# Supplementary material for: Genome-Wide DNA Methylation Analysis Predicts an Epigenetic Switch for GATA Factor Expression in Endometriosis
Source: PLoS Genet. 2014 Mar 6;10(3):e1004158. doi: 10.1371/journal.pgen.1004158 (PMC3945170; doi:10.1371/journal.pgen.1004158)
Supplement: Table S1 — Differentially expressed genes identified from HT-12v4 beadchip. Tab 1. OSIS- vs EIUM-. Tab 2. OSIS+ vs EIUM+. Tab 3. EIUM+ vs EIUM−. Tab 4. OSIS+ vs OSIS−. Tab 5. Genes identified by ANOVA interaction. (XLSX) [file pgen.1004158.s003.xlsx]

## Sheet: OSIS- vs EIUM-
Supplemental Table 1: Differentially expressed genes in OSIS- versus EIUM-
entrezId	RefSeq	Chromosome	Gene Symbol	Gene Name	logFC
6275	NM_002961	1	S100A4	S100 calcium binding protein A4	-4.0793
7052	NM_004613	20	TGM2	transglutaminase 2 (C polypeptide, protein-glutamine-gamma-glutamyltransferase)	-3.99166
4320	NM_005940	22	MMP11	matrix metallopeptidase 11 (stromelysin 3)	-3.35994
3202	NM_019102	7	HOXA5	homeobox A5	-3.31145
28984	NM_014059	13	C13orf15	chromosome 13 open reading frame 15	-3.29633
3237	NM_021192	2	HOXD11	homeobox D11	-3.25143
1513	NM_000396	1	CTSK	cathepsin K	-3.22297
5648	NM_001031849	3	MASP1	mannan-binding lectin serine peptidase 1 (C4/C2 activating component of Ra-reactive factor)	-3.19248
7474	NM_003392	3	WNT5A	wingless-type MMTV integration site family, member 5A	-3.10868
221883	NR_002795	7	HOXA11-AS1	HOXA11 antisense RNA 1 (non-protein coding)	-2.93588
216	NM_000689	9	ALDH1A1	aldehyde dehydrogenase 1 family, member A1	-2.88797
4060	NM_002345	12	LUM	lumican	-2.78847
3206	NM_018951	7	HOXA10	homeobox A10	-2.74053
7378	NM_003364	7	UPP1	uridine phosphorylase 1	-2.69298
55504	NM_001204458	13	TNFRSF19	tumor necrosis factor receptor superfamily, member 19	-2.56381
79083	NM_001042467	2	MLPH	melanophilin	-2.53406
1734	NM_000793	14	DIO2	deiodinase, iodothyronine, type II	-2.51176
2192	NM_001996	22	FBLN1	fibulin 1	-2.50412
80303	NM_001243252	2	EFHD1	EF-hand domain family, member D1	-2.44309
3294	NM_002153	16	HSD17B2	hydroxysteroid (17-beta) dehydrogenase 2	-2.40625
26002	NM_015529	6	MOXD1	monooxygenase, DBH-like 1	-2.35043
5118	NM_002593	7	PCOLCE	procollagen C-endopeptidase enhancer	-2.34564
7472	NM_003391	7	WNT2	wingless-type MMTV integration site family member 2	-2.29212
7035	NM_001032281	2	TFPI	tissue factor pathway inhibitor (lipoprotein-associated coagulation inhibitor)	-2.2751
54510	NM_019035	4	PCDH18	protocadherin 18	-2.23642
5396	NM_006902	1	PRRX1	paired related homeobox 1	-2.22505
639	NM_001198	6	PRDM1	PR domain containing 1, with ZNF domain	-2.21392
1903	NM_005226	9	S1PR3	sphingosine-1-phosphate receptor 3	-2.21364
169611	NM_182487	9	OLFML2A	olfactomedin-like 2A	-2.20454
64170	NM_052813	9	CARD9	caspase recruitment domain family, member 9	-2.10866
84251	NM_032291	1	SGIP1	SH3-domain GRB2-like (endophilin) interacting protein 1	-2.10659
5295	NM_001242466	5	PIK3R1	phosphoinositide-3-kinase, regulatory subunit 1 (alpha)	-2.0968
25891	NM_001001991	11	PAMR1	peptidase domain containing associated with muscle regeneration 1	-2.01531
6513	NM_006516	1	SLC2A1	solute carrier family 2 (facilitated glucose transporter), member 1	-2.01483
9627	NM_001242935	5	SNCAIP	synuclein, alpha interacting protein	-2.01432
9510	NM_006988	21	ADAMTS1	ADAM metallopeptidase with thrombospondin type 1 motif, 1	-1.9688
51655	NM_001199989	17	RASD1	RAS, dexamethasone-induced 1	-1.96206
595	NM_053056	11	CCND1	cyclin D1	-1.89195
27147	NM_015689	7	DENND2A	DENN/MADD domain containing 2A	-1.87238
1294	NM_000094	3	COL7A1	collagen, type VII, alpha 1	-1.83557
1293	NM_004369	2	COL6A3	collagen, type VI, alpha 3	-1.82237
79887	NM_024829	12	PLBD1	phospholipase B domain containing 1	-1.82169
5745	NM_000316	3	PTH1R	parathyroid hormone 1 receptor	-1.79948
29116	NM_013262	6	MYLIP	myosin regulatory light chain interacting protein	-1.79677
3203	NM_024014	7	HOXA6	homeobox A6	-1.79079
57124	NM_020404	11	CD248	CD248 molecule, endosialin	-1.78034
1893	NM_001202858	1	ECM1	extracellular matrix protein 1	-1.76514
375061	NM_198552	1	FAM89A	family with sequence similarity 89, member A	-1.69814
9037	NM_003966	5	SEMA5A	sema domain, seven thrombospondin repeats (type 1 and type 1-like), transmembrane domain (TM) and short cytoplasmic domain, (semaphorin) 5A	-1.69441
57687	NM_020927	16	VAT1L	vesicle amine transport protein 1 homolog (T. californica)-like	-1.68641
26585	NM_001191322	15	GREM1	gremlin 1	-1.68225
5159	NM_002609	5	PDGFRB	platelet-derived growth factor receptor, beta polypeptide	-1.66944
4826	NM_005386	20	NNAT	neuronatin	-1.66943
133	NM_001124	11	ADM	adrenomedullin	-1.65466
56256	NM_019605	1	SERTAD4	SERTA domain containing 4	-1.65137
3671	NM_005545	15	ISLR	immunoglobulin superfamily containing leucine-rich repeat	-1.64168
56265	NM_001184699	20	CPXM1	carboxypeptidase X (M14 family), member 1	-1.62053
3357	NM_000867	2	HTR2B	5-hydroxytryptamine (serotonin) receptor 2B	-1.61562
5152	NM_001001567	21	PDE9A	phosphodiesterase 9A	-1.6136
390	NM_005168	2	RND3	Rho family GTPase 3	-1.60945
10370	NM_001168388	6	CITED2	Cbp/p300-interacting transactivator, with Glu/Asp-rich carboxy-terminal domain, 2	-1.59797
8854	NM_001206897	15	ALDH1A2	aldehyde dehydrogenase 1 family, member A2	-1.57727
3486	NM_000598	7	IGFBP3	insulin-like growth factor binding protein 3	-1.56511
349136	NM_198285	7	WDR86	WD repeat domain 86	-1.55906
4314	NM_002422	11	MMP3	matrix metallopeptidase 3 (stromelysin 1, progelatinase)	-1.5386
9781	NM_014746	2	RNF144A	ring finger protein 144A	-1.53533
11096	NM_007038	21	ADAMTS5	ADAM metallopeptidase with thrombospondin type 1 motif, 5	-1.53206
3911	NM_005560	20	LAMA5	laminin, alpha 5	-1.51879
8622	NM_001029851	5	PDE8B	phosphodiesterase 8B	-1.50469
3667	NM_005544	2	IRS1	insulin receptor substrate 1	-1.48578
55332	NM_018370	12	DRAM1	DNA-damage regulated autophagy modulator 1	-1.46011
7010	NM_000459	9	TEK	TEK tyrosine kinase, endothelial	-1.45925
960	NM_000610	11	CD44	CD44 molecule (Indian blood group)	-1.45677
1382	NM_001199723	1	CRABP2	cellular retinoic acid binding protein 2	-1.45264
10924	NM_006714	6	SMPDL3A	sphingomyelin phosphodiesterase, acid-like 3A	-1.44978
64759	NM_022748	7	TNS3	tensin 3	-1.44483
4811	NM_002508	1	NID1	nidogen 1	-1.44336
3205	NM_152739	7	HOXA9	homeobox A9	-1.44294
10457	NM_001005340	7	GPNMB	glycoprotein (transmembrane) nmb	-1.44029
117581	NM_057179	2	TWIST2	twist homolog 2 (Drosophila)	-1.44005
56892	NM_020130	8	C8orf4	chromosome 8 open reading frame 4	-1.43977
2619	NM_002048	9	GAS1	growth arrest-specific 1	-1.43792
2191	NM_004460	2	FAP	fibroblast activation protein, alpha	-1.4355
8654	NM_001083	4	PDE5A	phosphodiesterase 5A, cGMP-specific	-1.41367
6926	NM_005996	12	TBX3	T-box 3	-1.40612
2018	NM_001165924	10	EMX2	empty spiracles homeobox 2	-1.40235
5142	NM_001037339	1	PDE4B	phosphodiesterase 4B, cAMP-specific	-1.40015
3236	NM_002148	2	HOXD10	homeobox D10	-1.39099
3672	NM_181501	5	ITGA1	integrin, alpha 1	-1.3806
4237	NM_001135247	1	MFAP2	microfibrillar-associated protein 2	-1.37914
5069	NM_002581	9	PAPPA	pregnancy-associated plasma protein A, pappalysin 1	-1.37425
8611	NM_003711	5	PPAP2A	phosphatidic acid phosphatase type 2A	-1.37107
27239	NM_014449	12	GPR162	G protein-coupled receptor 162	-1.36494
4313	NM_001127891	16	MMP2	matrix metallopeptidase 2 (gelatinase A, 72kDa gelatinase, 72kDa type IV collagenase)	-1.36228
7133	NM_001066	1	TNFRSF1B	tumor necrosis factor receptor superfamily, member 1B	-1.34138
4239	NM_001198695	17	MFAP4	microfibrillar-associated protein 4	-1.32826
58189	NM_021197	16	WFDC1	WAP four-disulfide core domain 1	-1.32775
25797	NM_012413	2	QPCT	glutaminyl-peptide cyclotransferase	-1.32264
79652	NM_024600	16	TMEM204	transmembrane protein 204	-1.32213
220323	NM_178507	11	OAF	OAF homolog (Drosophila)	-1.31214
7292	NM_003326	1	TNFSF4	tumor necrosis factor (ligand) superfamily, member 4	-1.3104
4884	NM_002522	17	NPTX1	neuronal pentraxin I	-1.30781
2791	NM_004126	7	GNG11	guanine nucleotide binding protein (G protein), gamma 11	-1.30467
9580	NM_005686	1	SOX13	SRY (sex determining region Y)-box 13	-1.29789
3207	NM_005523	7	HOXA11	homeobox A11	-1.28841
2151	NM_004101	5	F2RL2	coagulation factor II (thrombin) receptor-like 2	-1.28361
84293	NM_001243778	10	C10orf58	chromosome 10 open reading frame 58	-1.27764
221895	NM_175061	7	JAZF1	JAZF zinc finger 1	-1.25684
5997	NM_002923	1	RGS2	regulator of G-protein signaling 2, 24kDa	-1.24677
3659	NM_002198	5	IRF1	interferon regulatory factor 1	-1.24661
7025	NM_005654	5	NR2F1	nuclear receptor subfamily 2, group F, member 1	-1.24239
6387	NM_000609	10	CXCL12	chemokine (C-X-C motif) ligand 12	-1.23837
122786	NM_001042481	14	FRMD6	FERM domain containing 6	-1.23037
8519	NM_003641	11	IFITM1	interferon induced transmembrane protein 1 (9-27)	-1.22202
57484	NM_020724	4	RNF150	ring finger protein 150	-1.21601
3955	NM_001040167	7	LFNG	LFNG O-fucosylpeptide 3-beta-N-acetylglucosaminyltransferase	-1.21382
3142	NM_021958	1	HLX	H2.0-like homeobox	-1.20031
2697	NM_000165	6	GJA1	gap junction protein, alpha 1, 43kDa	-1.19509
284	NM_001146	8	ANGPT1	angiopoietin 1	-1.19069
1820	NM_005224	19	ARID3A	AT rich interactive domain 3A (BRIGHT-like)	-1.18958
23301	NM_001142614	2	EHBP1	EH domain binding protein 1	-1.18861
7022	NM_003222	20	TFAP2C	transcription factor AP-2 gamma (activating enhancer binding protein 2 gamma)	-1.18851
165	NM_001129	7	AEBP1	AE binding protein 1	-1.18531
134	NM_000674	1	ADORA1	adenosine A1 receptor	-1.17965
84858	NM_032772	10	ZNF503	zinc finger protein 503	-1.17509
10417	NM_001128325	4	SPON2	spondin 2, extracellular matrix protein	-1.17477
64968	NM_032476	21	MRPS6	mitochondrial ribosomal protein S6	-1.17176
79974	NM_001105533	7	CPED1	cadherin-like and PC-esterase domain containing 1	-1.15247
5754	NM_002821	6	PTK7	PTK7 protein tyrosine kinase 7	-1.14415
338773	NM_181724	12	TMEM119	transmembrane protein 119	-1.14245
4256	NM_000900	12	MGP	matrix Gla protein	-1.14208
285704	NM_001012761	5	RGMB	RGM domain family, member B	-1.1374
1832	NM_001008844	6	DSP	desmoplakin	-1.1351
4217	NM_005923	6	MAP3K5	mitogen-activated protein kinase kinase kinase 5	-1.13064
8460	NM_003596	7	TPST1	tyrosylprotein sulfotransferase 1	-1.12294
8764	NM_003820	1	TNFRSF14	tumor necrosis factor receptor superfamily, member 14	-1.12289
26018	NM_015541	3	LRIG1	leucine-rich repeats and immunoglobulin-like domains 1	-1.11979
401089	NM_001040061	3	C3orf72	chromosome 3 open reading frame 72	-1.1129
54491	NM_019018	5	FAM105A	family with sequence similarity 105, member A	-1.11002
3489	NM_002178	12	IGFBP6	insulin-like growth factor binding protein 6	-1.10538
5866	NM_013401	11	RAB3IL1	RAB3A interacting protein (rabin3)-like 1	-1.10131
10160	NM_001001715	13	FARP1	FERM, RhoGEF (ARHGEF) and pleckstrin domain protein 1 (chondrocyte-derived)	-1.09866
23208	NM_152280	1	SYT11	synaptotagmin XI	-1.09534
1284	NM_001846	13	COL4A2	collagen, type IV, alpha 2	-1.08542
6909	NM_005994	17	TBX2	T-box 2	-1.08295
10867	NM_001168320	12	TSPAN9	tetraspanin 9	-1.07688
4311	NM_000902	3	MME	membrane metallo-endopeptidase	-1.07595
1075	NM_001114173	11	CTSC	cathepsin C	-1.07299
79683	NM_024630	6	ZDHHC14	zinc finger, DHHC-type containing 14	-1.06014
7026	NM_001145155	15	NR2F2	nuclear receptor subfamily 2, group F, member 2	-1.05451
114879	NM_001144063	11	OSBPL5	oxysterol binding protein-like 5	-1.05265
140685	NM_025224	20	ZBTB46	zinc finger and BTB domain containing 46	-1.05131
10516	NM_006329	14	FBLN5	fibulin 5	-1.05062
80727	NM_025250	7	TTYH3	tweety homolog 3 (Drosophila)	-1.05006
4319	NM_002425	11	MMP10	matrix metallopeptidase 10 (stromelysin 2)	-1.02573
4192	NM_001012333	11	MDK	midkine (neurite growth-promoting factor 2)	-1.01744
5156	NM_006206	4	PDGFRA	platelet-derived growth factor receptor, alpha polypeptide	-1.0084
11117	NM_007046	2	EMILIN1	elastin microfibril interfacer 1	-1.00822
4286	NM_000248	3	MITF	microphthalmia-associated transcription factor	-0.997173
23705	NM_001098517	11	CADM1	cell adhesion molecule 1	-0.99209
3915	NM_002293	1	LAMC1	laminin, gamma 1 (formerly LAMB2)	-0.991396
11214	NM_006738	15	AKAP13	A kinase (PRKA) anchor protein 13	-0.987998
10763	NM_006617	1	NES	nestin	-0.982384
22862	NM_001079673	13	FNDC3A	fibronectin type III domain containing 3A	-0.979927
5328	NM_001145031	10	PLAU	plasminogen activator, urokinase	-0.978153
493869	NM_001008397	5	GPX8	glutathione peroxidase 8 (putative)	-0.975407
7373	NM_021110	8	COL14A1	collagen, type XIV, alpha 1	-0.97428
5176	NM_002615	17	SERPINF1	serpin peptidase inhibitor, clade F (alpha-2 antiplasmin, pigment epithelium derived factor), member 1	-0.971341
79956	NM_024896	9	ERMP1	endoplasmic reticulum metallopeptidase 1	-0.96415
2535	NM_001466	17	FZD2	frizzled family receptor 2	-0.963539
7107	NM_003272	1	GPR137B	G protein-coupled receptor 137B	-0.96152
148170	NM_145057	19	CDC42EP5	CDC42 effector protein (Rho GTPase binding) 5	-0.958435
5597	NM_002748	15	MAPK6	mitogen-activated protein kinase 6	-0.95817
9052	NM_003979	12	GPRC5A	G protein-coupled receptor, family C, group 5, member A	-0.955983
56133	NM_018936	5	PCDHB2	protocadherin beta 2	-0.94682
579	NM_001189	4	NKX3-2	NK3 homeobox 2	-0.943685
64285	NM_022450	16	RHBDF1	rhomboid 5 homolog 1 (Drosophila)	-0.939005
1289	NM_000093	9	COL5A1	collagen, type V, alpha 1	-0.938591
8829	NM_001024628	10	NRP1	neuropilin 1	-0.93773
23243	NM_001195098	3	ANKRD28	ankyrin repeat domain 28	-0.937402
8349	NM_003528	1	HIST2H2BE	histone cluster 2, H2be	-0.934609
23475	NM_014298	16	QPRT	quinolinate phosphoribosyltransferase	-0.932322
64770	NM_022757	3	CCDC14	coiled-coil domain containing 14	-0.932189
196047	NR_002791	10	EMX2OS	EMX2 opposite strand/antisense RNA (non-protein coding)	-0.928731
23710	NM_031412	12	GABARAPL1	GABA(A) receptor-associated protein like 1	-0.925836
83931	NM_032017	1	STK40	serine/threonine kinase 40	-0.924622
114904	NM_031910	22	C1QTNF6	C1q and tumor necrosis factor related protein 6	-0.921048
5744	NM_002820	12	PTHLH	parathyroid hormone-like hormone	-0.91991
9750	NM_014722	6	FAM65B	family with sequence similarity 65, member B	-0.917811
54498	NM_175839	20	SMOX	spermine oxidase	-0.915211
8835	NM_003877	12	SOCS2	suppressor of cytokine signaling 2	-0.908617
25903	NM_015441	1	OLFML2B	olfactomedin-like 2B	-0.901002
9590	NM_005100	6	AKAP12	A kinase (PRKA) anchor protein 12	-0.89951
5789	NM_001040712	9	PTPRD	protein tyrosine phosphatase, receptor type, D	-0.898522
5673	NM_001130014	19	PSG5	pregnancy specific beta-1-glycoprotein 5	-0.898374
3992	NM_013402	11	FADS1	fatty acid desaturase 1	-0.898075
2009	NM_001008707	14	EML1	echinoderm microtubule associated protein like 1	-0.897614
1464	NM_001897	15	CSPG4	chondroitin sulfate proteoglycan 4	-0.89711
83857	NM_001193451	12	TMTC1	transmembrane and tetratricopeptide repeat containing 1	-0.89655
56262	NM_001127244	9	LRRC8A	leucine rich repeat containing 8 family, member A	-0.895105
81619	NM_001128309	10	TSPAN14	tetraspanin 14	-0.888716
3241	NM_002149	2	HPCAL1	hippocalcin-like 1	-0.886665
57722	NM_020962	15	IGDCC4	immunoglobulin superfamily, DCC subclass, member 4	-0.880945
109	NM_004036	2	ADCY3	adenylate cyclase 3	-0.873765
26046	NM_015565	21	LTN1	listerin E3 ubiquitin protein ligase 1	-0.869615
9636	NM_005101	1	ISG15	ISG15 ubiquitin-like modifier	-0.868064
7798	NM_001142546	1	LUZP1	leucine zipper protein 1	-0.867618
30850	NM_014603	17	CDR2L	cerebellar degeneration-related protein 2-like	-0.866875
81029	NM_030775	12	WNT5B	wingless-type MMTV integration site family, member 5B	-0.863803
1282	NM_001845	13	COL4A1	collagen, type IV, alpha 1	-0.862741
3636	NM_001567	11	INPPL1	inositol polyphosphate phosphatase-like 1	-0.861929
7048	NM_001024847	3	TGFBR2	transforming growth factor, beta receptor II (70/80kDa)	-0.861601
11343	NM_001003794	3	MGLL	monoglyceride lipase	-0.85926
1948	NM_004093	13	EFNB2	ephrin-B2	-0.858656
3306	NM_021979	14	HSPA2	heat shock 70kDa protein 2	-0.854196
79827	NM_024769	11	CLMP	CXADR-like membrane protein	-0.847235
3638	NM_005542	7	INSIG1	insulin induced gene 1	-0.843456
219623	NM_178505	10	TMEM26	transmembrane protein 26	-0.841202
4124	NM_002372	5	MAN2A1	mannosidase, alpha, class 2A, member 1	-0.836036
64359	NM_001205319	17	NXN	nucleoredoxin	-0.833388
83641	NM_031453	10	FAM107B	family with sequence similarity 107, member B	-0.828815
64411	NM_022481	5	ARAP3	ArfGAP with RhoGAP domain, ankyrin repeat and PH domain 3	-0.827368
11078	NM_001039141	22	TRIOBP	TRIO and F-actin binding protein	-0.827202
558	NM_001699	19	AXL	AXL receptor tyrosine kinase	-0.826592
8646	NM_003741	3	CHRD	chordin	-0.82552
3685	NM_001144999	2	ITGAV	integrin, alpha V (vitronectin receptor, alpha polypeptide, antigen CD51)	-0.818702
3437	NM_001031683	10	IFIT3	interferon-induced protein with tetratricopeptide repeats 3	-0.816929
84733	NM_005189	17	CBX2	chromobox homolog 2	-0.812382
2624	NM_001145661	3	GATA2	GATA binding protein 2	-0.809893
10681	NM_006578	15	GNB5	guanine nucleotide binding protein (G protein), beta 5	-0.809169
8522	NM_001130831	17	GAS7	growth arrest-specific 7	-0.807839
130132	NM_144629	2	RFTN2	raftlin family member 2	-0.805542
92017	NM_001080530	16	SNX29	sorting nexin 29	-0.800071
125058	NM_019020	17	TBC1D16	TBC1 domain family, member 16	-0.795177
51454	NM_016315	2	GULP1	GULP, engulfment adaptor PTB domain containing 1	-0.791963
22891	NM_014951	10	ZNF365	zinc finger protein 365	-0.788553
784	NM_000725	12	CACNB3	calcium channel, voltage-dependent, beta 3 subunit	-0.786932
4082	NM_002356	6	MARCKS	myristoylated alanine-rich protein kinase C substrate	-0.782846
56034	NM_016205	4	PDGFC	platelet derived growth factor C	-0.781979
4211	NM_002398	2	MEIS1	Meis homeobox 1	-0.780764
11144	NM_007068	22	DMC1	DMC1 dosage suppressor of mck1 homolog, meiosis-specific homologous recombination (yeast)	-0.77948
6867	NM_001122824	8	TACC1	transforming, acidic coiled-coil containing protein 1	-0.779396
5337	NM_001130081	3	PLD1	phospholipase D1, phosphatidylcholine-specific	-0.778742
91120	NM_001077349	19	ZNF682	zinc finger protein 682	-0.774421
6773	NM_005419	12	STAT2	signal transducer and activator of transcription 2, 113kDa	-0.773946
57209	NM_021045	10	ZNF248	zinc finger protein 248	-0.773503
2861	NM_005302	7	GPR37	G protein-coupled receptor 37 (endothelin receptor type B-like)	-0.771826
166	NM_001130	19	AES	amino-terminal enhancer of split	-0.769948
23509	NM_015352	20	POFUT1	protein O-fucosyltransferase 1	-0.769407
90627	NM_001243466	13	STARD13	StAR-related lipid transfer (START) domain containing 13	-0.769322
92126	NM_032160	18	DSEL	dermatan sulfate epimerase-like	-0.76569
51569	NM_016617	13	UFM1	ubiquitin-fold modifier 1	-0.761224
4216	NM_005922	6	MAP3K4	mitogen-activated protein kinase kinase kinase 4	-0.761145
115908	NM_138455	8	CTHRC1	collagen triple helix repeat containing 1	-0.755801
283248	NM_173587	11	RCOR2	REST corepressor 2	-0.752654
55357	NM_018421	9	TBC1D2	TBC1 domain family, member 2	-0.751424
55194	NM_018166	1	FAM176B	family with sequence similarity 176, member B	-0.751269
10161	NM_001162497	13	LPAR6	lysophosphatidic acid receptor 6	-0.743804
219285	NM_152703	7	SAMD9L	sterile alpha motif domain containing 9-like	-0.741904
8463	NM_003598	19	TEAD2	TEA domain family member 2	-0.74055
23097	NM_015076	6	CDK19	cyclin-dependent kinase 19	-0.73721
374969	NM_199342	1	CCDC23	coiled-coil domain containing 23	-0.729755
143903	NM_178834	11	LAYN	layilin	-0.729259
100133941	NM_013230	6	CD24	CD24 molecule	-0.726419
2247	NM_002006	4	FGF2	fibroblast growth factor 2 (basic)	-0.724838
4851	NM_017617	9	NOTCH1	notch 1	-0.724252
147372	NM_133459	18	CCBE1	collagen and calcium binding EGF domains 1	-0.720535
114905	NM_001135170	4	C1QTNF7	C1q and tumor necrosis factor related protein 7	-0.720126
117155	NM_054020	15	CATSPER2	cation channel, sperm associated 2	-0.719757
118429	NM_001145794	4	ANTXR2	anthrax toxin receptor 2	-0.718756
976	NM_001025160	19	CD97	CD97 molecule	-0.718735
54625	NM_017554	3	PARP14	poly (ADP-ribose) polymerase family, member 14	-0.717842
4430	NM_001130158	2	MYO1B	myosin IB	-0.716768
5734	NM_000958	5	PTGER4	prostaglandin E receptor 4 (subtype EP4)	-0.715975
4289	NM_001145354	7	MKLN1	muskelin 1, intracellular mediator containing kelch motifs	-0.71299
4854	NM_000435	19	NOTCH3	notch 3	-0.712769
55958	NM_018847	9	KLHL9	kelch-like 9 (Drosophila)	-0.712346
9260	NM_005451	5	PDLIM7	PDZ and LIM domain 7 (enigma)	-0.710315
126205	NM_176811	19	NLRP8	NLR family, pyrin domain containing 8	-0.710128
2113	NM_001143820	11	ETS1	v-ets erythroblastosis virus E26 oncogene homolog 1 (avian)	-0.704178
7456	NM_001077269	2	WIPF1	WAS/WASL interacting protein family, member 1	-0.703114
857	NM_001172895	7	CAV1	caveolin 1, caveolae protein, 22kDa	-0.700885
10477	NM_006357	2	UBE2E3	ubiquitin-conjugating enzyme E2E 3	-0.700065
79630	NM_024579	1	C1orf54	chromosome 1 open reading frame 54	-0.698221
84159	NM_032199	10	ARID5B	AT rich interactive domain 5B (MRF1-like)	-0.697502
100190938	NR_024461	17	LOC100190938	hypothetical LOC100190938	-0.695864
9828	NM_014786	11	ARHGEF17	Rho guanine nucleotide exchange factor (GEF) 17	-0.693938
64175	NM_001146289	1	LEPRE1	leucine proline-enriched proteoglycan (leprecan) 1	-0.693546
54741	NM_001198681	1	LEPROT	leptin receptor overlapping transcript	-0.692312
201191	NM_174920	17	SAMD14	sterile alpha motif domain containing 14	-0.688564
26511	NM_012110	4	CHIC2	cysteine-rich hydrophobic domain 2	-0.68844
2099	NM_000125	6	ESR1	estrogen receptor 1	-0.68792
5412	NM_007106	13	UBL3	ubiquitin-like 3	-0.687185
10962	NM_006818	1	MLLT11	myeloid/lymphoid or mixed-lineage leukemia (trithorax homolog, Drosophila); translocated to, 11	-0.684902
2040	NM_004099	9	STOM	stomatin	-0.683686
81033	NM_030779	17	KCNH6	potassium voltage-gated channel, subfamily H (eag-related), member 6	-0.682248
27345	NM_014505	12	KCNMB4	potassium large conductance calcium-activated channel, subfamily M, beta member 4	-0.679944
25976	NM_001184717	3	TIPARP	TCDD-inducible poly(ADP-ribose) polymerase	-0.678471
250	NM_001632	2	ALPP	alkaline phosphatase, placental	-0.676753
677	NM_004926	14	ZFP36L1	zinc finger protein 36, C3H type-like 1	-0.675956
54861	NM_001100594	3	SNRK	SNF related kinase	-0.675431
51523	NM_016463	5	CXXC5	CXXC finger protein 5	-0.674922
9220	NM_004740	17	TIAF1	TGFB1-induced anti-apoptotic factor 1	-0.674708
55754	NM_001143958	6	TMEM30A	transmembrane protein 30A	-0.672951
10278	NM_005864	14	EFS	embryonal Fyn-associated substrate	-0.672567
51278	NM_016545	1	IER5	immediate early response 5	-0.672271
92014	NM_033412	9	MCART1	mitochondrial carrier triple repeat 1	-0.672208
862	NM_001198625	8	RUNX1T1	runt-related transcription factor 1; translocated to, 1 (cyclin D-related)	-0.668631
28514	NM_005618	6	DLL1	delta-like 1 (Drosophila)	-0.668174
6745	NM_003144	6	SSR1	signal sequence receptor, alpha	-0.666873
130271	NM_172069	2	PLEKHH2	pleckstrin homology domain containing, family H (with MyTH4 domain) member 2	-0.66394
114990	NM_138440	16	VASN	vasorin	-0.663625
51166	NM_016228	4	AADAT	aminoadipate aminotransferase	-0.661726
26509	NM_013451	10	MYOF	myoferlin	-0.661025
53918	NM_015946	5	PELO	pelota homolog (Drosophila)	-0.660119
55062	NM_017983	17	WIPI1	WD repeat domain, phosphoinositide interacting 1	-0.659391
55752	NM_018243	4	SEPT11	septin 11	-0.656848
58493	NM_021218	9	C9orf80	chromosome 9 open reading frame 80	-0.65609
81542	NM_030755	14	TMX1	thioredoxin-related transmembrane protein 1	-0.655401
1281	NM_000090	2	COL3A1	collagen, type III, alpha 1	-0.653841
157777	NM_001136160	8	C8orf45	chromosome 8 open reading frame 45	-0.65234
84278	NR_002894	9	HIATL2	hippocampus abundant transcript-like 2	-0.650744
4189	NM_012328	7	DNAJB9	DnaJ (Hsp40) homolog, subfamily B, member 9	-0.64805
401098	XR_017816	3	LOC401098	hypothetical LOC401098	-0.646744
3481	NM_000612	11	IGF2	insulin-like growth factor 2 (somatomedin A)	-0.646587
51776	NM_016653	2	ZAK	sterile alpha motif and leucine zipper containing kinase AZK	-0.643658
8408	NM_003565	12	ULK1	unc-51-like kinase 1 (C. elegans)	-0.641795
5671	NM_021016	19	PSG3	pregnancy specific beta-1-glycoprotein 3	-0.641167
245812	NM_152755	7	CNPY4	canopy 4 homolog (zebrafish)	-0.640643
2879	NM_001039847	19	GPX4	glutathione peroxidase 4 (phospholipid hydroperoxidase)	-0.635739
85441	NM_001037335	20	PRIC285	peroxisomal proliferator-activated receptor A interacting complex 285	-0.631879
27122	NM_001018057	11	DKK3	dickkopf homolog 3 (Xenopus laevis)	-0.631822
5087	NM_001204961	1	PBX1	pre-B-cell leukemia homeobox 1	-0.628969
140876	NM_080829	20	FAM65C	family with sequence similarity 65, member C	-0.625757
54058	NM_058180	21	C21orf58	chromosome 21 open reading frame 58	-0.625561
84142	NM_139076	4	FAM175A	family with sequence similarity 175, member A	-0.624538
729603	NR_003288	6	LOC729603	calcium binding protein P22 pseudogene	-0.624001
83852	NM_001160308	13	SETDB2	SET domain, bifurcated 2	-0.623179
7425	NM_003378	7	VGF	VGF nerve growth factor inducible	-0.621258
10395	NM_001164271	8	DLC1	deleted in liver cancer 1	-0.61565
3125	NM_022555	6	HLA-DRB3	major histocompatibility complex, class II, DR beta 3	-0.614757
775	NM_000719	12	CACNA1C	calcium channel, voltage-dependent, L type, alpha 1C subunit	-0.612375
7466	NM_001145853	4	WFS1	Wolfram syndrome 1 (wolframin)	-0.612219
3987	NM_001193482	2	LIMS1	LIM and senescent cell antigen-like domains 1	-0.611619
60494	NM_001156474	11	CCDC81	coiled-coil domain containing 81	-0.611378
387700	NM_213606	10	SLC16A12	solute carrier family 16, member 12 (monocarboxylic acid transporter 12)	-0.609944
256051	NM_001199295	19	ZNF549	zinc finger protein 549	-0.607561
22936	NM_012081	5	ELL2	elongation factor, RNA polymerase II, 2	-0.607279
97	NM_001107	14	ACYP1	acylphosphatase 1, erythrocyte (common) type	-0.60671
10217	NM_001008392	3	CTDSPL	CTD (carboxy-terminal domain, RNA polymerase II, polypeptide A) small phosphatase-like	-0.605727
9655	NM_014011	2	SOCS5	suppressor of cytokine signaling 5	-0.604953
285605	NM_173666	5	DTWD2	DTW domain containing 2	-0.60454
205327	NM_153689	2	C2orf69	chromosome 2 open reading frame 69	-0.603196
64764	NM_194071	7	CREB3L2	cAMP responsive element binding protein 3-like 2	-0.603008
11174	NM_197941	5	ADAMTS6	ADAM metallopeptidase with thrombospondin type 1 motif, 6	-0.599807
166336	NM_198859	3	PRICKLE2	prickle homolog 2 (Drosophila)	-0.599339
10725	NM_001113178	16	NFAT5	nuclear factor of activated T-cells 5, tonicity-responsive	-0.599273
351	NM_000484	21	APP	amyloid beta (A4) precursor protein	-0.596948
6494	NM_006747	11	SIPA1	signal-induced proliferation-associated 1	-0.595821
57555	NM_020795	17	NLGN2	neuroligin 2	-0.59574
347735	NM_001199037	1	SERINC2	serine incorporator 2	-0.594382
84515	NM_032485	20	MCM8	minichromosome maintenance complex component 8	-0.593695
6184	NM_002950	3	RPN1	ribophorin I	-0.592258
9697	NM_012288	6	TRAM2	translocation associated membrane protein 2	-0.591479
10052	NM_001080383	17	GJC1	gap junction protein, gamma 1, 45kDa	-0.591111
5336	NM_002661	16	PLCG2	phospholipase C, gamma 2 (phosphatidylinositol-specific)	-0.590101
147172	NR_015341	17	LRRC37BP1	leucine rich repeat containing 37B pseudogene 1	-0.590088
56978	NM_001099403	4	PRDM8	PR domain containing 8	-0.587772
56650	NM_001040181	3	CLDND1	claudin domain containing 1	-0.585705
4790	NM_001165412	4	NFKB1	nuclear factor of kappa light polypeptide gene enhancer in B-cells 1	-0.585146
84168	NM_018153	2	ANTXR1	anthrax toxin receptor 1	-0.585143
27297	NM_001040647	7	CRCP	CGRP receptor component	-0.583233
649	NM_001199	8	BMP1	bone morphogenetic protein 1	-0.583036
389119	NM_203370	3	C3orf54	chromosome 3 open reading frame 54	-0.582289
1235	NM_004367	6	CCR6	chemokine (C-C motif) receptor 6	-0.581123
3606	NM_001243211	11	IL18	interleukin 18 (interferon-gamma-inducing factor)	-0.57962
326	NM_000383	21	AIRE	autoimmune regulator	-0.579394
23024	NM_015009	3	PDZRN3	PDZ domain containing ring finger 3	-0.577752
55711	NM_018099	12	FAR2	fatty acyl CoA reductase 2	-0.577507
55625	NM_001145548	16	ZDHHC7	zinc finger, DHHC-type containing 7	-0.575566
23047	NM_015032	13	PDS5B	PDS5, regulator of cohesion maintenance, homolog B (S. cerevisiae)	-0.574477
9768	NM_001029989	15	KIAA0101	KIAA0101	-0.574452
85236	NM_080593	6	HIST1H2BK	histone cluster 1, H2bk	-0.572557
319085	NR_002808	14	ITPK1-AS1	ITPK1 antisense RNA 1 (non-protein coding)	-0.570852
123920	NM_144601	16	CMTM3	CKLF-like MARVEL transmembrane domain containing 3	-0.569848
7072	NM_022037	2	TIA1	TIA1 cytotoxic granule-associated RNA binding protein	-0.567862
10558	NM_006415	9	SPTLC1	serine palmitoyltransferase, long chain base subunit 1	-0.565034
60485	NM_021818	14	SAV1	salvador homolog 1 (Drosophila)	-0.564623
22834	NM_001145365	17	ZNF652	zinc finger protein 652	-0.561574
81671	NM_030938	17	VMP1	vacuole membrane protein 1	-0.561207
8548	NM_003666	1	BLZF1	basic leucine zipper nuclear factor 1	-0.560382
10157	NM_005763	7	AASS	aminoadipate-semialdehyde synthase	-0.557735
221303	NM_001085480	6	FAM162B	family with sequence similarity 162, member B	-0.55729
255812	NR_003264	3	SDHAP1	succinate dehydrogenase complex, subunit A, flavoprotein pseudogene 1	-0.556884
25862	NM_018561	6	USP49	ubiquitin specific peptidase 49	-0.556884
5143	NM_000923	19	PDE4C	phosphodiesterase 4C, cAMP-specific	-0.554634
148867	NM_001144884	1	SLC30A7	solute carrier family 30 (zinc transporter), member 7	-0.551989
148932	NM_145279	1	MOBKL2C	MOB1, Mps One Binder kinase activator-like 2C (yeast)	-0.551157
4437	NM_002439	5	MSH3	mutS homolog 3 (E. coli)	-0.550982
2889	NM_005312	9	RAPGEF1	Rap guanine nucleotide exchange factor (GEF) 1	-0.550778
114789	NM_001006641	9	SLC25A25	solute carrier family 25 (mitochondrial carrier; phosphate carrier), member 25	-0.550723
90	NM_001105	2	ACVR1	activin A receptor, type I	-0.55011
330	NM_001165	11	BIRC3	baculoviral IAP repeat containing 3	-0.549722
57198	NM_001005855	1	ATP8B2	ATPase, class I, type 8B, member 2	-0.545815
1655	NM_004396	17	DDX5	DEAD (Asp-Glu-Ala-Asp) box polypeptide 5	-0.54569
1956	NM_005228	7	EGFR	epidermal growth factor receptor	-0.544167
5955	NM_002902	15	RCN2	reticulocalbin 2, EF-hand calcium binding domain	-0.54327
25840	NM_014033	12	METTL7A	methyltransferase like 7A	-0.5413
54820	NM_001143979	16	NDE1	nudE nuclear distribution gene E homolog 1 (A. nidulans)	-0.538783
10859	NM_001081637	19	LILRB1	leukocyte immunoglobulin-like receptor, subfamily B (with TM and ITIM domains), member 1	-0.538416
645895	XM_928866	8	LOC645895	hypothetical LOC645895	-0.538094
126626	NM_144618	1	GABPB2	GA binding protein transcription factor, beta subunit 2	-0.537307
23529	NM_001166212	11	CLCF1	cardiotrophin-like cytokine factor 1	-0.536978
54809	NM_001193307	7	SAMD9	sterile alpha motif domain containing 9	-0.535066
9890	NM_001166252	1	LPPR4	lipid phosphate phosphatase-related protein type 4	-0.533667
57579	NM_001105531	6	FAM135A	family with sequence similarity 135, member A	-0.533502
6744	NM_001130445	2	SSFA2	sperm specific antigen 2	-0.532772
483	NM_001679	3	ATP1B3	ATPase, Na+/K+ transporting, beta 3 polypeptide	-0.53268
80205	NM_025134	16	CHD9	chromodomain helicase DNA binding protein 9	-0.532137
9727	NM_001142272	16	RAB11FIP3	RAB11 family interacting protein 3 (class II)	-0.531731
5757	NM_001099285	2	PTMA	prothymosin, alpha	-0.53111
27430	NM_013283	5	MAT2B	methionine adenosyltransferase II, beta	-0.530894
79627	NM_024576	6	OGFRL1	opioid growth factor receptor-like 1	-0.52959
253461	NM_001080412	3	ZBTB38	zinc finger and BTB domain containing 38	-0.528419
399761	NR_003611	10	BMS1P5	BMS1 pseudogene 5	-0.527071
25960	NM_032777	8	GPR124	G protein-coupled receptor 124	-0.524535
6464	NM_001130040	1	SHC1	SHC (Src homology 2 domain containing) transforming protein 1	-0.523445
2633	NM_002053	1	GBP1	guanylate binding protein 1, interferon-inducible	-0.522703
317781	NM_175066	12	DDX51	DEAD (Asp-Glu-Ala-Asp) box polypeptide 51	-0.522341
337876	NM_175856	5	CHSY3	chondroitin sulfate synthase 3	-0.520888
84456	NM_001007102	6	L3MBTL3	l(3)mbt-like 3 (Drosophila)	-0.518261
221687	NM_001165032	6	RNF182	ring finger protein 182	-0.517682
64220	NM_001142617	15	STRA6	stimulated by retinoic acid gene 6 homolog (mouse)	-0.517471
29950	NM_013376	19	SERTAD1	SERTA domain containing 1	-0.51675
11119	NM_001145008	6	BTN3A1	butyrophilin, subfamily 3, member A1	-0.516705
10371	NM_006080	7	SEMA3A	sema domain, immunoglobulin domain (Ig), short basic domain, secreted, (semaphorin) 3A	-0.516237
3899	NM_001025108	2	AFF3	AF4/FMR2 family, member 3	-0.515715
201895	NM_174921	4	C4orf34	chromosome 4 open reading frame 34	-0.515425
51177	NM_016274	1	PLEKHO1	pleckstrin homology domain containing, family O member 1	-0.515134
85027	NM_032947	5	C5orf62	chromosome 5 open reading frame 62	-0.513864
57045	NM_020648	18	TWSG1	twisted gastrulation homolog 1 (Drosophila)	-0.513433
116328	NM_001195639	8	C8orf34	chromosome 8 open reading frame 34	-0.513159
25764	NM_001199885	15	C15orf63	chromosome 15 open reading frame 63	-0.51199
6029	NR_002715	14	RN7SL1	RNA, 7SL, cytoplasmic 1	-0.510594
5209	NM_001145443	10	PFKFB3	6-phosphofructo-2-kinase/fructose-2,6-biphosphatase 3	-0.510183
30845	NM_014600	2	EHD3	EH-domain containing 3	-0.50822
55142	NM_001130447	15	HAUS2	HAUS augmin-like complex, subunit 2	-0.508192
11142	NM_007066	20	PKIG	protein kinase (cAMP-dependent, catalytic) inhibitor gamma	-0.508182
642947	NM_001039895	9	LOC642947	hypothetical protein LOC642947	-0.507462
84632	NM_001001936	10	AFAP1L2	actin filament associated protein 1-like 2	-0.506755
27068	NM_006903	4	PPA2	pyrophosphatase (inorganic) 2	-0.506299
54947	NM_017839	16	LPCAT2	lysophosphatidylcholine acyltransferase 2	-0.506266
51320	NM_016626	18	MEX3C	mex-3 homolog C (C. elegans)	-0.506161
85452	NM_001080484	1	KIAA1751	KIAA1751	-0.505345
29886	NM_013321	7	SNX8	sorting nexin 8	-0.504774
10903	NM_001145862	1	MTMR11	myotubularin related protein 11	-0.50423
87178	NM_033109	2	PNPT1	polyribonucleotide nucleotidyltransferase 1	-0.504225
6482	NM_003033	8	ST3GAL1	ST3 beta-galactoside alpha-2,3-sialyltransferase 1	-0.503375
54943	NM_001040192	21	DNAJC28	DnaJ (Hsp40) homolog, subfamily C, member 28	-0.502843
388650	NM_001006605	1	FAM69A	family with sequence similarity 69, member A	-0.5024
1519	NM_001334	4	CTSO	cathepsin O	-0.500398
285440	NM_207352	4	CYP4V2	cytochrome P450, family 4, subfamily V, polypeptide 2	-0.499658
146059	NM_138477	15	CDAN1	congenital dyserythropoietic anemia, type I	-0.499601
196883	NM_001198568	14	ADCY4	adenylate cyclase 4	-0.49891
10106	NM_005730	12	CTDSP2	CTD (carboxy-terminal domain, RNA polymerase II, polypeptide A) small phosphatase 2	-0.496522
29927	NM_013336	3	SEC61A1	Sec61 alpha 1 subunit (S. cerevisiae)	-0.496026
56603	NM_019885	2	CYP26B1	cytochrome P450, family 26, subfamily B, polypeptide 1	-0.495976
54940	NM_001079839	4	OCIAD1	OCIA domain containing 1	-0.495266
5430	NM_000937	17	POLR2A	polymerase (RNA) II (DNA directed) polypeptide A, 220kDa	-0.493668
400916	NM_213720	22	CHCHD10	coiled-coil-helix-coiled-coil-helix domain containing 10	-0.491388
222962	NM_001040661	7	SLC29A4	solute carrier family 29 (nucleoside transporters), member 4	-0.491075
7155	NM_001068	3	TOP2B	topoisomerase (DNA) II beta 180kDa	-0.489677
51015	NM_016048	5	ISOC1	isochorismatase domain containing 1	-0.489513
7358	NM_001184700	4	UGDH	UDP-glucose 6-dehydrogenase	-0.489422
5763	NM_002824	12	PTMS	parathymosin	-0.489371
1027	NM_004064	12	CDKN1B	cyclin-dependent kinase inhibitor 1B (p27, Kip1)	-0.487509
23401	NM_012083	10	FRAT2	frequently rearranged in advanced T-cell lymphomas 2	-0.486251
51762	NM_016530	15	RAB8B	RAB8B, member RAS oncogene family	-0.484266
4600	NM_002463	21	MX2	myxovirus (influenza virus) resistance 2 (mouse)	-0.48412
90586	NR_002773	17	AOC4	AOC3 pseudogene	-0.483683
10973	NM_006828	6	ASCC3	activating signal cointegrator 1 complex subunit 3	-0.4823
29994	NM_013450	2	BAZ2B	bromodomain adjacent to zinc finger domain, 2B	-0.480622
83941	NM_032027	1	TM2D1	TM2 domain containing 1	-0.480614
91695	NR_002184	22	RRP7B	ribosomal RNA processing 7 homolog B (S. cerevisiae)	-0.479564
4833	NM_005009	16	NME4	non-metastatic cells 4, protein expressed in	-0.479341
55023	NM_017934	6	PHIP	pleckstrin homology domain interacting protein	-0.478722
5728	NM_000314	10	PTEN	phosphatase and tensin homolog	-0.478495
669	NM_001724	7	BPGM	2,3-bisphosphoglycerate mutase	-0.478362
55506	NM_018649	10	H2AFY2	H2A histone family, member Y2	-0.478234
10257	NM_001105515	13	ABCC4	ATP-binding cassette, sub-family C (CFTR/MRP), member 4	-0.478101
221662	NM_001143941	6	RBM24	RNA binding motif protein 24	-0.477641
23743	NM_001178005	5	BHMT2	betaine--homocysteine S-methyltransferase 2	-0.477406
9246	NM_004223	11	UBE2L6	ubiquitin-conjugating enzyme E2L 6	-0.47728
2530	NM_004480	14	FUT8	fucosyltransferase 8 (alpha (1,6) fucosyltransferase)	-0.47687
8897	NM_021090	22	MTMR3	myotubularin related protein 3	-0.476679
125111	NM_152219	17	GJD3	gap junction protein, delta 3, 31.9kDa	-0.47643
430	NM_005170	11	ASCL2	achaete-scute complex homolog 2 (Drosophila)	-0.476163
57563	NM_020803	4	KLHL8	kelch-like 8 (Drosophila)	-0.475642
1982	NM_001042559	11	EIF4G2	eukaryotic translation initiation factor 4 gamma, 2	-0.47517
22795	NM_007361	14	NID2	nidogen 2 (osteonidogen)	-0.473965
757	NM_006134	21	TMEM50B	transmembrane protein 50B	-0.473274
54987	NM_017887	1	C1orf123	chromosome 1 open reading frame 123	-0.473226
23151	NM_015124	22	GRAMD4	GRAM domain containing 4	-0.473162
9475	NM_004850	2	ROCK2	Rho-associated, coiled-coil containing protein kinase 2	-0.472115
7461	NM_003388	7	CLIP2	CAP-GLY domain containing linker protein 2	-0.471838
3586	NM_000572	1	IL10	interleukin 10	-0.470957
283927	NM_001105663	16	NUDT7	nudix (nucleoside diphosphate linked moiety X)-type motif 7	-0.470933
3020	NM_002107	1	H3F3A	H3 histone, family 3A	-0.470836
23245	NM_001184734	9	ASTN2	astrotactin 2	-0.47061
7077	NM_003255	17	TIMP2	TIMP metallopeptidase inhibitor 2	-0.469738
10801	NM_001113491	17	SEPT9	septin 9	-0.469561
11221	NM_007207	1	DUSP10	dual specificity phosphatase 10	-0.469245
16	NM_001605	16	AARS	alanyl-tRNA synthetase	-0.468457
5678	NM_002784	19	PSG9	pregnancy specific beta-1-glycoprotein 9	-0.467598
9852	NM_014805	3	EPM2AIP1	EPM2A (laforin) interacting protein 1	-0.467492
4794	NM_004556	6	NFKBIE	nuclear factor of kappa light polypeptide gene enhancer in B-cells inhibitor, epsilon	-0.467473
490	NM_001001323	12	ATP2B1	ATPase, Ca++ transporting, plasma membrane 1	-0.467368
80264	NM_001172671	19	ZNF430	zinc finger protein 430	-0.46728
54587	NM_032348	1	MXRA8	matrix-remodelling associated 8	-0.466098
901	NM_004354	4	CCNG2	cyclin G2	-0.465788
54893	NM_017762	15	MTMR10	myotubularin related protein 10	-0.463914
64781	NM_022766	22	CERK	ceramide kinase	-0.463912
3776	NM_001017424	1	KCNK2	potassium channel, subfamily K, member 2	-0.46236
4739	NM_001142393	6	NEDD9	neural precursor cell expressed, developmentally down-regulated 9	-0.462188
10056	NM_005687	2	FARSB	phenylalanyl-tRNA synthetase, beta subunit	-0.462025
79801	NM_024745	16	SHCBP1	SHC SH2-domain binding protein 1	-0.461957
624	NM_000623	14	BDKRB2	bradykinin receptor B2	-0.460382
968	NM_001040059	17	CD68	CD68 molecule	-0.460046
54664	NM_001134232	7	TMEM106B	transmembrane protein 106B	-0.459294
22871	NM_014932	3	NLGN1	neuroligin 1	-0.457736
285855	NM_198486	6	RPL7L1	ribosomal protein L7-like 1	-0.457054
8476	NM_003607	1	CDC42BPA	CDC42 binding protein kinase alpha (DMPK-like)	-0.456665
727808	XR_041976	15	LOC727808	hypothetical protein LOC727808	-0.456165
2743	NM_000824	4	GLRB	glycine receptor, beta	-0.454954
6836	NM_033161	9	SURF4	surfeit 4	-0.454868
401494	NM_001010915	9	PTPLAD2	protein tyrosine phosphatase-like A domain containing 2	-0.453551
8819	NM_003864	4	SAP30	Sin3A-associated protein, 30kDa	-0.453524
6938	NM_003205	15	TCF12	transcription factor 12	-0.452621
54495	NM_019022	18	TMX3	thioredoxin-related transmembrane protein 3	-0.452346
58505	NM_021227	4	OSTC	oligosaccharyltransferase complex subunit	-0.451128
55788	NM_018368	6	LMBRD1	LMBR1 domain containing 1	-0.449926
79939	NM_024881	19	SLC35E1	solute carrier family 35, member E1	-0.448003
9403	NM_004261	1	SEP15	15 kDa selenoprotein	-0.446577
84240	NM_001131035	5	ZCCHC9	zinc finger, CCHC domain containing 9	-0.44636
728661	NM_001110781	1	SLC35E2B	solute carrier family 35, member E2B	-0.446124
81031	NM_030777	20	SLC2A10	solute carrier family 2 (facilitated glucose transporter), member 10	-0.44546
8821	NM_001101669	4	INPP4B	inositol polyphosphate-4-phosphatase, type II, 105kDa	-0.445239
147650	NR_024330	19	LINC00085	long intergenic non-protein coding RNA 85	-0.445085
79642	NM_024590	4	ARSJ	arylsulfatase family, member J	-0.444443
55819	NM_018434	5	RNF130	ring finger protein 130	-0.444382
170954	NM_001134870	6	KIAA1949	KIAA1949	-0.443602
9764	NM_014732	16	KIAA0513	KIAA0513	-0.443382
51259	NM_001173990	11	TMEM216	transmembrane protein 216	-0.443353
11120	NM_001197233	6	BTN2A1	butyrophilin, subfamily 2, member A1	-0.443053
56204	NM_019600	15	KIAA1370	KIAA1370	-0.442773
7837	NM_012293	2	PXDN	peroxidasin homolog (Drosophila)	-0.442736
567	NM_004048	15	B2M	beta-2-microglobulin	-0.442263
1385	NM_004379	2	CREB1	cAMP responsive element binding protein 1	-0.441393
1454	NM_001894	22	CSNK1E	casein kinase 1, epsilon	-0.440247
6738	NM_001042369	1	TROVE2	TROVE domain family, member 2	-0.439991
80325	NM_032548	3	ABTB1	ankyrin repeat and BTB (POZ) domain containing 1	-0.438081
1445	NM_001127190	15	CSK	c-src tyrosine kinase	-0.437645
63901	NM_001142519	11	FAM111A	family with sequence similarity 111, member A	-0.43737
23460	NM_080284	17	ABCA6	ATP-binding cassette, sub-family A (ABC1), member 6	-0.436941
51635	NM_016029	14	DHRS7	dehydrogenase/reductase (SDR family) member 7	-0.436725
9976	NM_005127	12	CLEC2B	C-type lectin domain family 2, member B	-0.43661
54431	NM_018981	2	DNAJC10	DnaJ (Hsp40) homolog, subfamily C, member 10	-0.434247
10312	NM_006019	11	TCIRG1	T-cell, immune regulator 1, ATPase, H+ transporting, lysosomal V0 subunit A3	-0.434141
5253	NM_005392	9	PHF2	PHD finger protein 2	-0.433184
121227	NM_001136051	12	LRIG3	leucine-rich repeats and immunoglobulin-like domains 3	-0.432159
63939	NM_001190826	20	C20orf177	chromosome 20 open reading frame 177	-0.42829
55905	NM_018683	20	RNF114	ring finger protein 114	-0.427866
729324	XR_041499	2	LOC729324	hCG1986447	-0.427088
9392	NM_001142621	2	TGFBRAP1	transforming growth factor, beta receptor associated protein 1	-0.426915
57178	NM_020338	10	ZMIZ1	zinc finger, MIZ-type containing 1	-0.425607
154791	NM_197964	7	C7orf55	chromosome 7 open reading frame 55	-0.424637
1874	NM_001950	16	E2F4	E2F transcription factor 4, p107/p130-binding	-0.42349
156	NM_001619	11	ADRBK1	adrenergic, beta, receptor kinase 1	-0.423
51646	NM_001127399	2	YPEL5	yippee-like 5 (Drosophila)	-0.422609
7763	NM_001102420	9	ZFAND5	zinc finger, AN1-type domain 5	-0.42247
9528	NM_004872	1	TMEM59	transmembrane protein 59	-0.422375
51124	NM_016097	18	IER3IP1	immediate early response 3 interacting protein 1	-0.421547
9662	NM_025009	4	CEP135	centrosomal protein 135kDa	-0.420166
805	NM_001743	2	CALM2	calmodulin 2 (phosphorylase kinase, delta)	-0.419917
90488	NM_152261	12	C12orf23	chromosome 12 open reading frame 23	-0.419216
84839	NM_032753	19	RAX2	retina and anterior neural fold homeobox 2	-0.41845
10950	NM_001130914	21	BTG3	BTG family, member 3	-0.418047
51000	NM_001142540	6	SLC35B3	solute carrier family 35, member B3	-0.417296
11025	NM_001081450	19	LILRB3	leukocyte immunoglobulin-like receptor, subfamily B (with TM and ITIM domains), member 3	-0.4171
54910	NM_017789	2	SEMA4C	sema domain, immunoglobulin domain (Ig), transmembrane domain (TM) and short cytoplasmic domain, (semaphorin) 4C	-0.416703
746	NM_014206	11	C11orf10	chromosome 11 open reading frame 10	-0.41606
22954	NM_001099679	9	TRIM32	tripartite motif containing 32	-0.416048
55251	NM_001104925	20	PCMTD2	protein-L-isoaspartate (D-aspartate) O-methyltransferase domain containing 2	-0.415696
64789	NM_022774	1	DEM1	defects in morphology 1 homolog (S. cerevisiae)	-0.415536
147949	NM_001159860	19	ZNF583	zinc finger protein 583	-0.414641
202243	NM_176816	5	CCDC125	coiled-coil domain containing 125	-0.413912
283635	NM_001079519	14	FAM177A1	family with sequence similarity 177, member A1	-0.413683
9564	NM_001170714	16	BCAR1	breast cancer anti-estrogen resistance 1	-0.411577
55130	NM_018076	10	ARMC4	armadillo repeat containing 4	-0.411003
115509	NM_138447	16	ZNF689	zinc finger protein 689	-0.410621
11165	NM_006703	6	NUDT3	nudix (nucleoside diphosphate linked moiety X)-type motif 3	-0.409589
56929	NM_020177	5	FEM1C	fem-1 homolog c (C. elegans)	-0.4094
650	NM_001200	20	BMP2	bone morphogenetic protein 2	-0.409009
6091	NM_001145845	3	ROBO1	roundabout, axon guidance receptor, homolog 1 (Drosophila)	-0.408469
9871	NM_014822	4	SEC24D	SEC24 family, member D (S. cerevisiae)	-0.407049
148479	NM_153812	1	PHF13	PHD finger protein 13	-0.40622
23471	NM_014294	8	TRAM1	translocation associated membrane protein 1	-0.404896
53335	NM_018014	2	BCL11A	B-cell CLL/lymphoma 11A (zinc finger protein)	-0.404715
57132	NM_020412	18	CHMP1B	chromatin modifying protein 1B	-0.404546
145748	NM_152449	15	LYSMD4	LysM, putative peptidoglycan-binding, domain containing 4	-0.40437
133619	NM_130809	5	PRRC1	proline-rich coiled-coil 1	-0.401884
4650	NM_001130065	19	MYO9B	myosin IXB	-0.401764
57182	NM_001167882	4	ANKRD50	ankyrin repeat domain 50	-0.400654
55809	NM_033502	6	TRERF1	transcriptional regulating factor 1	-0.400448
23635	NM_012446	5	SSBP2	single-stranded DNA binding protein 2	-0.400319
5791	NM_006504	10	PTPRE	protein tyrosine phosphatase, receptor type, E	-0.400085
389517	NR_003664	7	SPDYE8P	speedy homolog E8 (Xenopus laevis), pseudogene	-0.400014
56131	NM_018938	5	PCDHB4	protocadherin beta 4	-0.39945
10421	NM_001243646	16	CD2BP2	CD2 (cytoplasmic tail) binding protein 2	-0.399302
6811	NM_003164	11	STX5	syntaxin 5	-0.398615
51279	NM_016546	12	C1RL	complement component 1, r subcomponent-like	-0.398449
4646	NM_004999	6	MYO6	myosin VI	-0.397931
9276	NM_004766	3	COPB2	coatomer protein complex, subunit beta 2 (beta prime)	-0.397454
9920	NM_014867	8	KBTBD11	kelch repeat and BTB (POZ) domain containing 11	-0.39715
6477	NM_001006610	16	SIAH1	seven in absentia homolog 1 (Drosophila)	-0.396147
10237	NM_005827	17	SLC35B1	solute carrier family 35, member B1	-0.396008
23594	NM_014321	16	ORC6	origin recognition complex, subunit 6	-0.395731
154091	NM_145176	6	SLC2A12	solute carrier family 2 (facilitated glucose transporter), member 12	-0.395544
80777	NM_030579	16	CYB5B	cytochrome b5 type B (outer mitochondrial membrane)	-0.394942
2050	NM_004444	7	EPHB4	EPH receptor B4	-0.394608
113277	NM_145041	17	TMEM106A	transmembrane protein 106A	-0.39375
27071	NM_014395	4	DAPP1	dual adaptor of phosphotyrosine and 3-phosphoinositides	-0.393562
10672	NM_006572	17	GNA13	guanine nucleotide binding protein (G protein), alpha 13	-0.393462
25925	NM_015461	18	ZNF521	zinc finger protein 521	-0.393003
2222	NM_004462	8	FDFT1	farnesyl-diphosphate farnesyltransferase 1	-0.392312
84909	NM_001193329	9	C9orf3	chromosome 9 open reading frame 3	-0.39211
440926	NR_002315	2	LOC440926	H3 histone, family 3A pseudogene	-0.391909
7570	NM_006963	10	ZNF22	zinc finger protein 22 (KOX 15)	-0.391719
132	NM_001123	10	ADK	adenosine kinase	-0.391686
290	NM_001150	15	ANPEP	alanyl (membrane) aminopeptidase	-0.390928
10724	NM_001142434	10	MGEA5	meningioma expressed antigen 5 (hyaluronidase)	-0.390822
1627	NM_004395	5	DBN1	drebrin 1	-0.390608
81609	NM_030918	1	SNX27	sorting nexin family member 27	-0.390478
4066	NM_005583	19	LYL1	lymphoblastic leukemia derived sequence 1	-0.390419
80760	NM_001001851	10	ITIH5	inter-alpha (globulin) inhibitor H5	-0.390283
3344	NM_002158	2	FOXN2	forkhead box N2	-0.390038
7919	NM_004640	6	DDX39B	DEAD (Asp-Glu-Ala-Asp) box polypeptide 39B	-0.38965
3300	NM_001039550	2	DNAJB2	DnaJ (Hsp40) homolog, subfamily B, member 2	-0.389443
3676	NM_000885	2	ITGA4	integrin, alpha 4 (antigen CD49D, alpha 4 subunit of VLA-4 receptor)	-0.389019
58533	NM_021249	14	SNX6	sorting nexin 6	-0.389005
5089	NM_002586	6	PBX2	pre-B-cell leukemia homeobox 2	-0.388777
5797	NM_001105244	18	PTPRM	protein tyrosine phosphatase, receptor type, M	-0.388477
81831	NM_001201477	16	NETO2	neuropilin (NRP) and tolloid (TLL)-like 2	-0.387339
4140	NM_001128918	14	MARK3	MAP/microtubule affinity-regulating kinase 3	-0.386962
6046	NM_001113182	6	BRD2	bromodomain containing 2	-0.386693
6718	NM_001190906	7	AKR1D1	aldo-keto reductase family 1, member D1 (delta 4-3-ketosteroid-5-beta-reductase)	-0.386527
8737	NM_003804	6	RIPK1	receptor (TNFRSF)-interacting serine-threonine kinase 1	-0.38602
55012	NM_017917	14	PPP2R3C	protein phosphatase 2, regulatory subunit B'', gamma	-0.386017
339324	NM_001012756	19	ZNF260	zinc finger protein 260	-0.385767
83759	NM_031492	11	RBM4B	RNA binding motif protein 4B	-0.385548
51804	NM_017420	14	SIX4	SIX homeobox 4	-0.385139
136051	NM_152411	7	ZNF786	zinc finger protein 786	-0.384843
64746	NM_022735	1	ACBD3	acyl-CoA binding domain containing 3	-0.384009
1793	NM_001380	10	DOCK1	dedicator of cytokinesis 1	-0.384009
79624	NM_024573	6	C6orf211	chromosome 6 open reading frame 211	-0.38399
89970	NM_133368	16	RSPRY1	ring finger and SPRY domain containing 1	-0.383652
353376	NM_021649	5	TICAM2	toll-like receptor adaptor molecule 2	-0.383345
55733	NM_001122834	1	HHAT	hedgehog acyltransferase	-0.382546
84918	NM_032832	6	LRP11	low density lipoprotein receptor-related protein 11	-0.379594
10980	NM_006833	7	COPS6	COP9 constitutive photomorphogenic homolog subunit 6 (Arabidopsis)	-0.379166
5793	NM_002841	3	PTPRG	protein tyrosine phosphatase, receptor type, G	-0.378469
114785	NM_052897	12	MBD6	methyl-CpG binding domain protein 6	-0.378141
5720	NM_006263	14	PSME1	proteasome (prosome, macropain) activator subunit 1 (PA28 alpha)	-0.37642
4302	NM_005937	17	MLLT6	myeloid/lymphoid or mixed-lineage leukemia (trithorax homolog, Drosophila); translocated to, 6	-0.376243
55000	NR_002323	22	TUG1	taurine upregulated 1 (non-protein coding)	-0.375812
51380	NM_015989	12	CSAD	cysteine sulfinic acid decarboxylase	-0.375237
83706	NM_031471	11	FERMT3	fermitin family member 3	-0.374598
1305	NM_001130103	10	COL13A1	collagen, type XIII, alpha 1	-0.373989
4247	NM_002408	14	MGAT2	mannosyl (alpha-1,6-)-glycoprotein beta-1,2-N-acetylglucosaminyltransferase	-0.373553
51026	NM_016072	12	GOLT1B	golgi transport 1B	-0.372614
5937	NM_002897	2	RBMS1	RNA binding motif, single stranded interacting protein 1	-0.372429
9140	NM_004707	5	ATG12	ATG12 autophagy related 12 homolog (S. cerevisiae)	-0.371851
55337	NM_018381	19	C19orf66	chromosome 19 open reading frame 66	-0.371645
9665	NM_001184998	16	KIAA0430	KIAA0430	-0.371581
50810	NM_016073	15	HDGFRP3	hepatoma-derived growth factor, related protein 3	-0.371449
8099	NM_004642	12	CDK2AP1	cyclin-dependent kinase 2 associated protein 1	-0.371421
22905	NM_001102664	17	EPN2	epsin 2	-0.370878
57190	NM_020451	1	SEPN1	selenoprotein N, 1	-0.370192
339535	NR_015407	1	LOC339535	hypothetical LOC339535	-0.369234
164091	NM_178422	1	PAQR7	progestin and adipoQ receptor family member VII	-0.369228
5989	NM_002918	19	RFX1	regulatory factor X, 1 (influences HLA class II expression)	-0.368979
64853	NM_022831	1	AIDA	axin interactor, dorsalization associated	-0.368774
9647	NM_014634	22	PPM1F	protein phosphatase, Mg2+/Mn2+ dependent, 1F	-0.368574
375743	NM_001099666	9	PTAR1	protein prenyltransferase alpha subunit repeat containing 1	-0.368436
23390	NM_015336	12	ZDHHC17	zinc finger, DHHC-type containing 17	-0.367633
7982	NM_018412	7	ST7	suppression of tumorigenicity 7	-0.366565
9991	NM_001163788	9	ROD1	ROD1 regulator of differentiation 1 (S. pombe)	-0.36565
54993	NM_001007072	15	ZSCAN2	zinc finger and SCAN domain containing 2	-0.365441
10473	NM_006353	6	HMGN4	high mobility group nucleosomal binding domain 4	-0.365356
5721	NM_002818	14	PSME2	proteasome (prosome, macropain) activator subunit 2 (PA28 beta)	-0.365023
9741	NM_014713	2	LAPTM4A	lysosomal protein transmembrane 4 alpha	-0.365022
9715	NM_001031690	7	FAM131B	family with sequence similarity 131, member B	-0.364142
57572	NM_020812	19	DOCK6	dedicator of cytokinesis 6	-0.363412
6503	NM_001045556	8	SLA	Src-like-adaptor	-0.362259
6015	NM_002931	6	RING1	ring finger protein 1	-0.361668
83660	NM_015059	15	TLN2	talin 2	-0.360939
4735	NM_001008491	2	SEPT2	septin 2	-0.360879
5977	NM_006268	11	DPF2	D4, zinc and double PHD fingers family 2	-0.36026
26960	NM_001204197	13	NBEA	neurobeachin	-0.359878
80204	NM_001190274	2	FBXO11	F-box protein 11	-0.359747
6310	NM_000332	6	ATXN1	ataxin 1	-0.359516
7703	NM_007144	17	PCGF2	polycomb group ring finger 2	-0.359257
8642	NM_003737	11	DCHS1	dachsous 1 (Drosophila)	-0.359108
93109	NM_001011655	3	TMEM44	transmembrane protein 44	-0.3589
5298	NM_001198773	1	PI4KB	phosphatidylinositol 4-kinase, catalytic, beta	-0.358468
84447	NM_032431	11	SYVN1	synovial apoptosis inhibitor 1, synoviolin	-0.358116
79602	NM_024551	12	ADIPOR2	adiponectin receptor 2	-0.357274
94134	NM_018287	10	ARHGAP12	Rho GTPase activating protein 12	-0.356543
84875	NM_032789	8	PARP10	poly (ADP-ribose) polymerase family, member 10	-0.355474
2176	NM_000136	9	FANCC	Fanconi anemia, complementation group C	-0.355124
11153	NM_007076	12	FICD	FIC domain containing	-0.355031
9159	NM_004716	11	PCSK7	proprotein convertase subtilisin/kexin type 7	-0.353816
64857	NM_022835	19	PLEKHG2	pleckstrin homology domain containing, family G (with RhoGef domain) member 2	-0.353806
27248	NM_001127397	2	ERLEC1	endoplasmic reticulum lectin 1	-0.35364
10135	NM_005746	7	NAMPT	nicotinamide phosphoribosyltransferase	-0.353101
10062	NM_001130101	11	NR1H3	nuclear receptor subfamily 1, group H, member 3	-0.353018
1108	NM_001273	12	CHD4	chromodomain helicase DNA binding protein 4	-0.352602
64150	NR_002770	14	DIO3OS	DIO3 opposite strand/antisense RNA (non-protein coding)	-0.352409
80008	NM_024943	4	TMEM156	transmembrane protein 156	-0.351958
10802	NM_021982	5	SEC24A	SEC24 family, member A (S. cerevisiae)	-0.351592
7786	NM_001193511	12	MAP3K12	mitogen-activated protein kinase kinase kinase 12	-0.351145
6598	NM_001007468	22	SMARCB1	SWI/SNF related, matrix associated, actin dependent regulator of chromatin, subfamily b, member 1	-0.351116
84640	NM_032557	4	USP38	ubiquitin specific peptidase 38	-0.35107
55502	NM_001142853	2	HES6	hairy and enhancer of split 6 (Drosophila)	-0.350169
9683	NM_153029	16	N4BP1	NEDD4 binding protein 1	-0.350168
57827	NM_021184	6	C6orf47	chromosome 6 open reading frame 47	-0.349897
22821	NM_007368	13	RASA3	RAS p21 protein activator 3	-0.348011
5610	NM_001135651	2	EIF2AK2	eukaryotic translation initiation factor 2-alpha kinase 2	-0.347693
10581	NM_006435	11	IFITM2	interferon induced transmembrane protein 2 (1-8D)	-0.347666
26959	NM_012257	7	HBP1	HMG-box transcription factor 1	-0.346701
286148	NM_181787	8	DPY19L4	dpy-19-like 4 (C. elegans)	-0.346373
8824	NM_003869	16	CES2	carboxylesterase 2	-0.346061
57162	NM_020651	2	PELI1	pellino homolog 1 (Drosophila)	-0.346034
221830	NM_001002926	7	TWISTNB	TWIST neighbor	-0.344281
3688	NM_002211	10	ITGB1	integrin, beta 1 (fibronectin receptor, beta polypeptide, antigen CD29 includes MDF2, MSK12)	-0.344219
5725	NM_002819	19	PTBP1	polypyrimidine tract binding protein 1	-0.343969
1051	NM_005194	20	CEBPB	CCAAT/enhancer binding protein (C/EBP), beta	-0.343622
157657	NM_177965	8	C8orf37	chromosome 8 open reading frame 37	-0.343565
3021	NM_005324	17	H3F3B	H3 histone, family 3B (H3.3B)	-0.343063
81576	NM_030818	19	CCDC130	coiled-coil domain containing 130	-0.342996
55975	NM_001031710	7	KLHL7	kelch-like 7 (Drosophila)	-0.342484
55107	NM_018043	11	ANO1	anoctamin 1, calcium activated chloride channel	-0.341655
29998	NM_015711	19	GLTSCR1	glioma tumor suppressor candidate region gene 1	-0.341512
11177	NM_013448	14	BAZ1A	bromodomain adjacent to zinc finger domain, 1A	-0.340552
79692	NM_001242797	6	ZNF322	zinc finger protein 322	-0.340535
30827	NM_001101654	18	CXXC1	CXXC finger protein 1	-0.340308
6259	NM_001005861	3	RYK	RYK receptor-like tyrosine kinase	-0.339489
100132593	XM_001715347	7	LOC100132593	hypothetical LOC100132593	-0.339253
3800	NM_004522	2	KIF5C	kinesin family member 5C	-0.338806
25800	NM_001099406	18	SLC39A6	solute carrier family 39 (zinc transporter), member 6	-0.336969
1786	NM_001130823	19	DNMT1	DNA (cytosine-5-)-methyltransferase 1	-0.336869
3930	NM_002296	1	LBR	lamin B receptor	-0.336731
4882	NM_003995	9	NPR2	natriuretic peptide receptor B/guanylate cyclase B (atrionatriuretic peptide receptor B)	-0.336506
79770	NM_024715	5	TXNDC15	thioredoxin domain containing 15	-0.336152
2673	NM_002056	2	GFPT1	glutamine--fructose-6-phosphate transaminase 1	-0.335885
552889	NM_001136262	12	ATXN7L3B	ataxin 7-like 3B	-0.33564
3611	NM_001014794	11	ILK	integrin-linked kinase	-0.335609
5562	NM_006251	5	PRKAA1	protein kinase, AMP-activated, alpha 1 catalytic subunit	-0.3356
81566	NM_030809	12	CSRNP2	cysteine-serine-rich nuclear protein 2	-0.335098
114795	NM_052907	12	TMEM132B	transmembrane protein 132B	-0.334513
5241	NM_000926	11	PGR	progesterone receptor	-0.333768
50636	NM_001001666	2	ANO7	anoctamin 7	-0.333626
488	NM_001681	12	ATP2A2	ATPase, Ca++ transporting, cardiac muscle, slow twitch 2	-0.333562
55198	NM_018171	12	APPL2	adaptor protein, phosphotyrosine interaction, PH domain and leucine zipper containing 2	-0.333201
9044	NM_003972	10	BTAF1	BTAF1 RNA polymerase II, B-TFIID transcription factor-associated, 170kDa (Mot1 homolog, S. cerevisiae)	-0.332746
23466	NM_014292	22	CBX6	chromobox homolog 6	-0.332543
2149	NM_001992	5	F2R	coagulation factor II (thrombin) receptor	-0.331584
5067	NM_020872	3	CNTN3	contactin 3 (plasmacytoma associated)	-0.331466
4089	NM_005359	18	SMAD4	SMAD family member 4	-0.331319
10200	NM_005792	16	MPHOSPH6	M-phase phosphoprotein 6	-0.330715
51375	NM_015976	1	SNX7	sorting nexin 7	-0.330385
4552	NM_002454	5	MTRR	5-methyltetrahydrofolate-homocysteine methyltransferase reductase	-0.330148
4820	NM_005385	3	NKTR	natural killer-tumor recognition sequence	-0.329969
23119	NM_015094	22	HIC2	hypermethylated in cancer 2	-0.329784
23545	NM_012463	12	ATP6V0A2	ATPase, H+ transporting, lysosomal V0 subunit a2	-0.329351
199692	NM_145295	19	ZNF627	zinc finger protein 627	-0.329201
375298	NM_001030311	2	CERKL	ceramide kinase-like	-0.328522
2306	NM_004474	1	FOXD2	forkhead box D2	-0.327611
56995	NM_001007466	6	TULP4	tubby like protein 4	-0.32652
9321	NM_004239	14	TRIP11	thyroid hormone receptor interactor 11	-0.326183
5621	NM_000311	20	PRNP	prion protein	-0.325311
57414	NM_001040456	7	RHBDD2	rhomboid domain containing 2	-0.324167
3182	NM_004499	5	HNRNPAB	heterogeneous nuclear ribonucleoprotein A/B	-0.323922
22822	NM_007350	12	PHLDA1	pleckstrin homology-like domain, family A, member 1	-0.323814
440093	NM_001013699	12	H3F3C	H3 histone, family 3C	-0.32329
203228	NM_018325	9	C9orf72	chromosome 9 open reading frame 72	-0.322669
51696	NM_016217	6	HECA	headcase homolog (Drosophila)	-0.322139
26258	NM_012388	15	PLDN	pallidin homolog (mouse)	-0.321566
200316	NM_001006666	22	APOBEC3F	apolipoprotein B mRNA editing enzyme, catalytic polypeptide-like 3F	-0.320984
9698	NM_001020658	1	PUM1	pumilio homolog 1 (Drosophila)	-0.320867
11186	NM_001206957	3	RASSF1	Ras association (RalGDS/AF-6) domain family member 1	-0.320213
51588	NM_015897	19	PIAS4	protein inhibitor of activated STAT, 4	-0.319659
8545	NM_001008390	3	CGGBP1	CGG triplet repeat binding protein 1	-0.318689
3090	NM_001098202	17	HIC1	hypermethylated in cancer 1	-0.318482
11183	NM_006575	14	MAP4K5	mitogen-activated protein kinase kinase kinase kinase 5	-0.317993
27327	NM_014494	16	TNRC6A	trinucleotide repeat containing 6A	-0.317927
125050	NR_001445	6	RN7SK	RNA, 7SK small nuclear	-0.317257
79071	NM_001130721	4	ELOVL6	ELOVL fatty acid elongase 6	-0.317249
54739	NM_017523	17	XAF1	XIAP associated factor 1	-0.316641
10274	NM_005862	3	STAG1	stromal antigen 1	-0.316539
1781	NM_001378	2	DYNC1I2	dynein, cytoplasmic 1, intermediate chain 2	-0.315944
26277	NM_001099274	14	TINF2	TERF1 (TRF1)-interacting nuclear factor 2	-0.315929
91833	NM_001242414	14	WDR20	WD repeat domain 20	-0.315654
79612	NM_001110798	13	NAA16	N(alpha)-acetyltransferase 16, NatA auxiliary subunit	-0.315495
9107	NM_004685	13	MTMR6	myotubularin related protein 6	-0.315248
23314	NM_001172509	2	SATB2	SATB homeobox 2	-0.314839
6883	NM_001135218	1	TAF12	TAF12 RNA polymerase II, TATA box binding protein (TBP)-associated factor, 20kDa	-0.314091
7156	NM_004618	17	TOP3A	topoisomerase (DNA) III alpha	-0.313989
55008	NM_001165136	4	HERC6	hect domain and RLD 6	-0.313517
8720	NM_003791	16	MBTPS1	membrane-bound transcription factor peptidase, site 1	-0.312658
3146	NM_002128	13	HMGB1	high mobility group box 1	-0.312589
10055	NM_001145713	19	SAE1	SUMO1 activating enzyme subunit 1	-0.312281
7414	NM_003373	10	VCL	vinculin	-0.312068
25843	NM_001100819	2	PHOCN	phocein, Mob-like protein	-0.311974
10536	NM_014262	12	LEPREL2	leprecan-like 2	-0.311279
8562	NM_003677	12	DENR	density-regulated protein	-0.310722
57410	NM_001048218	11	SCYL1	SCY1-like 1 (S. cerevisiae)	-0.309508
56127	NM_019119	5	PCDHB9	protocadherin beta 9	-0.308842
23585	NM_014313	1	TMEM50A	transmembrane protein 50A	-0.307613
5533	NM_001243974	8	PPP3CC	protein phosphatase 3, catalytic subunit, gamma isozyme	-0.307382
83666	NM_001146102	3	PARP9	poly (ADP-ribose) polymerase family, member 9	-0.307271
56829	NM_020119	7	ZC3HAV1	zinc finger CCCH-type, antiviral 1	-0.307173
317	NM_001160	12	APAF1	apoptotic peptidase activating factor 1	-0.305988
81545	NM_030793	5	FBXO38	F-box protein 38	-0.305906
92181	NM_152277	5	UBTD2	ubiquitin domain containing 2	-0.30585
55588	NM_017592	19	MED29	mediator complex subunit 29	-0.305685
93081	NM_138779	13	C13orf27	chromosome 13 open reading frame 27	-0.305528
6670	NM_001017371	2	SP3	Sp3 transcription factor	-0.305298
84236	NM_001167608	2	RHBDD1	rhomboid domain containing 1	-0.304846
7920	NM_001177515	6	ABHD16A	abhydrolase domain containing 16A	-0.304646
374986	NM_198549	1	FAM73A	family with sequence similarity 73, member A	-0.304373
2130	NM_001163285	22	EWSR1	Ewing sarcoma breakpoint region 1	-0.304362
54534	NM_019051	9	MRPL50	mitochondrial ribosomal protein L50	-0.30421
54788	NM_001002762	10	DNAJB12	DnaJ (Hsp40) homolog, subfamily B, member 12	-0.30368
5431	NM_000938	4	POLR2B	polymerase (RNA) II (DNA directed) polypeptide B, 140kDa	-0.303497
4254	NM_000899	12	KITLG	KIT ligand	-0.302624
399687	NM_078471	17	MYO18A	myosin XVIIIA	-0.301986
8888	NM_003906	21	MCM3AP	minichromosome maintenance complex component 3 associated protein	-0.301866
57532	NM_020772	17	NUFIP2	nuclear fragile X mental retardation protein interacting protein 2	-0.301374
6238	NM_001042576	20	RRBP1	ribosome binding protein 1 homolog 180kDa (dog)	-0.300729
9673	NM_014655	1	SLC25A44	solute carrier family 25, member 44	-0.300458
304	NR_003573	9	ANXA2P2	annexin A2 pseudogene 2	-0.299652
114800	NM_001080433	2	CCDC85A	coiled-coil domain containing 85A	-0.298772
3422	NM_004508	10	IDI1	isopentenyl-diphosphate delta isomerase 1	-0.298528
6821	NM_000456	12	SUOX	sulfite oxidase	-0.29758
387263	NM_001029863	6	C6orf120	chromosome 6 open reading frame 120	-0.296471
6602	NM_003076	12	SMARCD1	SWI/SNF related, matrix associated, actin dependent regulator of chromatin, subfamily d, member 1	-0.296391
80279	NM_176096	17	CDK5RAP3	CDK5 regulatory subunit associated protein 3	-0.295712
26953	NM_001243202	9	RANBP6	RAN binding protein 6	-0.295693
29957	NM_013386	1	SLC25A24	solute carrier family 25 (mitochondrial carrier; phosphate carrier), member 24	-0.295604
9266	NM_004228	19	CYTH2	cytohesin 2	-0.29549
7844	NM_001198951	2	RNF103	ring finger protein 103	-0.295467
9789	NM_014752	11	SPCS2	signal peptidase complex subunit 2 homolog (S. cerevisiae)	-0.295051
57211	NM_001032394	6	GPR126	G protein-coupled receptor 126	-0.294744
6785	NM_022726	6	ELOVL4	ELOVL fatty acid elongase 4	-0.293987
5366	NM_021127	18	PMAIP1	phorbol-12-myristate-13-acetate-induced protein 1	-0.293949
9650	NM_001145838	8	MTFR1	mitochondrial fission regulator 1	-0.293622
26286	NM_001142293	22	ARFGAP3	ADP-ribosylation factor GTPase activating protein 3	-0.293619
7152	NR_001283	22	TOP1P2	topoisomerase (DNA) I pseudogene 2	-0.293428
6427	NM_001195427	17	SRSF2	serine/arginine-rich splicing factor 2	-0.293045
9897	NM_014846	8	KIAA0196	KIAA0196	-0.292467
8036	NM_007373	10	SHOC2	soc-2 suppressor of clear homolog (C. elegans)	-0.292246
79142	NM_024297	17	PHF23	PHD finger protein 23	-0.292098
408	NM_004041	11	ARRB1	arrestin, beta 1	-0.291869
9798	NM_014761	16	IST1	increased sodium tolerance 1 homolog (yeast)	-0.291862
79731	NM_001243251	11	NARS2	asparaginyl-tRNA synthetase 2, mitochondrial (putative)	-0.290997
5007	NM_002556	11	OSBP	oxysterol binding protein	-0.290617
121601	NM_178826	12	ANO4	anoctamin 4	-0.290478
150275	NM_173510	22	CCDC117	coiled-coil domain containing 117	-0.290377
26091	NM_015601	10	HERC4	hect domain and RLD 4	-0.289818
10771	NM_001202464	10	ZMYND11	zinc finger, MYND-type containing 11	-0.289813
147912	NM_175875	19	SIX5	SIX homeobox 5	-0.2891
7005	NM_003214	6	TEAD3	TEA domain family member 3	-0.288896
1690	NM_001135058	14	COCH	coagulation factor C homolog, cochlin (Limulus polyphemus)	-0.288722
6726	NM_001130440	1	SRP9	signal recognition particle 9kDa	-0.28862
54663	NM_018093	11	WDR74	WD repeat domain 74	-0.288618
22908	NM_014016	3	SACM1L	SAC1 suppressor of actin mutations 1-like (yeast)	-0.288446
5921	NM_002890	5	RASA1	RAS p21 protein activator (GTPase activating protein) 1	-0.287988
22934	NM_144563	2	RPIA	ribose 5-phosphate isomerase A	-0.287847
29777	NM_013375	6	ABT1	activator of basal transcription 1	-0.287769
55757	NM_020121	13	UGGT2	UDP-glucose glycoprotein glucosyltransferase 2	-0.287456
24138	NM_012420	10	IFIT5	interferon-induced protein with tetratricopeptide repeats 5	-0.286864
123169	NM_138792	15	LEO1	Leo1, Paf1/RNA polymerase II complex component, homolog (S. cerevisiae)	-0.286163
388969	NM_001013649	2	C2orf68	chromosome 2 open reading frame 68	-0.285882
1810	NM_001938	1	DR1	down-regulator of transcription 1, TBP-binding (negative cofactor 2)	-0.285825
23548	NM_012382	5	TTC33	tetratricopeptide repeat domain 33	-0.284794
10236	NM_001102397	1	HNRNPR	heterogeneous nuclear ribonucleoprotein R	-0.284709
23197	NM_014613	5	FAF2	Fas associated factor family member 2	-0.284217
5928	NM_001135255	1	RBBP4	retinoblastoma binding protein 4	-0.284038
79720	NM_024667	12	VPS37B	vacuolar protein sorting 37 homolog B (S. cerevisiae)	-0.28314
26279	NM_012400	1	PLA2G2D	phospholipase A2, group IID	-0.282943
8546	NM_003664	5	AP3B1	adaptor-related protein complex 3, beta 1 subunit	-0.282878
84191	NM_001014812	15	FAM96A	family with sequence similarity 96, member A	-0.282831
92912	NM_001145335	15	UBE2Q2	ubiquitin-conjugating enzyme E2Q family member 2	-0.282659
84085	NM_032145	6	FBXO30	F-box protein 30	-0.282622
55973	NM_001008405	7	BCAP29	B-cell receptor-associated protein 29	-0.282263
103	NM_001025107	1	ADAR	adenosine deaminase, RNA-specific	-0.282029
58486	NM_001143667	11	ZBED5	zinc finger, BED-type containing 5	-0.282027
64844	NM_022826	2	MARCH7	membrane-associated ring finger (C3HC4) 7	-0.281792
51101	NM_016010	8	FAM164A	family with sequence similarity 164, member A	-0.28174
6299	NM_001127892	16	SALL1	sal-like 1 (Drosophila)	-0.281151
9589	NM_004906	6	WTAP	Wilms tumor 1 associated protein	-0.280397
9267	NM_004762	17	CYTH1	cytohesin 1	-0.280113
23625	NM_001098784	11	FAM89B	family with sequence similarity 89, member B	-0.279993
55132	NM_018078	4	LARP1B	La ribonucleoprotein domain family, member 1B	-0.279888
9616	NM_001201370	3	RNF7	ring finger protein 7	-0.279376
51097	NM_016002	1	SCCPDH	saccharopine dehydrogenase (putative)	-0.279021
83452	NM_031296	4	RAB33B	RAB33B, member RAS oncogene family	-0.279014
329	NM_001166	11	BIRC2	baculoviral IAP repeat containing 2	-0.278981
83732	NM_031480	6	RIOK1	RIO kinase 1 (yeast)	-0.278536
3181	NM_002137	7	HNRNPA2B1	heterogeneous nuclear ribonucleoprotein A2/B1	-0.277698
4238	NM_001135037	5	MFAP3	microfibrillar-associated protein 3	-0.276917
23191	NM_001033028	15	CYFIP1	cytoplasmic FMR1 interacting protein 1	-0.276831
403341	NM_001099270	9	ZBTB34	zinc finger and BTB domain containing 34	-0.275352
6879	NM_005642	5	TAF7	TAF7 RNA polymerase II, TATA box binding protein (TBP)-associated factor, 55kDa	-0.275339
54989	NM_014106	15	ZNF770	zinc finger protein 770	-0.275153
25945	NM_001243286	3	PVRL3	poliovirus receptor-related 3	-0.273782
9630	NM_004297	9	GNA14	guanine nucleotide binding protein (G protein), alpha 14	-0.273778
94101	NM_001128150	2	ORMDL1	ORM1-like 1 (S. cerevisiae)	-0.273495
1398	NM_005206	17	CRK	v-crk sarcoma virus CT10 oncogene homolog (avian)	-0.273257
3727	NM_005354	19	JUND	jun D proto-oncogene	-0.272803
83871	NM_001142624	17	RAB34	RAB34, member RAS oncogene family	-0.272792
7994	NM_001099412	8	KAT6A	K(lysine) acetyltransferase 6A	-0.272472
387254	NR_002594	16	SLC7A5P2	solute carrier family 7 (amino acid transporter light chain, L system), member 5 pseudogene 2	-0.272386
79058	NM_024083	17	ASPSCR1	alveolar soft part sarcoma chromosome region, candidate 1	-0.272268
7791	NM_001010972	7	ZYX	zyxin	-0.272002
26019	NM_015542	10	UPF2	UPF2 regulator of nonsense transcripts homolog (yeast)	-0.271666
116115	NM_133444	19	ZNF526	zinc finger protein 526	-0.271583
54464	NM_001042604	3	XRN1	5'-3' exoribonuclease 1	-0.271537
54477	NM_001143821	12	PLEKHA5	pleckstrin homology domain containing, family A member 5	-0.271535
9847	NM_014802	12	KIAA0528	KIAA0528	-0.271136
55577	NM_017567	2	NAGK	N-acetylglucosamine kinase	-0.271035
55700	NM_018067	1	MAP7D1	MAP7 domain containing 1	-0.270668
10579	NM_006997	10	TACC2	transforming, acidic coiled-coil containing protein 2	-0.270578
10518	NM_006383	15	CIB2	calcium and integrin binding family member 2	-0.270281
84181	NM_032221	20	CHD6	chromodomain helicase DNA binding protein 6	-0.270237
4615	NM_001172566	3	MYD88	myeloid differentiation primary response gene (88)	-0.270162
51660	NM_016098	6	BRP44L	brain protein 44-like	-0.269489
10020	NM_001128227	9	GNE	glucosamine (UDP-N-acetyl)-2-epimerase/N-acetylmannosamine kinase	-0.269483
22992	NM_012308	11	KDM2A	lysine (K)-specific demethylase 2A	-0.269332
54994	NM_017896	20	C20orf11	chromosome 20 open reading frame 11	-0.268787
7565	NM_006959	19	ZNF17	zinc finger protein 17	-0.268676
10081	NM_005707	15	PDCD7	programmed cell death 7	-0.268027
79872	NM_024814	7	CBLL1	Cas-Br-M (murine) ecotropic retroviral transforming sequence-like 1	-0.267422
221037	NM_004241	10	JMJD1C	jumonji domain containing 1C	-0.26719
23527	NM_012287	3	ACAP2	ArfGAP with coiled-coil, ankyrin repeat and PH domains 2	-0.266724
23265	NM_001013839	17	EXOC7	exocyst complex component 7	-0.266137
56132	NM_018937	5	PCDHB3	protocadherin beta 3	-0.265979
54925	NM_017810	16	ZNF434	zinc finger protein 434	-0.265135
6434	NM_001243879	3	TRA2B	transformer 2 beta homolog (Drosophila)	-0.263997
55471	NM_001083946	2	C2orf56	chromosome 2 open reading frame 56	-0.263398
220164	NM_152721	18	DOK6	docking protein 6	-0.262992
6085	NR_004392	7	RNY3	RNA, Ro-associated Y3	-0.262589
9406	NM_005455	1	ZRANB2	zinc finger, RAN-binding domain containing 2	-0.262418
158358	NM_001017969	9	KIAA2026	KIAA2026	-0.262198
1213	NM_004859	17	CLTC	clathrin, heavy chain (Hc)	-0.261564
57051	NR_002568	19	NAG18	NAG18 mRNA	-0.261549
975	NM_004356	11	CD81	CD81 molecule	-0.261266
8446	NM_003584	2	DUSP11	dual specificity phosphatase 11 (RNA/RNP complex 1-interacting)	-0.261178
90806	NM_144567	1	ANGEL2	angel homolog 2 (Drosophila)	-0.261043
57657	NM_020897	1	HCN3	hyperpolarization activated cyclic nucleotide-gated potassium channel 3	-0.261031
5523	NM_001190447	3	PPP2R3A	protein phosphatase 2, regulatory subunit B'', alpha	-0.26076
116224	NM_138333	9	FAM122A	family with sequence similarity 122A	-0.260343
55254	NM_018266	3	TMEM39A	transmembrane protein 39A	-0.259589
79074	NM_024093	2	C2orf49	chromosome 2 open reading frame 49	-0.259314
79230	NM_001044387	19	ZNF557	zinc finger protein 557	-0.259034
124565	NM_001037984	17	SLC38A10	solute carrier family 38, member 10	-0.25895
55661	NM_017895	20	DDX27	DEAD (Asp-Glu-Ala-Asp) box polypeptide 27	-0.258833
23398	NM_015342	5	PPWD1	peptidylprolyl isomerase domain and WD repeat containing 1	-0.258552
23623	NM_001105203	1	RUSC1	RUN and SH3 domain containing 1	-0.258498
84513	NM_001102559	8	PPAPDC1B	phosphatidic acid phosphatase type 2 domain containing 1B	-0.258465
8467	NM_003601	4	SMARCA5	SWI/SNF related, matrix associated, actin dependent regulator of chromatin, subfamily a, member 5	-0.258201
9757	NM_014727	19	MLL4	myeloid/lymphoid or mixed-lineage leukemia 4	-0.257979
29979	NM_013438	9	UBQLN1	ubiquilin 1	-0.257704
51318	NM_016622	2	MRPL35	mitochondrial ribosomal protein L35	-0.257695
114882	NM_001003712	12	OSBPL8	oxysterol binding protein-like 8	-0.257141
3845	NM_004985	12	KRAS	v-Ki-ras2 Kirsten rat sarcoma viral oncogene homolog	-0.257088
80306	NM_025205	4	MED28	mediator complex subunit 28	-0.256951
59274	NM_022566	15	MESDC1	mesoderm development candidate 1	-0.256571
9724	NM_021645	13	UTP14C	UTP14, U3 small nucleolar ribonucleoprotein, homolog C (yeast)	-0.256326
7528	NM_003403	14	YY1	YY1 transcription factor	-0.256283
100127971	XM_001720872	12	LOC100127971	hypothetical protein LOC100127971	-0.255934
23317	NM_015268	3	DNAJC13	DnaJ (Hsp40) homolog, subfamily C, member 13	-0.255304
6280	NM_002965	1	S100A9	S100 calcium binding protein A9	-0.255195
84961	NM_001184906	17	FBXL20	F-box and leucine-rich repeat protein 20	-0.254443
23411	NM_001142498	10	SIRT1	sirtuin 1	-0.253887
10482	NM_001081491	11	NXF1	nuclear RNA export factor 1	-0.253019
1036	NM_001801	5	CDO1	cysteine dioxygenase, type I	-0.252388
51726	NM_016306	3	DNAJB11	DnaJ (Hsp40) homolog, subfamily B, member 11	-0.252346
5971	NM_006509	19	RELB	v-rel reticuloendotheliosis viral oncogene homolog B	-0.25207
9926	NM_014873	1	LPGAT1	lysophosphatidylglycerol acyltransferase 1	-0.252038
1806	NM_000110	1	DPYD	dihydropyrimidine dehydrogenase	-0.251841
5269	NM_001195291	6	SERPINB6	serpin peptidase inhibitor, clade B (ovalbumin), member 6	-0.251707
55677	NM_017969	2	IWS1	IWS1 homolog (S. cerevisiae)	-0.251534
7637	NM_001127372	12	ZNF84	zinc finger protein 84	-0.251511
137492	NM_001145152	8	VPS37A	vacuolar protein sorting 37 homolog A (S. cerevisiae)	-0.251461
5590	NM_001033581	1	PRKCZ	protein kinase C, zeta	-0.251391
220108	NM_001242312	13	FAM124A	family with sequence similarity 124A	-0.251253
55671	NM_032560	14	SMEK1	SMEK homolog 1, suppressor of mek1 (Dictyostelium)	-0.250797
25948	NM_015483	7	KBTBD2	kelch repeat and BTB (POZ) domain containing 2	-0.25023
55116	NM_018056	1	TMEM39B	transmembrane protein 39B	-0.24976
11128	NM_007055	10	POLR3A	polymerase (RNA) III (DNA directed) polypeptide A, 155kDa	-0.249083
7314	NM_018955	17	UBB	ubiquitin B	-0.248894
132160	NM_001122870	3	PPM1M	protein phosphatase, Mg2+/Mn2+ dependent, 1M	-0.248593
51747	NM_006107	17	LUC7L3	LUC7-like 3 (S. cerevisiae)	-0.247217
1314	NM_001098398	1	COPA	coatomer protein complex, subunit alpha	-0.24694
55151	NM_018112	9	TMEM38B	transmembrane protein 38B	-0.246151
9555	NM_001040158	5	H2AFY	H2A histone family, member Y	-0.245565
8913	NM_018896	17	CACNA1G	calcium channel, voltage-dependent, T type, alpha 1G subunit	-0.245065
51290	NM_016570	12	ERGIC2	ERGIC and golgi 2	-0.245021
55803	NM_018404	17	ADAP2	ArfGAP with dual PH domains 2	-0.245009
6891	NM_000544	6	TAP2	transporter 2, ATP-binding cassette, sub-family B (MDR/TAP)	-0.244802
23479	NM_014301	12	ISCU	iron-sulfur cluster scaffold homolog (E. coli)	-0.24334
57611	NM_001130136	15	ISLR2	immunoglobulin superfamily containing leucine-rich repeat 2	-0.243305
11275	NM_001161521	4	KLHL2	kelch-like 2, Mayven (Drosophila)	-0.243278
7922	NM_001077516	6	SLC39A7	solute carrier family 39 (zinc transporter), member 7	-0.243228
51105	NM_016018	8	PHF20L1	PHD finger protein 20-like 1	-0.242644
10658	NM_001025596	11	CELF1	CUGBP, Elav-like family member 1	-0.24235
1272	NM_001843	12	CNTN1	contactin 1	-0.242083
80741	NM_025262	6	LY6G5C	lymphocyte antigen 6 complex, locus G5C	-0.241955
4734	NM_006154	15	NEDD4	neural precursor cell expressed, developmentally down-regulated 4	-0.241572
23059	NM_015041	16	CLUAP1	clusterin associated protein 1	-0.241115
10620	NM_006465	15	ARID3B	AT rich interactive domain 3B (BRIGHT-like)	-0.24071
5814	NM_033224	7	PURB	purine-rich element binding protein B	-0.23987
3903	NM_002287	19	LAIR1	leukocyte-associated immunoglobulin-like receptor 1	-0.239546
84695	NM_032603	2	LOXL3	lysyl oxidase-like 3	-0.239418
221322	NM_152730	6	C6orf170	chromosome 6 open reading frame 170	-0.239395
3235	NM_014213	2	HOXD9	homeobox D9	-0.239322
10270	NM_005858	19	AKAP8	A kinase (PRKA) anchor protein 8	-0.239156
53371	NM_017426	4	NUP54	nucleoporin 54kDa	-0.238586
64418	NM_022484	7	TMEM168	transmembrane protein 168	-0.237058
9601	NM_004911	7	PDIA4	protein disulfide isomerase family A, member 4	-0.236554
79791	NM_024735	16	FBXO31	F-box protein 31	-0.23563
23077	NM_015057	13	MYCBP2	MYC binding protein 2	-0.235069
9525	NM_004869	18	VPS4B	vacuolar protein sorting 4 homolog B (S. cerevisiae)	-0.234901
3716	NM_002227	1	JAK1	Janus kinase 1	-0.233845
81846	NM_030962	11	SBF2	SET binding factor 2	-0.232907
51130	NM_001201965	2	ASB3	ankyrin repeat and SOCS box containing 3	-0.2322
10600	NM_001001992	21	USP16	ubiquitin specific peptidase 16	-0.231973
84054	NR_001282	5	PCDHB19P	protocadherin beta 19 pseudogene	-0.231812
83478	NM_001025616	4	ARHGAP24	Rho GTPase activating protein 24	-0.231695
27236	NM_001025593	4	ARFIP1	ADP-ribosylation factor interacting protein 1	-0.231459
64863	NM_022840	18	METTL4	methyltransferase like 4	-0.231385
10018	NM_001204106	2	BCL2L11	BCL2-like 11 (apoptosis facilitator)	-0.231253
91694	NM_152271	8	LONRF1	LON peptidase N-terminal domain and ring finger 1	-0.231172
140771	NR_024007	17	SMCR5	Smith-Magenis syndrome chromosome region, candidate 5 (non-protein coding)	-0.229976
160897	NM_180989	13	GPR180	G protein-coupled receptor 180	-0.229938
128178	NM_080738	1	EDARADD	EDAR-associated death domain	-0.228994
6526	NM_006933	21	SLC5A3	solute carrier family 5 (sodium/myo-inositol cotransporter), member 3	-0.228715
26136	NM_015641	7	TES	testis derived transcript (3 LIM domains)	-0.228505
7762	NM_013250	11	ZNF215	zinc finger protein 215	-0.228253
57001	NM_020186	7	ACN9	ACN9 homolog (S. cerevisiae)	-0.228197
220929	NM_001143766	10	ZNF438	zinc finger protein 438	-0.227791
55628	NM_001146189	18	ZNF407	zinc finger protein 407	-0.227521
6942	NM_005650	22	TCF20	transcription factor 20 (AR1)	-0.227441
57337	NM_001077203	3	SENP7	SUMO1/sentrin specific peptidase 7	-0.227112
26278	NM_014363	13	SACS	spastic ataxia of Charlevoix-Saguenay (sacsin)	-0.226701
29115	NM_013260	17	SAP30BP	SAP30 binding protein	-0.226432
5926	NM_002892	14	ARID4A	AT rich interactive domain 4A (RBP1-like)	-0.226406
80025	NM_024960	20	PANK2	pantothenate kinase 2	-0.226022
54661	NR_001280	5	PCDHB17	protocadherin beta 17 pseudogene	-0.225876
7486	NM_000553	8	WRN	Werner syndrome, RecQ helicase-like	-0.225707
6583	NM_003059	5	SLC22A4	solute carrier family 22 (organic cation/ergothioneine transporter), member 4	-0.225542
11193	NM_007187	13	WBP4	WW domain binding protein 4 (formin binding protein 21)	-0.223724
26017	NM_014077	19	FAM32A	family with sequence similarity 32, member A	-0.223584
56255	NM_021156	20	TMX4	thioredoxin-related transmembrane protein 4	-0.222789
64376	NM_022466	10	IKZF5	IKAROS family zinc finger 5 (Pegasus)	-0.222563
55589	NM_017593	4	BMP2K	BMP2 inducible kinase	-0.220739
100129094	XM_001722031	1	BUTR1	butyrophilin related 1	-0.220077
55147	NM_001077351	14	RBM23	RNA binding motif protein 23	-0.219598
5599	NM_002750	10	MAPK8	mitogen-activated protein kinase 8	-0.219179
170463	NM_001009998	19	SSBP4	single stranded DNA binding protein 4	-0.218544
57480	NM_001029884	6	PLEKHG1	pleckstrin homology domain containing, family G (with RhoGef domain) member 1	-0.217968
81847	NM_001242844	6	RNF146	ring finger protein 146	-0.217868
1488	NM_001083914	10	CTBP2	C-terminal binding protein 2	-0.217566
10347	NM_019112	19	ABCA7	ATP-binding cassette, sub-family A (ABC1), member 7	-0.217506
150368	NM_001002034	22	FAM109B	family with sequence similarity 109, member B	-0.216171
57727	NM_020967	20	NCOA5	nuclear receptor coactivator 5	-0.215282
693199	NR_030345	12	MIR614	microRNA 614	-0.214924
51176	NM_001130713	4	LEF1	lymphoid enhancer-binding factor 1	-0.214531
162966	NM_198457	19	ZNF600	zinc finger protein 600	-0.214231
401237	NR_015410	6	LINC00340	long intergenic non-protein coding RNA 340	-0.214073
1130	NM_000081	1	LYST	lysosomal trafficking regulator	-0.213651
152518	NM_152995	4	NFXL1	nuclear transcription factor, X-box binding-like 1	-0.213188
5051	NM_000437	1	PAFAH2	platelet-activating factor acetylhydrolase 2, 40kDa	-0.212643
3796	NM_001098511	5	KIF2A	kinesin heavy chain member 2A	-0.211861
55756	NM_001145159	8	INTS9	integrator complex subunit 9	-0.211502
56917	NM_001009813	19	MEIS3	Meis homeobox 3	-0.21027
28970	NM_014039	11	C11orf54	chromosome 11 open reading frame 54	-0.209836
64328	NM_022459	13	XPO4	exportin 4	-0.209691
26773	NR_000010	17	SNORD4A	small nucleolar RNA, C/D box 4A	-0.20961
406996	NR_029627	1	MIR214	microRNA 214	-0.209495
83932	NM_001010984	1	C1orf124	chromosome 1 open reading frame 124	-0.209065
79752	NM_001170796	8	ZFAND1	zinc finger, AN1-type domain 1	-0.208989
1105	NM_001270	5	CHD1	chromodomain helicase DNA binding protein 1	-0.208164
8550	NM_003668	12	MAPKAPK5	mitogen-activated protein kinase-activated protein kinase 5	-0.207264
4521	NM_002452	7	NUDT1	nudix (nucleoside diphosphate linked moiety X)-type motif 1	-0.207197
55681	NM_017988	12	SCYL2	SCY1-like 2 (S. cerevisiae)	-0.207121
255967	NM_175854	13	PAN3	PAN3 poly(A) specific ribonuclease subunit homolog (S. cerevisiae)	-0.206668
221035	NM_001001330	10	REEP3	receptor accessory protein 3	-0.204908
54556	NM_019071	7	ING3	inhibitor of growth family, member 3	-0.204457
112858	NM_033550	20	TP53RK	TP53 regulating kinase	-0.20405
112476	NM_145239	16	PRRT2	proline-rich transmembrane protein 2	-0.203615
54811	NM_001130031	19	ZNF562	zinc finger protein 562	-0.202889
116068	NM_198273	5	LYSMD3	LysM, putative peptidoglycan-binding, domain containing 3	-0.202648
55145	NM_018105	8	THAP1	THAP domain containing, apoptosis associated protein 1	-0.202583
51014	NM_181836	5	TMED7	transmembrane emp24 protein transport domain containing 7	-0.202555
81631	NM_022818	16	MAP1LC3B	microtubule-associated protein 1 light chain 3 beta	-0.202506
4292	NM_000249	3	MLH1	mutL homolog 1, colon cancer, nonpolyposis type 2 (E. coli)	-0.202343
221927	NM_152743	7	BRAT1	BRCA1-associated ATM activator 1	-0.202
1912	NM_004427	1	PHC2	polyhomeotic homolog 2 (Drosophila)	-0.200476
9972	NM_005124	6	NUP153	nucleoporin 153kDa	-0.200457
7702	NM_003442	11	ZNF143	zinc finger protein 143	-0.200444
5108	NM_006197	8	PCM1	pericentriolar material 1	-0.198974
596	NM_000633	18	BCL2	B-cell CLL/lymphoma 2	-0.198416
57704	NM_020944	9	GBA2	glucosidase, beta (bile acid) 2	-0.198129
84826	NM_032740	2	SFT2D3	SFT2 domain containing 3	-0.197775
2700	NM_021954	13	GJA3	gap junction protein, alpha 3, 46kDa	-0.196548
54617	NM_017553	15	INO80	INO80 homolog (S. cerevisiae)	-0.196515
92906	NM_001142650	2	HNRPLL	heterogeneous nuclear ribonucleoprotein L-like	-0.195835
57520	NM_020760	2	HECW2	HECT, C2 and WW domain containing E3 ubiquitin protein ligase 2	-0.195731
9369	NM_001105250	14	NRXN3	neurexin 3	-0.195369
51542	NM_001005739	2	VPS54	vacuolar protein sorting 54 homolog (S. cerevisiae)	-0.195343
51104	NM_001025780	9	FAM108B1	family with sequence similarity 108, member B1	-0.193719
55656	NM_017864	8	INTS8	integrator complex subunit 8	-0.1928
1951	NM_001407	3	CELSR3	cadherin, EGF LAG seven-pass G-type receptor 3 (flamingo homolog, Drosophila)	-0.192534
10509	NM_020210	15	SEMA4B	sema domain, immunoglobulin domain (Ig), transmembrane domain (TM) and short cytoplasmic domain, (semaphorin) 4B	-0.191575
55219	NM_018202	1	TMEM57	transmembrane protein 57	-0.19093
631	NM_001161705	20	BFSP1	beaded filament structural protein 1, filensin	-0.190539
65244	NM_023071	12	SPATS2	spermatogenesis associated, serine-rich 2	-0.190458
10766	NM_016272	22	TOB2	transducer of ERBB2, 2	-0.190095
8451	NM_001008895	13	CUL4A	cullin 4A	-0.190021
57654	NM_020894	4	KIAA1530	KIAA1530	-0.189976
79633	NM_024582	4	FAT4	FAT tumor suppressor homolog 4 (Drosophila)	-0.189571
114991	NM_133374	9	ZNF618	zinc finger protein 618	-0.189541
80196	NM_025126	12	RNF34	ring finger protein 34	-0.189368
338799	NR_002809	12	LOC338799	hypothetical LOC338799	-0.189135
51207	NM_001007271	10	DUSP13	dual specificity phosphatase 13	-0.188712
11056	NM_007010	17	DDX52	DEAD (Asp-Glu-Ala-Asp) box polypeptide 52	-0.188493
60626	NM_021932	11	RIC8A	resistance to inhibitors of cholinesterase 8 homolog A (C. elegans)	-0.18847
6429	NM_005626	1	SRSF4	serine/arginine-rich splicing factor 4	-0.187868
5828	NM_000318	8	PEX2	peroxisomal biogenesis factor 2	-0.187238
79591	NM_024541	10	C10orf76	chromosome 10 open reading frame 76	-0.186285
54793	NM_017634	8	KCTD9	potassium channel tetramerisation domain containing 9	-0.186114
10208	NM_005800	13	USPL1	ubiquitin specific peptidase like 1	-0.185639
7738	NM_007149	6	ZNF184	zinc finger protein 184	-0.18557
51134	NM_001042399	12	CCDC41	coiled-coil domain containing 41	-0.185548
5203	NM_002623	20	PFDN4	prefoldin subunit 4	-0.185337
221091	NM_203422	11	LRRN4CL	LRRN4 C-terminal like	-0.185213
55793	NM_001040217	1	FAM63A	family with sequence similarity 63, member A	-0.185089
9611	NM_001190438	17	NCOR1	nuclear receptor corepressor 1	-0.185057
23196	NM_014612	9	FAM120A	family with sequence similarity 120A	-0.185037
80110	NM_025040	19	ZNF614	zinc finger protein 614	-0.184899
92344	NM_001146039	1	GORAB	golgin, RAB6-interacting	-0.184394
23251	NM_015206	15	KIAA1024	KIAA1024	-0.184208
79772	NM_001002796	5	MCTP1	multiple C2 domains, transmembrane 1	-0.183951
54704	NM_001161778	8	PDP1	pyruvate dehyrogenase phosphatase catalytic subunit 1	-0.183863
7728	NM_007147	19	ZNF175	zinc finger protein 175	-0.183499
28977	NM_014050	12	MRPL42	mitochondrial ribosomal protein L42	-0.183407
9587	NM_001003690	6	MAD2L1BP	MAD2L1 binding protein	-0.182981
23284	NM_015236	4	LPHN3	latrophilin 3	-0.182825
59348	NM_021632	19	ZNF350	zinc finger protein 350	-0.182341
656	NM_001720	1	BMP8B	bone morphogenetic protein 8b	-0.182163
10565	NM_006421	8	ARFGEF1	ADP-ribosylation factor guanine nucleotide-exchange factor 1 (brefeldin A-inhibited)	-0.181987
22845	NM_014908	9	DOLK	dolichol kinase	-0.181124
57674	NM_020914	17	RNF213	ring finger protein 213	-0.180958
5782	NM_001131008	7	PTPN12	protein tyrosine phosphatase, non-receptor type 12	-0.180837
64062	NM_022118	13	RBM26	RNA binding motif protein 26	-0.179835
23034	NM_001161576	14	SAMD4A	sterile alpha motif domain containing 4A	-0.179096
57107	NM_020381	6	PDSS2	prenyl (decaprenyl) diphosphate synthase, subunit 2	-0.178842
5869	NM_002868	12	RAB5B	RAB5B, member RAS oncogene family	-0.178714
29890	NM_013286	3	RBM15B	RNA binding motif protein 15B	-0.178502
129831	NM_152945	2	RBM45	RNA binding motif protein 45	-0.17794
5915	NM_000965	3	RARB	retinoic acid receptor, beta	-0.177639
96626	NM_033514	2	LIMS3	LIM and senescent cell antigen-like domains 3	-0.176633
84108	NM_001011663	10	PCGF6	polycomb group ring finger 6	-0.176476
444	NM_001164750	8	ASPH	aspartate beta-hydroxylase	-0.174944
284161	NM_001165993	17	GDPD1	glycerophosphodiester phosphodiesterase domain containing 1	-0.174548
54469	NM_001242911	15	ZFAND6	zinc finger, AN1-type domain 6	-0.174504
3200	NM_030661	7	HOXA3	homeobox A3	-0.174382
55293	NM_001040697	11	UEVLD	UEV and lactate/malate dehyrogenase domains	-0.173952
23462	NM_001040708	8	HEY1	hairy/enhancer-of-split related with YRPW motif 1	-0.173674
84285	NM_001242481	11	EIF1AD	eukaryotic translation initiation factor 1A domain containing	-0.173041
55193	NM_018165	3	PBRM1	polybromo 1	-0.17234
147694	NM_001172773	19	ZNF548	zinc finger protein 548	-0.171808
5701	NM_001204453	7	PSMC2	proteasome (prosome, macropain) 26S subunit, ATPase, 2	-0.171007
162681	NM_173529	18	C18orf54	chromosome 18 open reading frame 54	-0.170837
91039	NM_139159	19	DPP9	dipeptidyl-peptidase 9	-0.169073
81532	NM_001172223	11	MOB2	Mps one binder kinase activator-like 2	-0.169047
57003	NM_020198	17	CCDC47	coiled-coil domain containing 47	-0.168715
29946	NM_013368	19	SERTAD3	SERTA domain containing 3	-0.167199
222194	NM_198467	7	RSBN1L	round spermatid basic protein 1-like	-0.167135
153129	NM_173514	5	SLC38A9	solute carrier family 38, member 9	-0.165616
9696	NM_014675	1	CROCC	ciliary rootlet coiled-coil, rootletin	-0.165297
3199	NM_006735	7	HOXA2	homeobox A2	-0.165138
744	NM_001145399	11	MPPED2	metallophosphoesterase domain containing 2	-0.165021
649446	NR_024101	18	FLJ35776	hypothetical LOC649446	-0.16486
23522	NM_012330	10	KAT6B	K(lysine) acetyltransferase 6B	-0.164516
10809	NM_006645	11	STARD10	StAR-related lipid transfer (START) domain containing 10	-0.16431
55578	NM_001014286	13	FAM48A	family with sequence similarity 48, member A	-0.164276
6671	NM_003112	7	SP4	Sp4 transcription factor	-0.164188
29980	NM_017613	21	DONSON	downstream neighbor of SON	-0.163858
9522	NM_004866	5	SCAMP1	secretory carrier membrane protein 1	-0.1635
55745	NM_018229	14	MUDENG	MU-2/AP1M2 domain containing, death-inducing	-0.163425
9364	NM_001017979	4	RAB28	RAB28, member RAS oncogene family	-0.162373
221079	NM_178815	10	ARL5B	ADP-ribosylation factor-like 5B	-0.161869
1388	NM_001136153	6	ATF6B	activating transcription factor 6 beta	-0.161383
7991	NM_006765	8	TUSC3	tumor suppressor candidate 3	-0.161267
130733	NM_001167959	2	TMEM178	transmembrane protein 178	-0.16119
54622	NM_019087	5	ARL15	ADP-ribosylation factor-like 15	-0.160767
3416	NM_001165946	10	IDE	insulin-degrading enzyme	-0.160328
55171	NM_001134415	3	TBCCD1	TBCC domain containing 1	-0.160224
55705	NM_018085	1	IPO9	importin 9	-0.160159
133690	NM_001042625	5	CAPSL	calcyphosine-like	-0.159181
2591	NM_004482	2	GALNT3	UDP-N-acetyl-alpha-D-galactosamine:polypeptide N-acetylgalactosaminyltransferase 3 (GalNAc-T3)	-0.157914
51174	NM_001193609	17	TUBD1	tubulin, delta 1	-0.157666
85358	NM_001080420	22	SHANK3	SH3 and multiple ankyrin repeat domains 3	-0.157191
23350	NM_001080415	3	U2SURP	U2 snRNP-associated SURP domain containing	-0.156821
6304	NM_001131010	3	SATB1	SATB homeobox 1	-0.155242
56886	NM_020120	2	UGGT1	UDP-glucose glycoprotein glucosyltransferase 1	-0.154511
113179	NM_138422	19	ADAT3	adenosine deaminase, tRNA-specific 3	-0.15441
8575	NM_001139517	2	PRKRA	protein kinase, interferon-inducible double stranded RNA dependent activator	-0.154283
4287	NM_001127696	14	ATXN3	ataxin 3	-0.153712
64854	NM_001134223	4	USP46	ubiquitin specific peptidase 46	-0.15302
57509	NM_001001924	8	MTUS1	microtubule associated tumor suppressor 1	-0.152307
5290	NM_006218	3	PIK3CA	phosphoinositide-3-kinase, catalytic, alpha polypeptide	-0.15209
10201	NM_005793	3	NME6	non-metastatic cells 6, protein expressed in (nucleoside-diphosphate kinase)	-0.151232
100093631	NR_003580	7	LOC100093631	general transcription factor II, i, pseudogene	-0.150879
728912	NM_001101663	1	NBPF24	neuroblastoma breakpoint family, member 24	-0.150702
8379	NM_001013836	7	MAD1L1	MAD1 mitotic arrest deficient-like 1 (yeast)	-0.150479
25992	NM_001080437	2	SNED1	sushi, nidogen and EGF-like domains 1	-0.150211
5581	NM_005400	2	PRKCE	protein kinase C, epsilon	-0.150174
9014	NM_005680	2	TAF1B	TATA box binding protein (TBP)-associated factor, RNA polymerase I, B, 63kDa	-0.14817
283254	NM_173811	11	HARBI1	harbinger transposase derived 1	-0.147807
9860	NM_014813	1	LRIG2	leucine-rich repeats and immunoglobulin-like domains 2	-0.144852
84230	NM_032270	1	LRRC8C	leucine rich repeat containing 8 family, member C	-0.144521
163049	NM_153358	19	ZNF791	zinc finger protein 791	-0.144326
26115	NM_025185	17	TANC2	tetratricopeptide repeat, ankyrin repeat and coiled-coil containing 2	-0.144221
388759	NM_207401	1	C1orf229	chromosome 1 open reading frame 229	-0.143768
286122	NM_173687	8	C8orf31	chromosome 8 open reading frame 31	-0.143424
64417	NM_022483	5	C5orf28	chromosome 5 open reading frame 28	-0.142756
1368	NM_001005502	12	CPM	carboxypeptidase M	-0.142317
53820	NM_018962	21	DSCR6	Down syndrome critical region gene 6	-0.14205
5612	NM_004705	11	PRKRIR	protein-kinase, interferon-inducible double stranded RNA dependent inhibitor, repressor of (P58 repressor)	-0.140999
23137	NM_015110	9	SMC5	structural maintenance of chromosomes 5	-0.14088
83475	NM_001145165	19	DOHH	deoxyhypusine hydroxylase/monooxygenase	-0.140829
389677	NM_203390	8	RBM12B	RNA binding motif protein 12B	-0.139875
100302145	NR_031649	14	MIR1247	microRNA 1247	-0.13983
23293	NM_001170957	17	SMG6	smg-6 homolog, nonsense mediated mRNA decay factor (C. elegans)	-0.139536
11057	NM_007011	15	ABHD2	abhydrolase domain containing 2	-0.138362
84081	NM_032141	17	NSRP1	nuclear speckle splicing regulatory protein 1	-0.136778
85378	NM_020461	22	TUBGCP6	tubulin, gamma complex associated protein 6	-0.136623
55716	NM_018113	12	LMBR1L	limb region 1 homolog (mouse)-like	-0.13605
54832	NM_001018088	15	VPS13C	vacuolar protein sorting 13 homolog C (S. cerevisiae)	-0.134816
26036	NM_001031623	6	ZNF451	zinc finger protein 451	-0.133555
123283	NM_152334	15	TARSL2	threonyl-tRNA synthetase-like 2	-0.133391
57593	NM_001110514	20	EBF4	early B-cell factor 4	-0.132718
7625	NM_003426	22	ZNF74	zinc finger protein 74	-0.131026
399474	NM_001003682	1	TMEM200B	transmembrane protein 200B	-0.130842
57706	NM_020946	9	DENND1A	DENN/MADD domain containing 1A	-0.13048
221786	NM_145111	7	FAM200A	family with sequence similarity 200, member A	-0.130347
731075	XM_001714130	7	LOC731075	hypothetical protein LOC731075	-0.130026
5756	NM_001242397	12	TWF1	twinfilin, actin-binding protein, homolog 1 (Drosophila)	-0.129649
286367	NR_024011	9	LOC286367	FP944	-0.128999
56126	NM_018930	5	PCDHB10	protocadherin beta 10	-0.127506
260293	NM_178033	1	CYP4X1	cytochrome P450, family 4, subfamily X, polypeptide 1	-0.126033
55669	NM_033540	3	MFN1	mitofusin 1	-0.123638
3981	NM_001098268	13	LIG4	ligase IV, DNA, ATP-dependent	-0.122155
3204	NM_006896	7	HOXA7	homeobox A7	-0.120543
154881	NM_001167961	7	KCTD7	potassium channel tetramerisation domain containing 7	-0.119977
7109	NM_003274	21	TRAPPC10	trafficking protein particle complex 10	-0.119461
8558	NM_001098533	16	CDK10	cyclin-dependent kinase 10	-0.115281
10592	NM_001042550	9	SMC2	structural maintenance of chromosomes 2	-0.114993
3620	NM_002164	8	IDO1	indoleamine 2,3-dioxygenase 1	-0.108123
677775	NR_003008	2	SCARNA5	small Cajal body-specific RNA 5	-0.107766
388228	NM_001024401	16	SBK1	SH3-binding domain kinase 1	-0.103918
5331	NM_000932	11	PLCB3	phospholipase C, beta 3 (phosphatidylinositol-specific)	-0.0986713
84662	NM_032575	16	GLIS2	GLIS family zinc finger 2	0.0856079
2494	NM_003822	1	NR5A2	nuclear receptor subfamily 5, group A, member 2	0.0994225
9229	NM_001003809	18	DLGAP1	discs, large (Drosophila) homolog-associated protein 1	0.101778
56113	NM_018915	5	PCDHGA2	protocadherin gamma subfamily A, 2	0.102605
8740	NM_003807	19	TNFSF14	tumor necrosis factor (ligand) superfamily, member 14	0.104441
119180	NM_183058	10	LYZL2	lysozyme-like 2	0.105496
92399	NM_001173512	9	MRRF	mitochondrial ribosome recycling factor	0.110326
6079	NR_000005	11	SNORD15A	small nucleolar RNA, C/D box 15A	0.116585
729747	NM_001080404	19	ZNF878	zinc finger protein 878	0.118259
219771	NM_145012	10	CCNY	cyclin Y	0.121381
57549	NM_001135050	1	IGSF9	immunoglobulin superfamily, member 9	0.122928
930	NM_001178098	16	CD19	CD19 molecule	0.125199
50617	NM_020632	7	ATP6V0A4	ATPase, H+ transporting, lysosomal V0 subunit a4	0.125334
439996	NM_001010987	10	IFIT1B	interferon-induced protein with tetratricopeptide repeats 1B	0.12598
23043	NM_001161560	3	TNIK	TRAF2 and NCK interacting kinase	0.126035
273	NM_001635	7	AMPH	amphiphysin	0.126992
5027	NM_002562	12	P2RX7	purinergic receptor P2X, ligand-gated ion channel, 7	0.128175
23613	NM_012408	20	ZMYND8	zinc finger, MYND-type containing 8	0.12851
80070	NM_025003	12	ADAMTS20	ADAM metallopeptidase with thrombospondin type 1 motif, 20	0.128768
7012	NR_001566	3	TERC	telomerase RNA component	0.129028
81285	NM_030774	11	OR51E2	olfactory receptor, family 51, subfamily E, member 2	0.131113
92235	NM_001080426	1	DUSP27	dual specificity phosphatase 27 (putative)	0.134781
779	NM_000069	1	CACNA1S	calcium channel, voltage-dependent, L type, alpha 1S subunit	0.136209
10144	NM_001015045	4	FAM13A	family with sequence similarity 13, member A	0.136452
10402	NM_006100	3	ST3GAL6	ST3 beta-galactoside alpha-2,3-sialyltransferase 6	0.136551
80018	NM_024953	12	NAA25	N(alpha)-acetyltransferase 25, NatB auxiliary subunit	0.137715
10811	NM_006647	9	NOXA1	NADPH oxidase activator 1	0.138326
204474	NM_174924	16	PDILT	protein disulfide isomerase-like, testis expressed	0.138347
221458	NM_145027	6	KIF6	kinesin family member 6	0.138549
29906	NM_013305	18	ST8SIA5	ST8 alpha-N-acetyl-neuraminide alpha-2,8-sialyltransferase 5	0.139602
1572	NM_000774	19	CYP2F1	cytochrome P450, family 2, subfamily F, polypeptide 1	0.1427
84264	NM_032304	16	HAGHL	hydroxyacylglutathione hydrolase-like	0.143848
83987	NM_032040	19	CCDC8	coiled-coil domain containing 8	0.146291
23762	NM_030758	22	OSBP2	oxysterol binding protein 2	0.146539
4645	NM_001080467	18	MYO5B	myosin VB	0.147958
79882	NM_001160103	14	ZC3H14	zinc finger CCCH-type containing 14	0.148275
4635	NM_001002841	17	MYL4	myosin, light chain 4, alkali; atrial, embryonic	0.150441
280664	NM_172006	20	WFDC10B	WAP four-disulfide core domain 10B	0.154274
5889	NM_002876	17	RAD51C	RAD51 homolog C (S. cerevisiae)	0.156606
27287	NM_014468	10	VENTX	VENT homeobox	0.159342
57494	NM_020734	12	RIMKLB	ribosomal modification protein rimK-like family member B	0.159455
619571	NR_002592	5	SNORD96A	small nucleolar RNA, C/D box 96A	0.159716
26790	NR_002572	18	SNORD58B	small nucleolar RNA, C/D box 58B	0.15999
55510	NM_018665	6	DDX43	DEAD (Asp-Glu-Ala-Asp) box polypeptide 43	0.161102
54503	NM_001001483	11	ZDHHC13	zinc finger, DHHC-type containing 13	0.162206
56659	NM_022054	14	KCNK13	potassium channel, subfamily K, member 13	0.16224
6617	NM_003082	14	SNAPC1	small nuclear RNA activating complex, polypeptide 1, 43kDa	0.163656
4059	NM_001013257	19	BCAM	basal cell adhesion molecule (Lutheran blood group)	0.16427
2781	NM_002073	22	GNAZ	guanine nucleotide binding protein (G protein), alpha z polypeptide	0.166295
55191	NM_018161	11	NADSYN1	NAD synthetase 1	0.166396
1938	NM_001961	19	EEF2	eukaryotic translation elongation factor 2	0.166409
10419	NM_001039619	14	PRMT5	protein arginine methyltransferase 5	0.166418
2070	NM_004100	6	EYA4	eyes absent homolog 4 (Drosophila)	0.166952
80758	NM_001174101	5	PRR7	proline rich 7 (synaptic)	0.167206
127733	NM_152376	1	UBXN10	UBX domain protein 10	0.167469
4582	NM_001018016	1	MUC1	mucin 1, cell surface associated	0.167509
57535	NM_020775	1	KIAA1324	KIAA1324	0.168002
3985	NM_001031801	22	LIMK2	LIM domain kinase 2	0.169355
118812	NM_001098831	10	MORN4	MORN repeat containing 4	0.169648
11147	NM_001031693	1	HHLA3	HERV-H LTR-associating 3	0.170759
3699	NM_002217	3	ITIH3	inter-alpha (globulin) inhibitor H3	0.171636
26783	NR_002449	9	SNORA65	small nucleolar RNA, H/ACA box 65	0.174228
207	NM_001014431	14	AKT1	v-akt murine thymoma viral oncogene homolog 1	0.175138
10617	NM_006463	2	STAMBP	STAM binding protein	0.176766
80199	NM_001171937	19	FUZ	fuzzy homolog (Drosophila)	0.176806
8971	NM_006026	3	H1FX	H1 histone family, member X	0.177036
50619	NM_022047	6	DEF6	differentially expressed in FDCP 6 homolog (mouse)	0.177532
460	NM_004319	1	ASTN1	astrotactin 1	0.177553
9263	NM_004760	7	STK17A	serine/threonine kinase 17a	0.180713
200810	NM_001015050	3	ALG1L	asparagine-linked glycosylation 1-like	0.181816
441168	NM_001010919	6	FAM26F	family with sequence similarity 26, member F	0.181975
5774	NM_001145368	9	PTPN3	protein tyrosine phosphatase, non-receptor type 3	0.182638
10333	NM_006068	4	TLR6	toll-like receptor 6	0.182745
10350	NM_080283	17	ABCA9	ATP-binding cassette, sub-family A (ABC1), member 9	0.183919
57188	NM_207517	15	ADAMTSL3	ADAMTS-like 3	0.184235
24149	NM_014345	6	ZNF318	zinc finger protein 318	0.184603
55329	NM_018365	15	MNS1	meiosis-specific nuclear structural 1	0.18512
8518	NM_003640	9	IKBKAP	inhibitor of kappa light polypeptide gene enhancer in B-cells, kinase complex-associated protein	0.185738
652968	NM_001037666	22	GATSL3	GATS protein-like 3	0.188408
50862	NM_016422	11	RNF141	ring finger protein 141	0.188448
79888	NM_024830	5	LPCAT1	lysophosphatidylcholine acyltransferase 1	0.18892
80194	NM_001078650	11	TMEM134	transmembrane protein 134	0.189583
8723	NM_003794	3	SNX4	sorting nexin 4	0.19039
6119	NM_002947	7	RPA3	replication protein A3, 14kDa	0.190671
55486	NM_001037639	3	PARL	presenilin associated, rhomboid-like	0.19069
5800	NM_002848	12	PTPRO	protein tyrosine phosphatase, receptor type, O	0.191187
25759	NM_012435	19	SHC2	SHC (Src homology 2 domain containing) transforming protein 2	0.191457
7507	NM_000380	9	XPA	xeroderma pigmentosum, complementation group A	0.193548
8817	NM_003862	5	FGF18	fibroblast growth factor 18	0.194023
51491	NM_016391	5	NOP16	NOP16 nucleolar protein homolog (yeast)	0.194806
902	NM_001199189	5	CCNH	cyclin H	0.195206
4299	NM_001166693	4	AFF1	AF4/FMR2 family, member 1	0.196023
80145	NM_025075	3	THOC7	THO complex 7 homolog (Drosophila)	0.196193
55374	NM_018502	5	TMCO6	transmembrane and coiled-coil domains 6	0.196587
80031	NM_001198999	15	SEMA6D	sema domain, transmembrane domain (TM), and cytoplasmic domain, (semaphorin) 6D	0.196773
9946	NM_145858	21	CRYZL1	crystallin, zeta (quinone reductase)-like 1	0.197417
8497	NM_015053	1	PPFIA4	protein tyrosine phosphatase, receptor type, f polypeptide (PTPRF), interacting protein (liprin), alpha 4	0.197649
261729	NM_001040665	7	STEAP2	six transmembrane epithelial antigen of the prostate 2	0.198145
51390	NM_016108	6	AIG1	androgen-induced 1	0.198148
4715	NM_005005	8	NDUFB9	NADH dehydrogenase (ubiquinone) 1 beta subcomplex, 9, 22kDa	0.19849
2048	NM_004442	1	EPHB2	EPH receptor B2	0.198895
3592	NM_000882	3	IL12A	interleukin 12A (natural killer cell stimulatory factor 1, cytotoxic lymphocyte maturation factor 1, p35)	0.20032
816	NM_001220	7	CAMK2B	calcium/calmodulin-dependent protein kinase II beta	0.200942
113451	NM_052998	1	ADC	arginine decarboxylase	0.201181
113178	NM_079834	19	SCAMP4	secretory carrier membrane protein 4	0.201412
10575	NM_006430	2	CCT4	chaperonin containing TCP1, subunit 4 (delta)	0.201427
26284	NM_005702	17	ERAL1	Era G-protein-like 1 (E. coli)	0.203633
114132	NM_001135163	19	SIGLEC11	sialic acid binding Ig-like lectin 11	0.204985
254428	NM_173854	1	SLC41A1	solute carrier family 41, member 1	0.205383
1355	NM_004376	10	COX15	COX15 homolog, cytochrome c oxidase assembly protein (yeast)	0.205647
140458	NM_080874	4	ASB5	ankyrin repeat and SOCS box containing 5	0.20639
2739	NM_006708	6	GLO1	glyoxalase I	0.206662
6704	NM_001024209	1	SPRR2E	small proline-rich protein 2E	0.207945
10598	NM_012111	14	AHSA1	AHA1, activator of heat shock 90kDa protein ATPase homolog 1 (yeast)	0.207979
5158	NM_000283	4	PDE6B	phosphodiesterase 6B, cGMP-specific, rod, beta	0.208229
51292	NM_001002000	14	GMPR2	guanosine monophosphate reductase 2	0.208735
51073	NM_015956	19	MRPL4	mitochondrial ribosomal protein L4	0.208849
29015	NM_014096	11	SLC43A3	solute carrier family 43, member 3	0.208872
7984	NM_005435	7	ARHGEF5	Rho guanine nucleotide exchange factor (GEF) 5	0.209244
1491	NM_001190463	1	CTH	cystathionase (cystathionine gamma-lyase)	0.209686
286077	NM_198488	8	FAM83H	family with sequence similarity 83, member H	0.210038
255488	NM_182757	6	RNF144B	ring finger protein 144B	0.211589
1187	NM_001042704	1	CLCNKA	chloride channel Ka	0.212473
84259	NM_032299	11	DCUN1D5	DCN1, defective in cullin neddylation 1, domain containing 5 (S. cerevisiae)	0.213202
9538	NM_001007277	11	EI24	etoposide induced 2.4 mRNA	0.213483
8725	NM_003796	19	C19orf2	chromosome 19 open reading frame 2	0.213902
9097	NM_001037334	18	USP14	ubiquitin specific peptidase 14 (tRNA-guanine transglycosylase)	0.216454
5693	NM_001130725	14	PSMB5	proteasome (prosome, macropain) subunit, beta type, 5	0.216474
259230	NM_147156	10	SGMS1	sphingomyelin synthase 1	0.216724
253982	NM_181718	16	ASPHD1	aspartate beta-hydroxylase domain containing 1	0.21749
3714	NM_002226	14	JAG2	jagged 2	0.220653
1475	NM_005213	3	CSTA	cystatin A (stefin A)	0.220736
391059	NM_001013660	1	FRRS1	ferric-chelate reductase 1	0.220799
8209	NM_004649	21	C21orf33	chromosome 21 open reading frame 33	0.223005
80014	NM_024949	4	WWC2	WW and C2 domain containing 2	0.223259
84681	NM_032593	9	HINT2	histidine triad nucleotide binding protein 2	0.223756
90525	NM_138356	15	SHF	Src homology 2 domain containing F	0.223809
6924	NM_003198	1	TCEB3	transcription elongation factor B (SIII), polypeptide 3 (110kDa, elongin A)	0.224599
1978	NM_004095	8	EIF4EBP1	eukaryotic translation initiation factor 4E binding protein 1	0.224731
2098	NM_001984	13	ESD	esterase D	0.22626
10164	NM_001166395	16	CHST4	carbohydrate (N-acetylglucosamine 6-O) sulfotransferase 4	0.226525
10651	NM_006554	2	MTX2	metaxin 2	0.227102
128218	NM_144626	1	TMEM125	transmembrane protein 125	0.227747
81930	NM_031217	11	KIF18A	kinesin family member 18A	0.227782
1301	NM_001190709	1	COL11A1	collagen, type XI, alpha 1	0.228055
5910	NM_001100426	4	RAP1GDS1	RAP1, GTP-GDP dissociation stimulator 1	0.228679
6801	NM_003162	2	STRN	striatin, calmodulin binding protein	0.22892
23127	NM_015101	1	GLT25D2	glycosyltransferase 25 domain containing 2	0.229081
22994	NM_001009811	17	AZI1	5-azacytidine induced 1	0.23138
2215	NM_000570	1	FCGR3B	Fc fragment of IgG, low affinity IIIb, receptor (CD16b)	0.231586
10694	NM_006585	21	CCT8	chaperonin containing TCP1, subunit 8 (theta)	0.232064
1588	NM_000103	15	CYP19A1	cytochrome P450, family 19, subfamily A, polypeptide 1	0.232564
23788	NM_014342	11	MTCH2	mitochondrial carrier 2	0.233978
374875	NM_198533	19	HSD11B1L	hydroxysteroid (11-beta) dehydrogenase 1-like	0.234314
55713	NM_018102	20	ZNF334	zinc finger protein 334	0.234506
6604	NM_001003801	7	SMARCD3	SWI/SNF related, matrix associated, actin dependent regulator of chromatin, subfamily d, member 3	0.234585
79810	NM_024754	5	PTCD2	pentatricopeptide repeat domain 2	0.235546
8607	NM_003707	3	RUVBL1	RuvB-like 1 (E. coli)	0.236134
64793	NM_022778	1	CEP85	centrosomal protein 85kDa	0.23697
4355	NM_005374	17	MPP2	membrane protein, palmitoylated 2 (MAGUK p55 subfamily member 2)	0.238742
285596	NM_173663	5	FAM153A	family with sequence similarity 153, member A	0.238874
401505	NM_001001790	9	TOMM5	translocase of outer mitochondrial membrane 5 homolog (yeast)	0.240444
5881	NM_005052	17	RAC3	ras-related C3 botulinum toxin substrate 3 (rho family, small GTP binding protein Rac3)	0.240667
55174	NM_018142	8	INTS10	integrator complex subunit 10	0.240796
7389	NM_000374	1	UROD	uroporphyrinogen decarboxylase	0.240831
3049	NM_005331	16	HBQ1	hemoglobin, theta 1	0.240837
8540	NM_003659	2	AGPS	alkylglycerone phosphate synthase	0.241406
55068	NM_001127615	13	ENOX1	ecto-NOX disulfide-thiol exchanger 1	0.241819
6389	NM_004168	5	SDHA	succinate dehydrogenase complex, subunit A, flavoprotein (Fp)	0.242262
4150	NM_001042539	16	MAZ	MYC-associated zinc finger protein (purine-binding transcription factor)	0.243935
79717	NM_001077447	1	PPCS	phosphopantothenoylcysteine synthetase	0.244438
1892	NM_004092	10	ECHS1	enoyl CoA hydratase, short chain, 1, mitochondrial	0.244662
9442	NM_004269	9	MED27	mediator complex subunit 27	0.246011
8482	NM_001146029	15	SEMA7A	semaphorin 7A, GPI membrane anchor (John Milton Hagen blood group)	0.246471
23277	NM_015229	17	KIAA0664	KIAA0664	0.246993
80201	NM_025130	10	HKDC1	hexokinase domain containing 1	0.247172
10856	NM_006666	19	RUVBL2	RuvB-like 2 (E. coli)	0.247243
4147	NM_002380	8	MATN2	matrilin 2	0.247929
83938	NM_032024	10	C10orf11	chromosome 10 open reading frame 11	0.248054
64399	NM_022475	4	HHIP	hedgehog interacting protein	0.248081
54884	NM_017750	2	RETSAT	retinol saturase (all-trans-retinol 13,14-reductase)	0.248373
5446	NM_000940	7	PON3	paraoxonase 3	0.248686
11213	NM_001142523	12	IRAK3	interleukin-1 receptor-associated kinase 3	0.248688
56997	NM_020247	1	ADCK3	aarF domain containing kinase 3	0.248728
51302	NM_016593	6	CYP39A1	cytochrome P450, family 39, subfamily A, polypeptide 1	0.248876
837	NM_001225	11	CASP4	caspase 4, apoptosis-related cysteine peptidase	0.250497
9804	NM_014765	1	TOMM20	translocase of outer mitochondrial membrane 20 homolog (yeast)	0.251216
10998	NM_012254	19	SLC27A5	solute carrier family 27 (fatty acid transporter), member 5	0.251653
2272	NM_001166243	3	FHIT	fragile histidine triad gene	0.251968
29068	NM_014155	11	ZBTB44	zinc finger and BTB domain containing 44	0.252067
55201	NM_018174	19	MAP1S	microtubule-associated protein 1S	0.252207
133121	NM_153343	4	ENPP6	ectonucleotide pyrophosphatase/phosphodiesterase 6	0.252259
25786	NR_024157	22	DGCR11	DiGeorge syndrome critical region gene 11	0.252723
51535	NM_001143787	12	PPHLN1	periphilin 1	0.253884
83698	NM_001017440	7	CALN1	calneuron 1	0.254583
1615	NM_001349	2	DARS	aspartyl-tRNA synthetase	0.255195
7450	NM_000552	12	VWF	von Willebrand factor	0.255486
64283	NM_001080479	5	RGNEF	190 kDa guanine nucleotide exchange factor	0.255981
57409	NM_001242498	17	MIF4GD	MIF4G domain containing	0.256461
113622	NM_138430	13	ADPRHL1	ADP-ribosylhydrolase like 1	0.25649
79590	NM_024540	1	MRPL24	mitochondrial ribosomal protein L24	0.256538
3081	NM_000187	3	HGD	homogentisate 1,2-dioxygenase	0.25668
54522	NM_001009941	10	ANKRD16	ankyrin repeat domain 16	0.256995
112970	NM_138417	1	KTI12	KTI12 homolog, chromatin associated (S. cerevisiae)	0.257009
3225	NM_006897	12	HOXC9	homeobox C9	0.257425
59084	NM_021572	6	ENPP5	ectonucleotide pyrophosphatase/phosphodiesterase 5 (putative)	0.258883
55622	NM_001193509	2	TTC27	tetratricopeptide repeat domain 27	0.259971
23214	NM_015171	16	XPO6	exportin 6	0.260139
25801	NM_012198	2	GCA	grancalcin, EF-hand calcium binding protein	0.260306
283537	NM_001135919	13	SLC46A3	solute carrier family 46, member 3	0.260897
6128	NM_000970	12	RPL6	ribosomal protein L6	0.261212
6596	NM_003071	3	HLTF	helicase-like transcription factor	0.262125
56954	NM_020202	3	NIT2	nitrilase family, member 2	0.262147
6169	NM_000999	17	RPL38	ribosomal protein L38	0.26235
53342	NM_138284	13	IL17D	interleukin 17D	0.263066
150465	NM_153712	2	TTL	tubulin tyrosine ligase	0.263504
55146	NM_001134387	7	ZDHHC4	zinc finger, DHHC-type containing 4	0.26356
4191	NM_005918	7	MDH2	malate dehydrogenase 2, NAD (mitochondrial)	0.26412
5184	NM_000285	19	PEPD	peptidase D	0.264354
440957	NM_001124767	3	C3orf78	chromosome 3 open reading frame 78	0.264653
81579	NM_030821	4	PLA2G12A	phospholipase A2, group XIIA	0.265268
23366	NM_001100425	7	KIAA0895	KIAA0895	0.266306
112942	NM_080667	2	CCDC104	coiled-coil domain containing 104	0.266466
26027	NM_015547	1	ACOT11	acyl-CoA thioesterase 11	0.267437
10491	NM_006371	3	CRTAP	cartilage associated protein	0.268249
6161	NM_000994	3	RPL32	ribosomal protein L32	0.268846
52	NM_001040649	2	ACP1	acid phosphatase 1, soluble	0.269264
26038	NM_015557	1	CHD5	chromodomain helicase DNA binding protein 5	0.26932
6183	NM_021107	19	MRPS12	mitochondrial ribosomal protein S12	0.27035
10574	NM_001009570	2	CCT7	chaperonin containing TCP1, subunit 7 (eta)	0.270501
10490	NM_006370	14	VTI1B	vesicle transport through interaction with t-SNAREs homolog 1B (yeast)	0.271562
80063	NM_024997	16	ATF7IP2	activating transcription factor 7 interacting protein 2	0.272044
10465	NM_006347	1	PPIH	peptidylprolyl isomerase H (cyclophilin H)	0.272203
343990	NM_207362	2	C2orf55	chromosome 2 open reading frame 55	0.272605
51271	NM_001171201	9	UBAP1	ubiquitin associated protein 1	0.27275
8999	NM_003948	4	CDKL2	cyclin-dependent kinase-like 2 (CDC2-related kinase)	0.272868
26094	NM_001163508	14	DCAF4	DDB1 and CUL4 associated factor 4	0.272907
9577	NM_004899	2	BRE	brain and reproductive organ-expressed (TNFRSF1A modulator)	0.27359
5575	NM_001164758	7	PRKAR1B	protein kinase, cAMP-dependent, regulatory, type I, beta	0.273597
54865	NM_015590	1	GPATCH4	G patch domain containing 4	0.27384
956	NM_001248	3	ENTPD3	ectonucleoside triphosphate diphosphohydrolase 3	0.273914
219927	NM_181514	11	MRPL21	mitochondrial ribosomal protein L21	0.274554
144347	NM_181709	12	FAM101A	family with sequence similarity 101, member A	0.274871
2962	NM_002096	19	GTF2F1	general transcription factor IIF, polypeptide 1, 74kDa	0.275651
283345	NR_002803	12	RPL13P5	ribosomal protein L13 pseudogene 5	0.276066
90196	NM_001099791	20	SYS1	SYS1 Golgi-localized integral membrane protein homolog (S. cerevisiae)	0.276264
1662	NM_004398	11	DDX10	DEAD (Asp-Glu-Ala-Asp) box polypeptide 10	0.278864
79856	NM_024798	15	SNX22	sorting nexin 22	0.279154
80352	NM_025236	6	RNF39	ring finger protein 39	0.280307
10314	NM_001136574	2	LANCL1	LanC lantibiotic synthetase component C-like 1 (bacterial)	0.281022
27072	NM_014396	7	VPS41	vacuolar protein sorting 41 homolog (S. cerevisiae)	0.281342
2648	NM_021078	17	KAT2A	K(lysine) acetyltransferase 2A	0.281483
7802	NM_003462	1	DNALI1	dynein, axonemal, light intermediate chain 1	0.281755
56654	NM_015392	9	NPDC1	neural proliferation, differentiation and control, 1	0.283085
7324	NM_001202476	3	UBE2E1	ubiquitin-conjugating enzyme E2E 1	0.283569
10683	NM_016941	19	DLL3	delta-like 3 (Drosophila)	0.28366
440689	NM_001024599	1	HIST2H2BF	histone cluster 2, H2bf	0.283984
84993	NM_032907	15	UBL7	ubiquitin-like 7 (bone marrow stromal cell-derived)	0.284659
54682	NM_018050	12	MANSC1	MANSC domain containing 1	0.284864
79192	NM_024337	5	IRX1	iroquois homeobox 1	0.286165
10928	NM_006788	18	RALBP1	ralA binding protein 1	0.286319
8668	NM_003757	1	EIF3I	eukaryotic translation initiation factor 3, subunit I	0.286625
121274	NM_001172681	12	ZNF641	zinc finger protein 641	0.286688
25824	NM_012094	11	PRDX5	peroxiredoxin 5	0.287569
51754	NM_001042589	9	TMEM8B	transmembrane protein 8B	0.289349
5604	NM_002755	15	MAP2K1	mitogen-activated protein kinase kinase 1	0.290419
8987	NM_003943	4	STBD1	starch binding domain 1	0.290767
114876	NM_001242508	18	OSBPL1A	oxysterol binding protein-like 1A	0.290999
79669	NM_001171747	3	C3orf52	chromosome 3 open reading frame 52	0.291022
9512	NM_004279	7	PMPCB	peptidase (mitochondrial processing) beta	0.291192
221294	NM_152729	6	NT5DC1	5'-nucleotidase domain containing 1	0.291561
10073	NM_001042581	15	SNUPN	snurportin 1	0.291674
23408	NM_001193267	6	SIRT5	sirtuin 5	0.291848
7534	NM_001135699	8	YWHAZ	tyrosine 3-monooxygenase/tryptophan 5-monooxygenase activation protein, zeta polypeptide	0.292152
29109	NM_013241	16	FHOD1	formin homology 2 domain containing 1	0.292626
4528	NM_001005369	2	MTIF2	mitochondrial translational initiation factor 2	0.292629
41	NM_001095	12	ACCN2	amiloride-sensitive cation channel 2, neuronal	0.294285
6150	NM_021134	11	MRPL23	mitochondrial ribosomal protein L23	0.294888
27300	NM_014480	19	ZNF544	zinc finger protein 544	0.294964
54902	NM_017775	17	TTC19	tetratricopeptide repeat domain 19	0.295695
79065	NM_001077198	2	ATG9A	ATG9 autophagy related 9 homolog A (S. cerevisiae)	0.295811
3161	NM_001142556	5	HMMR	hyaluronan-mediated motility receptor (RHAMM)	0.296881
113	NM_001114	16	ADCY7	adenylate cyclase 7	0.296946
3735	NM_001130089	16	KARS	lysyl-tRNA synthetase	0.297065
6195	NM_001006665	1	RPS6KA1	ribosomal protein S6 kinase, 90kDa, polypeptide 1	0.299652
1326	NM_005204	10	MAP3K8	mitogen-activated protein kinase kinase kinase 8	0.300037
55968	NM_001206736	20	NSFL1C	NSFL1 (p97) cofactor (p47)	0.300202
84320	NM_032360	1	ACBD6	acyl-CoA binding domain containing 6	0.300607
51451	NM_001032391	16	LCMT1	leucine carboxyl methyltransferase 1	0.301464
22875	NM_014936	6	ENPP4	ectonucleotide pyrophosphatase/phosphodiesterase 4 (putative)	0.301584
79148	NM_001032278	17	MMP28	matrix metallopeptidase 28	0.302587
9793	NM_001008938	11	CKAP5	cytoskeleton associated protein 5	0.302935
57698	NM_001127211	10	KIAA1598	KIAA1598	0.303314
84900	NM_001109903	12	RNFT2	ring finger protein, transmembrane 2	0.303354
57179	NM_001079684	5	KIAA1191	KIAA1191	0.303384
6905	NM_001079515	1	TBCE	tubulin folding cofactor E	0.303385
5438	NM_006233	19	POLR2I	polymerase (RNA) II (DNA directed) polypeptide I, 14.5kDa	0.303964
79631	NM_001040610	15	EFTUD1	elongation factor Tu GTP binding domain containing 1	0.303986
84934	NM_032848	12	C12orf52	chromosome 12 open reading frame 52	0.304611
79744	NM_001098491	19	ZNF419	zinc finger protein 419	0.304697
11007	NM_006848	11	CCDC85B	coiled-coil domain containing 85B	0.305012
8531	NM_001145426	12	CSDA	cold shock domain protein A	0.30603
10390	NM_001007794	1	CEPT1	choline/ethanolamine phosphotransferase 1	0.306466
344558	NM_001099289	2	SH3RF3	SH3 domain containing ring finger 3	0.306622
220963	NM_194298	10	SLC16A9	solute carrier family 16, member 9 (monocarboxylic acid transporter 9)	0.30663
112703	NM_138411	19	FAM71E1	family with sequence similarity 71, member E1	0.3068
84987	NM_032901	12	C12orf62	chromosome 12 open reading frame 62	0.306807
79575	NM_024527	19	ABHD8	abhydrolase domain containing 8	0.30685
8676	NM_003764	6	STX11	syntaxin 11	0.307195
84249	NM_032289	5	PSD2	pleckstrin and Sec7 domain containing 2	0.307478
54443	NM_018685	7	ANLN	anillin, actin binding protein	0.307933
51368	NM_001129884	3	TEX264	testis expressed 264	0.307964
5891	NM_014226	14	MOK	MOK protein kinase	0.30855
5036	NM_006191	12	PA2G4	proliferation-associated 2G4, 38kDa	0.309001
10300	NM_005886	16	KATNB1	katanin p80 (WD repeat containing) subunit B 1	0.309031
1540	NM_001042355	16	CYLD	cylindromatosis (turban tumor syndrome)	0.31085
114926	NM_001135674	8	C8orf40	chromosome 8 open reading frame 40	0.311395
51079	NM_015965	19	NDUFA13	NADH dehydrogenase (ubiquinone) 1 alpha subcomplex, 13	0.311746
11331	NM_001144831	12	PHB2	prohibitin 2	0.314427
3336	NM_002157	2	HSPE1	heat shock 10kDa protein 1 (chaperonin 10)	0.31473
8802	NM_003849	2	SUCLG1	succinate-CoA ligase, alpha subunit	0.314789
6921	NM_001204857	8	TCEB1	transcription elongation factor B (SIII), polypeptide 1 (15kDa, elongin C)	0.314796
64965	NM_182640	2	MRPS9	mitochondrial ribosomal protein S9	0.314919
55011	NM_017916	19	PIH1D1	PIH1 domain containing 1	0.31499
55384	NR_002766	14	MEG3	maternally expressed 3 (non-protein coding)	0.315176
55907	NM_018686	12	CMAS	cytidine monophosphate N-acetylneuraminic acid synthetase	0.315308
5250	NM_002635	12	SLC25A3	solute carrier family 25 (mitochondrial carrier; phosphate carrier), member 3	0.316058
1434	NM_001316	20	CSE1L	CSE1 chromosome segregation 1-like (yeast)	0.316541
50855	NM_001037281	16	PARD6A	par-6 partitioning defective 6 homolog alpha (C. elegans)	0.31785
23090	NM_015069	16	ZNF423	zinc finger protein 423	0.318027
26262	NM_001006616	5	TSPAN17	tetraspanin 17	0.319126
10529	NM_001173484	10	NEBL	nebulette	0.319175
5768	NM_001004128	1	QSOX1	quiescin Q6 sulfhydryl oxidase 1	0.319324
6647	NM_000454	21	SOD1	superoxide dismutase 1, soluble	0.31963
2887	NM_001001549	7	GRB10	growth factor receptor-bound protein 10	0.319647
2926	NM_001098477	4	GRSF1	G-rich RNA sequence binding factor 1	0.31997
161882	NM_153813	16	ZFPM1	zinc finger protein, multitype 1	0.32071
113829	NM_080670	5	SLC35A4	solute carrier family 35, member A4	0.320777
25941	NM_015476	18	C18orf10	chromosome 18 open reading frame 10	0.320998
10606	NM_001079524	4	PAICS	phosphoribosylaminoimidazole carboxylase, phosphoribosylaminoimidazole succinocarboxamide synthetase	0.32355
387640	NM_207371	10	C10orf140	chromosome 10 open reading frame 140	0.323889
51025	NM_016069	16	PAM16	presequence translocase-associated motor 16 homolog (S. cerevisiae)	0.324217
10128	NM_133259	2	LRPPRC	leucine-rich PPR-motif containing	0.324617
83460	NM_001014764	17	TMEM93	transmembrane protein 93	0.324717
10961	NM_001034025	12	ERP29	endoplasmic reticulum protein 29	0.324753
90441	NM_033414	5	ZNF622	zinc finger protein 622	0.325497
80775	NM_001105198	2	TMEM177	transmembrane protein 177	0.325794
9371	NM_004798	20	KIF3B	kinesin family member 3B	0.326035
57110	NM_020386	3	HRASLS	HRAS-like suppressor	0.326216
8724	NM_003795	6	SNX3	sorting nexin 3	0.326272
3761	NM_004981	22	KCNJ4	potassium inwardly-rectifying channel, subfamily J, member 4	0.326354
84080	NM_032140	16	C16orf48	chromosome 16 open reading frame 48	0.32744
23649	NM_002689	11	POLA2	polymerase (DNA directed), alpha 2 (70kD subunit)	0.327842
84298	NM_032338	12	LLPH	LLP homolog, long-term synaptic facilitation (Aplysia)	0.328002
29090	NM_014177	18	C18orf55	chromosome 18 open reading frame 55	0.328573
9025	NM_003958	6	RNF8	ring finger protein 8	0.329361
6558	NM_001046	5	SLC12A2	solute carrier family 12 (sodium/potassium/chloride transporters), member 2	0.329651
29844	NM_013342	19	TFPT	TCF3 (E2A) fusion partner (in childhood Leukemia)	0.329754
6240	NM_001033	11	RRM1	ribonucleotide reductase M1	0.330334
55816	NM_018431	20	DOK5	docking protein 5	0.330351
22933	NM_001193286	19	SIRT2	sirtuin 2	0.330408
7803	NM_003463	6	PTP4A1	protein tyrosine phosphatase type IVA, member 1	0.33115
3280	NM_005524	3	HES1	hairy and enhancer of split 1, (Drosophila)	0.331406
8894	NM_003908	20	EIF2S2	eukaryotic translation initiation factor 2, subunit 2 beta, 38kDa	0.332237
1160	NM_001099735	5	CKMT2	creatine kinase, mitochondrial 2 (sarcomeric)	0.332746
1431	NM_004077	12	CS	citrate synthase	0.332893
2197	NM_001997	11	FAU	Finkel-Biskis-Reilly murine sarcoma virus (FBR-MuSV) ubiquitously expressed	0.333092
7013	NM_003218	8	TERF1	telomeric repeat binding factor (NIMA-interacting) 1	0.333245
333	NM_001024807	19	APLP1	amyloid beta (A4) precursor-like protein 1	0.33385
3777	NM_002246	2	KCNK3	potassium channel, subfamily K, member 3	0.334661
23504	NM_015347	12	RIMBP2	RIMS binding protein 2	0.334904
3029	NM_001040427	16	HAGH	hydroxyacylglutathione hydrolase	0.334946
6419	NM_001243723	3	SETMAR	SET domain and mariner transposase fusion gene	0.33565
162989	NM_133328	19	DEDD2	death effector domain containing 2	0.336989
10480	NM_006360	11	EIF3M	eukaryotic translation initiation factor 3, subunit M	0.336999
55178	NM_018146	17	RNMTL1	RNA methyltransferase like 1	0.337261
4055	NM_002342	12	LTBR	lymphotoxin beta receptor (TNFR superfamily, member 3)	0.339192
5393	NM_001034194	4	EXOSC9	exosome component 9	0.339964
55651	NM_001034833	5	NHP2	NHP2 ribonucleoprotein homolog (yeast)	0.339971
50649	NM_015320	2	ARHGEF4	Rho guanine nucleotide exchange factor (GEF) 4	0.340045
128866	NM_176812	20	CHMP4B	chromatin modifying protein 4B	0.340317
7347	NM_006002	13	UCHL3	ubiquitin carboxyl-terminal esterase L3 (ubiquitin thiolesterase)	0.341542
124637	NM_144607	17	CYB5D1	cytochrome b5 domain containing 1	0.342284
9169	NM_004719	12	SCAF11	SR-related CTD-associated factor 11	0.342872
22977	NM_012067	1	AKR7A3	aldo-keto reductase family 7, member A3 (aflatoxin aldehyde reductase)	0.344311
10455	NM_001166010	6	ECI2	enoyl-CoA delta isomerase 2	0.344375
50628	NM_015721	17	GEMIN4	gem (nuclear organelle) associated protein 4	0.344697
11099	NM_007039	14	PTPN21	protein tyrosine phosphatase, non-receptor type 21	0.344808
79751	NM_001191060	11	SLC25A22	solute carrier family 25 (mitochondrial carrier: glutamate), member 22	0.345063
57665	NM_020905	2	RDH14	retinol dehydrogenase 14 (all-trans/9-cis/11-cis)	0.345282
7447	NM_003385	2	VSNL1	visinin-like 1	0.345707
30820	NM_001034837	5	KCNIP1	Kv channel interacting protein 1	0.346328
4092	NM_001190821	18	SMAD7	SMAD family member 7	0.346433
1534	NM_001017916	17	CYB561	cytochrome b-561	0.347125
26100	NM_001033518	7	WIPI2	WD repeat domain, phosphoinositide interacting 2	0.347499
65981	NM_001002259	12	CAPRIN2	caprin family member 2	0.347757
9019	NM_001146191	1	MPZL1	myelin protein zero-like 1	0.348043
23258	NM_001243254	11	DENND5A	DENN/MADD domain containing 5A	0.348211
3150	NM_004965	21	HMGN1	high mobility group nucleosome binding domain 1	0.349179
25864	NM_015407	3	ABHD14A	abhydrolase domain containing 14A	0.349279
164022	NM_178230	1	PPIAL4A	peptidylprolyl isomerase A (cyclophilin A)-like 4A	0.349777
25796	NM_012088	19	PGLS	6-phosphogluconolactonase	0.349831
10131	NM_016292	16	TRAP1	TNF receptor-associated protein 1	0.351797
131118	NM_001190233	3	DNAJC19	DnaJ (Hsp40) homolog, subfamily C, member 19	0.352584
7458	NM_022170	7	EIF4H	eukaryotic translation initiation factor 4H	0.353242
55604	NM_001173977	6	LRRC16A	leucine rich repeat containing 16A	0.35342
7993	NM_005671	8	UBXN8	UBX domain protein 8	0.353738
2030	NM_001078174	6	SLC29A1	solute carrier family 29 (nucleoside transporters), member 1	0.354151
10555	NM_001012727	9	AGPAT2	1-acylglycerol-3-phosphate O-acyltransferase 2 (lysophosphatidic acid acyltransferase, beta)	0.35579
5464	NM_021129	10	PPA1	pyrophosphatase (inorganic) 1	0.356168
50808	NM_001199852	9	AK3	adenylate kinase 3	0.35678
92270	NM_001017971	5	ATP6AP1L	ATPase, H+ transporting, lysosomal accessory protein 1-like	0.356884
63941	NM_031231	20	NECAB3	N-terminal EF-hand calcium binding protein 3	0.357253
6741	NM_003142	2	SSB	Sjogren syndrome antigen B (autoantigen La)	0.357876
9180	NM_001168355	5	OSMR	oncostatin M receptor	0.358095
128240	NM_144772	1	APOA1BP	apolipoprotein A-I binding protein	0.358833
5498	NM_000309	1	PPOX	protoporphyrinogen oxidase	0.359568
6124	NM_000968	15	RPL4	ribosomal protein L4	0.359726
8836	NM_003878	8	GGH	gamma-glutamyl hydrolase (conjugase, folylpolygammaglutamyl hydrolase)	0.359973
9805	NM_001145513	7	SCRN1	secernin 1	0.360212
6888	NM_006755	11	TALDO1	transaldolase 1	0.361187
10669	NM_001166239	2	CGREF1	cell growth regulator with EF-hand domain 1	0.361313
9414	NM_001170414	9	TJP2	tight junction protein 2 (zona occludens 2)	0.361847
126969	NM_001114106	1	SLC44A3	solute carrier family 44, member 3	0.362156
898	NM_001238	19	CCNE1	cyclin E1	0.362373
79017	NM_001199815	7	GGCT	gamma-glutamylcyclotransferase	0.362776
54536	NM_001013848	10	EXOC6	exocyst complex component 6	0.363162
57104	NM_020376	11	PNPLA2	patatin-like phospholipase domain containing 2	0.364152
9912	NM_014859	17	ARHGAP44	Rho GTPase activating protein 44	0.364613
64801	NM_022786	1	ARV1	ARV1 homolog (S. cerevisiae)	0.364635
25911	NM_015448	10	DPCD	deleted in primary ciliary dyskinesia homolog (mouse)	0.3651
83787	NM_001161009	7	ARMC10	armadillo repeat containing 10	0.365665
587	NM_001164773	19	BCAT2	branched chain amino-acid transaminase 2, mitochondrial	0.365778
4601	NM_001008541	10	MXI1	MAX interactor 1	0.366104
25804	NM_012321	19	LSM4	LSM4 homolog, U6 small nuclear RNA associated (S. cerevisiae)	0.366381
252839	NM_016456	1	TMEM9	transmembrane protein 9	0.367392
389337	NM_001001669	5	ARHGEF37	Rho guanine nucleotide exchange factor (GEF) 37	0.367549
4725	NM_001184979	1	NDUFS5	NADH dehydrogenase (ubiquinone) Fe-S protein 5, 15kDa (NADH-coenzyme Q reductase)	0.36815
150248	NM_182520	22	C22orf15	chromosome 22 open reading frame 15	0.368685
64288	NM_001135215	6	ZNF323	zinc finger protein 323	0.368881
23230	NM_001018037	9	VPS13A	vacuolar protein sorting 13 homolog A (S. cerevisiae)	0.368898
57136	NM_020531	20	C20orf3	chromosome 20 open reading frame 3	0.369382
27258	NM_014463	3	LSM3	LSM3 homolog, U6 small nuclear RNA associated (S. cerevisiae)	0.369419
79837	NM_001146258	12	PIP4K2C	phosphatidylinositol-5-phosphate 4-kinase, type II, gamma	0.370393
4014	NM_000427	1	LOR	loricrin	0.371155
55825	NM_018441	2	PECR	peroxisomal trans-2-enoyl-CoA reductase	0.371223
22924	NM_012326	2	MAPRE3	microtubule-associated protein, RP/EB family, member 3	0.371432
10505	NM_004263	2	SEMA4F	sema domain, immunoglobulin domain (Ig), transmembrane domain (TM) and short cytoplasmic domain, (semaphorin) 4F	0.374597
56683	NM_021254	21	C21orf59	chromosome 21 open reading frame 59	0.375036
6706	NM_001014291	1	SPRR2G	small proline-rich protein 2G	0.375745
327	NM_001640	3	APEH	N-acylaminoacyl-peptide hydrolase	0.376057
56655	NM_019896	2	POLE4	polymerase (DNA-directed), epsilon 4 (p12 subunit)	0.376397
50486	NM_015714	1	G0S2	G0/G1switch 2	0.37716
1295	NM_001850	3	COL8A1	collagen, type VIII, alpha 1	0.377605
55437	NM_001206864	2	STRADB	STE20-related kinase adaptor beta	0.378837
126382	NM_176880	19	NR2C2AP	nuclear receptor 2C2-associated protein	0.379374
2628	NM_001482	15	GATM	glycine amidinotransferase (L-arginine:glycine amidinotransferase)	0.379652
55740	NM_001008493	1	ENAH	enabled homolog (Drosophila)	0.379901
535	NM_001130020	17	ATP6V0A1	ATPase, H+ transporting, lysosomal V0 subunit a1	0.380577
23637	NM_012197	9	RABGAP1	RAB GTPase activating protein 1	0.380895
54543	NM_019059	7	TOMM7	translocase of outer mitochondrial membrane 7 homolog (yeast)	0.381234
83590	NM_001136044	7	TMUB1	transmembrane and ubiquitin-like domain containing 1	0.381942
23014	NM_015002	12	FBXO21	F-box protein 21	0.382653
55536	NM_001127370	7	CDCA7L	cell division cycle associated 7-like	0.383682
8935	NM_003930	7	SKAP2	src kinase associated phosphoprotein 2	0.384473
80790	NM_030629	16	CMIP	c-Maf inducing protein	0.3861
150244	NR_003950	22	ZDHHC8P1	zinc finger, DHHC-type containing 8 pseudogene 1	0.387393
51545	NM_016535	19	ZNF581	zinc finger protein 581	0.388493
51537	NM_001003704	22	MTFP1	mitochondrial fission process 1	0.388978
153090	NM_032552	9	DAB2IP	DAB2 interacting protein	0.390221
4904	NM_004559	1	YBX1	Y box binding protein 1	0.390811
8906	NM_003917	14	AP1G2	adaptor-related protein complex 1, gamma 2 subunit	0.391943
28969	NM_001159767	7	BZW2	basic leucine zipper and W2 domains 2	0.392767
90956	NM_052853	7	ADCK2	aarF domain containing kinase 2	0.393331
3692	NM_002212	20	EIF6	eukaryotic translation initiation factor 6	0.393676
826	NM_001003962	19	CAPNS1	calpain, small subunit 1	0.393923
138162	NM_001048265	9	C9orf116	chromosome 9 open reading frame 116	0.394437
150864	NM_173511	2	FAM117B	family with sequence similarity 117, member B	0.394549
9465	NM_004842	6	AKAP7	A kinase (PRKA) anchor protein 7	0.394648
1175	NM_004069	19	AP2S1	adaptor-related protein complex 2, sigma 1 subunit	0.394981
80761	NM_030570	7	UPK3B	uroplakin 3B	0.39611
79716	NM_001204872	20	NPEPL1	aminopeptidase-like 1	0.39639
79587	NM_024537	13	CARS2	cysteinyl-tRNA synthetase 2, mitochondrial (putative)	0.396511
10810	NM_006646	13	WASF3	WAS protein family, member 3	0.39795
401190	NM_001029875	5	RGS7BP	regulator of G-protein signaling 7 binding protein	0.398131
10193	NM_001242826	12	RNF41	ring finger protein 41	0.399051
256472	NM_153266	11	TMEM151A	transmembrane protein 151A	0.40055
5876	NM_004582	1	RABGGTB	Rab geranylgeranyltransferase, beta subunit	0.401151
6715	NM_001047	5	SRD5A1	steroid-5-alpha-reductase, alpha polypeptide 1 (3-oxo-5 alpha-steroid delta 4-dehydrogenase alpha 1)	0.40146
8659	NM_001161504	1	ALDH4A1	aldehyde dehydrogenase 4 family, member A1	0.401519
78989	NM_024027	2	COLEC11	collectin sub-family member 11	0.403074
51678	NM_016447	7	MPP6	membrane protein, palmitoylated 6 (MAGUK p55 subfamily member 6)	0.403295
196	NM_001621	7	AHR	aryl hydrocarbon receptor	0.403813
2319	NM_004475	17	FLOT2	flotillin 2	0.404617
127018	NM_138794	1	LYPLAL1	lysophospholipase-like 1	0.406153
8722	NM_003793	11	CTSF	cathepsin F	0.406641
10447	NM_001040020	7	FAM3C	family with sequence similarity 3, member C	0.407293
267004	NM_170753	10	PGBD3	piggyBac transposable element derived 3	0.40776
348262	NM_001093767	17	FAM195B	family with sequence similarity 195, member B	0.407993
9961	NM_005115	16	MVP	major vault protein	0.408792
51520	NM_020117	5	LARS	leucyl-tRNA synthetase	0.409006
25894	NM_001129727	16	PLEKHG4	pleckstrin homology domain containing, family G (with RhoGef domain) member 4	0.409502
79961	NM_024901	1	DENND2D	DENN/MADD domain containing 2D	0.410248
9686	NM_001128219	3	VGLL4	vestigial like 4 (Drosophila)	0.41067
2037	NM_001135554	6	EPB41L2	erythrocyte membrane protein band 4.1-like 2	0.411108
84316	NM_032356	17	LSMD1	LSM domain containing 1	0.411578
391356	NM_001013663	2	PTRHD1	peptidyl-tRNA hydrolase domain containing 1	0.411684
3035	NM_002109	5	HARS	histidyl-tRNA synthetase	0.412307
56616	NM_019887	12	DIABLO	diablo, IAP-binding mitochondrial protein	0.413319
6640	NM_003098	20	SNTA1	syntrophin, alpha 1 (dystrophin-associated protein A1, 59kDa, acidic component)	0.413656
3326	NM_007355	6	HSP90AB1	heat shock protein 90kDa alpha (cytosolic), class B member 1	0.414919
4828	NM_021077	15	NMB	neuromedin B	0.415133
8087	NM_001013438	3	FXR1	fragile X mental retardation, autosomal homolog 1	0.415596
2653	NM_004483	16	GCSH	glycine cleavage system protein H (aminomethyl carrier)	0.416119
839	NM_001226	4	CASP6	caspase 6, apoptosis-related cysteine peptidase	0.416711
5368	NM_006228	8	PNOC	prepronociceptin	0.417017
6444	NM_000337	5	SGCD	sarcoglycan, delta (35kDa dystrophin-associated glycoprotein)	0.419245
6453	NM_001001132	21	ITSN1	intersectin 1 (SH3 domain protein)	0.424157
64866	NM_022842	3	CDCP1	CUB domain containing protein 1	0.424865
9524	NM_138501	19	TECR	trans-2,3-enoyl-CoA reductase	0.425189
3615	NM_000884	3	IMPDH2	IMP (inosine 5'-monophosphate) dehydrogenase 2	0.425703
55755	NM_001011649	9	CDK5RAP2	CDK5 regulatory subunit associated protein 2	0.426672
3033	NM_001184705	4	HADH	hydroxyacyl-CoA dehydrogenase	0.427124
6337	NM_001038	12	SCNN1A	sodium channel, nonvoltage-gated 1 alpha	0.427626
26986	NM_002568	8	PABPC1	poly(A) binding protein, cytoplasmic 1	0.428646
79109	NM_001006617	9	MAPKAP1	mitogen-activated protein kinase associated protein 1	0.429868
5901	NM_006325	12	RAN	RAN, member RAS oncogene family	0.430311
399726	NM_001010911	10	C10orf114	chromosome 10 open reading frame 114	0.430762
55544	NM_017495	20	RBM38	RNA binding motif protein 38	0.433461
4162	NM_006500	11	MCAM	melanoma cell adhesion molecule	0.43379
10392	NM_006092	7	NOD1	nucleotide-binding oligomerization domain containing 1	0.434693
2342	NM_002028	14	FNTB	farnesyltransferase, CAAX box, beta	0.435457
7390	NM_000375	10	UROS	uroporphyrinogen III synthase	0.435666
9938	NM_001007231	2	ARHGAP25	Rho GTPase activating protein 25	0.435714
79090	NM_024108	19	TRAPPC6A	trafficking protein particle complex 6A	0.435919
147463	NM_173505	18	ANKRD29	ankyrin repeat domain 29	0.43742
9833	NM_014791	9	MELK	maternal embryonic leucine zipper kinase	0.438278
650157	XM_001129774	2	LOC650157	peptidyl-prolyl cis-trans isomerase A-like	0.439441
2627	NM_005257	18	GATA6	GATA binding protein 6	0.440094
11282	NM_014275	5	MGAT4B	mannosyl (alpha-1,3-)-glycoprotein beta-1,4-N-acetylglucosaminyltransferase, isozyme B	0.440442
5885	NM_006265	8	RAD21	RAD21 homolog (S. pombe)	0.441352
80818	NM_001077195	1	ZNF436	zinc finger protein 436	0.44205
81853	NM_001127711	6	TMEM14B	transmembrane protein 14B	0.444031
645	NM_000713	19	BLVRB	biliverdin reductase B (flavin reductase (NADPH))	0.444633
119559	NM_213649	10	SFXN4	sideroflexin 4	0.444864
28996	NM_001113239	7	HIPK2	homeodomain interacting protein kinase 2	0.445108
5315	NM_001206796	15	PKM2	pyruvate kinase, muscle	0.445858
8805	NM_003852	7	TRIM24	tripartite motif containing 24	0.446481
90120	NM_152833	9	C9orf69	chromosome 9 open reading frame 69	0.446577
6175	NM_001002	12	RPLP0	ribosomal protein, large, P0	0.446746
10678	NM_006577	2	B3GNT2	UDP-GlcNAc:betaGal beta-1,3-N-acetylglucosaminyltransferase 2	0.4475
134147	NM_138809	5	CMBL	carboxymethylenebutenolidase homolog (Pseudomonas)	0.448338
10313	NM_006054	11	RTN3	reticulon 3	0.449131
10082	NM_005708	13	GPC6	glypican 6	0.449765
51148	NM_016174	9	CERCAM	cerebral endothelial cell adhesion molecule	0.45019
375449	NM_001164664	5	MAST4	microtubule associated serine/threonine kinase family member 4	0.451618
23002	NM_014992	14	DAAM1	dishevelled associated activator of morphogenesis 1	0.452085
10133	NM_001008211	10	OPTN	optineurin	0.453989
1459	NM_001896	16	CSNK2A2	casein kinase 2, alpha prime polypeptide	0.454324
6188	NM_001005	11	RPS3	ribosomal protein S3	0.455149
8673	NM_003761	2	VAMP8	vesicle-associated membrane protein 8 (endobrevin)	0.455436
84256	NM_020912	16	FLYWCH1	FLYWCH-type zinc finger 1	0.455792
132332	NM_152399	4	TMEM155	transmembrane protein 155	0.456419
54996	NM_017898	1	MOSC2	MOCO sulphurase C-terminal domain containing 2	0.457448
112616	NM_138410	3	CMTM7	CKLF-like MARVEL transmembrane domain containing 7	0.457544
6461	NM_003028	9	SHB	Src homology 2 domain containing adaptor protein B	0.457646
10382	NM_006087	19	TUBB4	tubulin, beta 4	0.458181
1937	NM_001404	11	EEF1G	eukaryotic translation elongation factor 1 gamma	0.459052
51155	NM_001002032	17	HN1	hematological and neurological expressed 1	0.459552
10873	NM_001014811	11	ME3	malic enzyme 3, NADP(+)-dependent, mitochondrial	0.46025
6136	NM_000976	9	RPL12	ribosomal protein L12	0.460567
10650	NM_001142405	18	SLMO1	slowmo homolog 1 (Drosophila)	0.460678
7867	NM_001243925	3	MAPKAPK3	mitogen-activated protein kinase-activated protein kinase 3	0.461207
9201	NM_001195415	13	DCLK1	doublecortin-like kinase 1	0.461513
3075	NM_000186	1	CFH	complement factor H	0.461925
51393	NM_016113	17	TRPV2	transient receptor potential cation channel, subfamily V, member 2	0.462041
5245	NM_002634	17	PHB	prohibitin	0.462058
55827	NM_001017977	1	DCAF6	DDB1 and CUL4 associated factor 6	0.463269
80005	NM_024940	8	DOCK5	dedicator of cytokinesis 5	0.465004
64065	NM_022121	6	PERP	PERP, TP53 apoptosis effector	0.465439
22913	NM_007367	20	RALY	RNA binding protein, autoantigenic (hnRNP-associated with lethal yellow homolog (mouse))	0.466639
3431	NM_001185015	2	SP110	SP110 nuclear body protein	0.467163
27131	NM_014426	20	SNX5	sorting nexin 5	0.467668
7277	NM_006000	2	TUBA4A	tubulin, alpha 4a	0.467839
10298	NM_001014831	19	PAK4	p21 protein (Cdc42/Rac)-activated kinase 4	0.469372
131616	NM_144638	3	TMEM42	transmembrane protein 42	0.470823
79085	NM_024103	19	SLC25A23	solute carrier family 25 (mitochondrial carrier; phosphate carrier), member 23	0.471411
115265	NM_145244	4	DDIT4L	DNA-damage-inducible transcript 4-like	0.471609
2203	NM_000507	9	FBP1	fructose-1,6-bisphosphatase 1	0.471737
24	NM_000350	1	ABCA4	ATP-binding cassette, sub-family A (ABC1), member 4	0.472542
64282	NM_001040284	16	PAPD5	PAP associated domain containing 5	0.473722
9792	NM_014755	2	SERTAD2	SERTA domain containing 2	0.474278
317749	NM_001193635	14	DHRS4L2	dehydrogenase/reductase (SDR family) member 4 like 2	0.474624
441951	NR_003604	20	ZNFX1-AS1	ZNFX1 antisense RNA 1 (non-protein coding)	0.474993
6296	NM_005622	16	ACSM3	acyl-CoA synthetase medium-chain family member 3	0.47581
168002	NM_214462	6	DACT2	dapper, antagonist of beta-catenin, homolog 2 (Xenopus laevis)	0.475848
27154	NM_015695	6	BRPF3	bromodomain and PHD finger containing, 3	0.476139
654320	NR_002920	11	SNORA8	small nucleolar RNA, H/ACA box 8	0.476519
56941	NM_001006109	3	C3orf37	chromosome 3 open reading frame 37	0.477043
84261	NM_032301	19	FBXW9	F-box and WD repeat domain containing 9	0.478057
2026	NM_001975	12	ENO2	enolase 2 (gamma, neuronal)	0.478073
389524	NM_001003795	7	GTF2IRD2B	GTF2I repeat domain containing 2B	0.479588
1632	NM_001178029	16	ECI1	enoyl-CoA delta isomerase 1	0.481209
8321	NM_003505	7	FZD1	frizzled family receptor 1	0.481339
51606	NM_015941	8	ATP6V1H	ATPase, H+ transporting, lysosomal 50/57kDa, V1 subunit H	0.481557
11249	NM_007226	2	NXPH2	neurexophilin 2	0.482283
286016	NR_002187	7	TPI1P2	triosephosphate isomerase 1 pseudogene 2	0.482362
7169	NM_003289	9	TPM2	tropomyosin 2 (beta)	0.482401
2593	NM_000156	19	GAMT	guanidinoacetate N-methyltransferase	0.483736
3099	NM_000189	2	HK2	hexokinase 2	0.484403
22808	NM_001085049	3	MRAS	muscle RAS oncogene homolog	0.48491
22859	NM_001008701	19	LPHN1	latrophilin 1	0.484958
57228	NM_001031628	12	SMAGP	small cell adhesion glycoprotein	0.486465
51629	NM_001143780	17	SLC25A39	solute carrier family 25, member 39	0.486551
23287	NM_015239	9	AGTPBP1	ATP/GTP binding protein 1	0.487081
4048	NM_000895	12	LTA4H	leukotriene A4 hydrolase	0.488535
51253	NM_016491	1	MRPL37	mitochondrial ribosomal protein L37	0.490386
7203	NM_001008800	1	CCT3	chaperonin containing TCP1, subunit 3 (gamma)	0.490694
6229	NM_001026	10	RPS24	ribosomal protein S24	0.490894
57185	NM_020448	1	NIPAL3	NIPA-like domain containing 3	0.491148
2766	NM_006877	6	GMPR	guanosine monophosphate reductase	0.492451
2053	NM_001979	8	EPHX2	epoxide hydrolase 2, cytoplasmic	0.49248
10513	NM_006380	17	APPBP2	amyloid beta precursor protein (cytoplasmic tail) binding protein 2	0.492745
79077	NM_024096	16	DCTPP1	dCTP pyrophosphatase 1	0.493002
9209	NM_001134369	3	LRRFIP2	leucine rich repeat (in FLII) interacting protein 2	0.493181
1329	NM_001862	2	COX5B	cytochrome c oxidase subunit Vb	0.493343
10712	NM_006589	1	FAM189B	family with sequence similarity 189, member B	0.493673
6139	NM_000985	18	RPL17	ribosomal protein L17	0.494491
113655	NM_138431	8	MFSD3	major facilitator superfamily domain containing 3	0.495328
708	NM_001212	17	C1QBP	complement component 1, q subcomponent binding protein	0.496668
158	NM_000026	22	ADSL	adenylosuccinate lyase	0.4967
6209	NM_001018	19	RPS15	ribosomal protein S15	0.496992
1652	NM_001084392	22	DDT	D-dopachrome tautomerase	0.49813
1687	NM_001127453	7	DFNA5	deafness, autosomal dominant 5	0.498594
60509	NM_001035507	2	AGBL5	ATP/GTP binding protein-like 5	0.498595
163732	NM_133467	1	CITED4	Cbp/p300-interacting transactivator, with Glu/Asp-rich carboxy-terminal domain, 4	0.499749
6236	NM_001128850	16	RRAD	Ras-related associated with diabetes	0.500699
116138	NM_001242872	6	KLHDC3	kelch domain containing 3	0.501251
353	NM_000485	16	APRT	adenine phosphoribosyltransferase	0.502186
58516	NM_001135811	12	FAM60A	family with sequence similarity 60, member A	0.502607
8804	NM_003851	1	CREG1	cellular repressor of E1A-stimulated genes 1	0.504062
2762	NM_001500	6	GMDS	GDP-mannose 4,6-dehydratase	0.50511
54517	NM_019042	7	PUS7	pseudouridylate synthase 7 homolog (S. cerevisiae)	0.506113
5476	NM_000308	20	CTSA	cathepsin A	0.508539
203111	NM_001170806	8	C8orf47	chromosome 8 open reading frame 47	0.510676
23066	NM_001162499	3	CAND2	cullin-associated and neddylation-dissociated 2 (putative)	0.510988
3329	NM_002156	2	HSPD1	heat shock 60kDa protein 1 (chaperonin)	0.515096
9873	NM_014824	11	FCHSD2	FCH and double SH3 domains 2	0.515419
51019	NM_016053	12	CCDC53	coiled-coil domain containing 53	0.515839
780	NM_001202521	6	DDR1	discoidin domain receptor tyrosine kinase 1	0.516389
374378	NM_198516	11	GALNTL4	UDP-N-acetyl-alpha-D-galactosamine:polypeptide N-acetylgalactosaminyltransferase-like 4	0.517688
3921	NM_001012321	3	RPSA	ribosomal protein SA	0.520464
9380	NM_012203	9	GRHPR	glyoxylate reductase/hydroxypyruvate reductase	0.521023
6790	NM_003600	20	AURKA	aurora kinase A	0.521362
23336	NM_015286	15	SYNM	synemin, intermediate filament protein	0.521809
79991	NM_024928	10	OBFC1	oligonucleotide/oligosaccharide-binding fold containing 1	0.522572
6137	NM_000977	16	RPL13	ribosomal protein L13	0.523167
140809	NM_080725	20	SRXN1	sulfiredoxin 1	0.524406
3037	NM_005328	8	HAS2	hyaluronan synthase 2	0.524504
84058	NM_032118	2	WDR54	WD repeat domain 54	0.524945
4099	NM_001199216	19	MAG	myelin associated glycoprotein	0.525242
4357	NM_001013436	22	MPST	mercaptopyruvate sulfurtransferase	0.525792
2353	NM_005252	14	FOS	FBJ murine osteosarcoma viral oncogene homolog	0.525926
81932	NM_031219	9	HDHD3	haloacid dehalogenase-like hydrolase domain containing 3	0.526588
10849	NM_012099	19	CD3EAP	CD3e molecule, epsilon associated protein	0.526995
3162	NM_002133	22	HMOX1	heme oxygenase (decycling) 1	0.527635
149473	NM_152499	1	CCDC24	coiled-coil domain containing 24	0.52775
93099	NM_001035516	19	DMKN	dermokine	0.528667
90678	NM_001005373	9	LRSAM1	leucine rich repeat and sterile alpha motif containing 1	0.529039
2288	NM_002014	12	FKBP4	FK506 binding protein 4, 59kDa	0.529814
54897	NM_001079843	1	CASZ1	castor zinc finger 1	0.530234
55140	NM_018091	8	ELP3	elongation protein 3 homolog (S. cerevisiae)	0.530968
26355	NM_014367	3	FAM162A	family with sequence similarity 162, member A	0.531235
6132	NM_000973	8	RPL8	ribosomal protein L8	0.531597
55893	NM_018660	8	ZNF395	zinc finger protein 395	0.534474
84326	NM_001040160	16	C16orf13	chromosome 16 open reading frame 13	0.534982
113675	NM_138432	12	SDSL	serine dehydratase-like	0.53603
79891	NM_024833	19	ZNF671	zinc finger protein 671	0.536396
113026	NM_133373	17	PLCD3	phospholipase C, delta 3	0.536455
4695	NM_001185012	5	NDUFA2	NADH dehydrogenase (ubiquinone) 1 alpha subcomplex, 2, 8kDa	0.5392
79656	NM_024603	1	BEND5	BEN domain containing 5	0.539783
6774	NM_003150	17	STAT3	signal transducer and activator of transcription 3 (acute-phase response factor)	0.540662
5827	NM_018663	12	PXMP2	peroxisomal membrane protein 2, 22kDa	0.541291
4496	NM_005951	16	MT1H	metallothionein 1H	0.543414
689	NM_001037637	5	BTF3	basic transcription factor 3	0.543886
252995	NM_001171940	1	FNDC5	fibronectin type III domain containing 5	0.544051
23767	NM_013281	20	FLRT3	fibronectin leucine rich transmembrane protein 3	0.544772
57655	NM_001136199	19	GRAMD1A	GRAM domain containing 1A	0.545364
54913	NM_017793	15	RPP25	ribonuclease P/MRP 25kDa subunit	0.547267
84790	NM_032704	12	TUBA1C	tubulin, alpha 1c	0.547404
10659	NM_001025076	10	CELF2	CUGBP, Elav-like family member 2	0.547483
84814	NM_032728	9	PPAPDC3	phosphatidic acid phosphatase type 2 domain containing 3	0.550463
11234	NM_007216	11	HPS5	Hermansky-Pudlak syndrome 5	0.552312
10938	NM_006795	11	EHD1	EH-domain containing 1	0.552774
10982	NM_001143826	18	MAPRE2	microtubule-associated protein, RP/EB family, member 2	0.553105
5792	NM_002840	1	PTPRF	protein tyrosine phosphatase, receptor type, F	0.553463
29904	NM_013302	16	EEF2K	eukaryotic elongation factor-2 kinase	0.553529
129293	NM_001080824	2	C2orf89	chromosome 2 open reading frame 89	0.555146
79586	NM_001195731	2	CHPF	chondroitin polymerizing factor	0.555156
55902	NM_001076552	20	ACSS2	acyl-CoA synthetase short-chain family member 2	0.555565
389432	NM_001030060	6	SAMD5	sterile alpha motif domain containing 5	0.557172
55616	NM_001143778	1	ASAP3	ArfGAP with SH3 domain, ankyrin repeat and PH domain 3	0.557281
3843	NM_002271	13	IPO5	importin 5	0.559309
2936	NM_000637	8	GSR	glutathione reductase	0.561281
706	NM_000714	22	TSPO	translocator protein (18kDa)	0.561568
115123	NM_178450	5	MARCH3	membrane-associated ring finger (C3HC4) 3	0.563895
4846	NM_000603	7	NOS3	nitric oxide synthase 3 (endothelial cell)	0.56418
266727	NM_153487	6	MDGA1	MAM domain containing glycosylphosphatidylinositol anchor 1	0.567152
23170	NM_015140	22	TTLL12	tubulin tyrosine ligase-like family, member 12	0.567169
1639	NM_001135040	2	DCTN1	dynactin 1	0.567372
84650	NM_032565	13	EBPL	emopamil binding protein-like	0.56792
[truncated: 432 more rows]

## Sheet: OSIS+ vs EIUM+
Supplemental Table 1: Differentially expressed genes in OSIS+ versus EIUM+
entrezId	RefSeq	Chromosome	Gene Symbol	Gene Name	logFC
28984	NM_014059	13	C13orf15	chromosome 13 open reading frame 15	-4.98216
6275	NM_002961	1	S100A4	S100 calcium binding protein A4	-4.47786
5617	NM_000948	6	PRL	prolactin	-4.30733
22943	NM_012242	10	DKK1	dickkopf homolog 1 (Xenopus laevis)	-4.21424
4884	NM_002522	17	NPTX1	neuronal pentraxin I	-4.10528
7078	NM_000362	22	TIMP3	TIMP metallopeptidase inhibitor 3	-4.09527
6750	NM_001048	3	SST	somatostatin	-4.08553
84293	NM_001243778	10	C10orf58	chromosome 10 open reading frame 58	-4.0103
286133	NM_173833	8	SCARA5	scavenger receptor class A, member 5 (putative)	-3.77983
1028	NM_000076	11	CDKN1C	cyclin-dependent kinase inhibitor 1C (p57, Kip2)	-3.75969
375061	NM_198552	1	FAM89A	family with sequence similarity 89, member A	-3.75683
9464	NM_021973	4	HAND2	heart and neural crest derivatives expressed 2	-3.70004
9173	NM_003856	2	IL1RL1	interleukin 1 receptor-like 1	-3.68177
3484	NM_000596	7	IGFBP1	insulin-like growth factor binding protein 1	-3.61232
2192	NM_001996	22	FBLN1	fibulin 1	-3.59319
3357	NM_000867	2	HTR2B	5-hydroxytryptamine (serotonin) receptor 2B	-3.57793
8404	NM_001128310	4	SPARCL1	SPARC-like 1 (hevin)	-3.56973
4060	NM_002345	12	LUM	lumican	-3.52472
10912	NM_006705	9	GADD45G	growth arrest and DNA-damage-inducible, gamma	-3.51338
25890	NM_015429	3	ABI3BP	ABI family, member 3 (NESH) binding protein	-3.43297
151306	NM_001077191	2	GPBAR1	G protein-coupled bile acid receptor 1	-3.4198
6096	NM_006914	9	RORB	RAR-related orphan receptor B	-3.34898
54498	NM_175839	20	SMOX	spermine oxidase	-3.34879
6513	NM_006516	1	SLC2A1	solute carrier family 2 (facilitated glucose transporter), member 1	-3.33748
6622	NM_000345	4	SNCA	synuclein, alpha (non A4 component of amyloid precursor)	-3.32008
1893	NM_001202858	1	ECM1	extracellular matrix protein 1	-3.31394
7044	NM_001172425	1	LEFTY2	left-right determination factor 2	-3.28125
65997	NM_023940	4	RASL11B	RAS-like, family 11, member B	-3.24316
10468	NM_006350	5	FST	follistatin	-3.23343
347	NM_001647	3	APOD	apolipoprotein D	-3.19358
639	NM_001198	6	PRDM1	PR domain containing 1, with ZNF domain	-3.16424
64170	NM_052813	9	CARD9	caspase recruitment domain family, member 9	-3.14242
1513	NM_000396	1	CTSK	cathepsin K	-3.14075
1634	NM_001920	12	DCN	decorin	-3.13623
9510	NM_006988	21	ADAMTS1	ADAM metallopeptidase with thrombospondin type 1 motif, 1	-3.12624
57124	NM_020404	11	CD248	CD248 molecule, endosialin	-3.08758
10319	NM_006059	9	LAMC3	laminin, gamma 3	-3.04994
79804	NR_003679	4	NBLA00301	Nbla00301	-3.04463
64881	NM_022843	13	PCDH20	protocadherin 20	-3.02664
54491	NM_019018	5	FAM105A	family with sequence similarity 105, member A	-2.99245
80303	NM_001243252	2	EFHD1	EF-hand domain family, member D1	-2.97147
5866	NM_013401	11	RAB3IL1	RAB3A interacting protein (rabin3)-like 1	-2.9681
6578	NM_005630	3	SLCO2A1	solute carrier organic anion transporter family, member 2A1	-2.92941
3613	NM_014214	18	IMPA2	inositol(myo)-1(or 4)-monophosphatase 2	-2.9084
3237	NM_021192	2	HOXD11	homeobox D11	-2.8944
7474	NM_003392	3	WNT5A	wingless-type MMTV integration site family, member 5A	-2.89402
5618	NM_000949	5	PRLR	prolactin receptor	-2.85484
968	NM_001040059	17	CD68	CD68 molecule	-2.82435
1081	NM_000735	6	CGA	glycoprotein hormones, alpha polypeptide	-2.82227
3429	NM_001130080	14	IFI27	interferon, alpha-inducible protein 27	-2.77979
3202	NM_019102	7	HOXA5	homeobox A5	-2.76649
147495	NM_153000	18	APCDD1	adenomatosis polyposis coli down-regulated 1	-2.74852
81617	NM_001079670	13	CAB39L	calcium binding protein 39-like	-2.73444
3992	NM_013402	11	FADS1	fatty acid desaturase 1	-2.6949
100133941	NM_013230	6	CD24	CD24 molecule	-2.68918
57460	NM_020700	12	PPM1H	protein phosphatase, Mg2+/Mn2+ dependent, 1H	-2.68112
3936	NM_002298	13	LCP1	lymphocyte cytosolic protein 1 (L-plastin)	-2.66561
4217	NM_005923	6	MAP3K5	mitogen-activated protein kinase kinase kinase 5	-2.65692
8460	NM_003596	7	TPST1	tyrosylprotein sulfotransferase 1	-2.65683
113457	NM_080386	2	TUBA3D	tubulin, alpha 3d	-2.62051
7133	NM_001066	1	TNFRSF1B	tumor necrosis factor receptor superfamily, member 1B	-2.5615
7035	NM_001032281	2	TFPI	tissue factor pathway inhibitor (lipoprotein-associated coagulation inhibitor)	-2.54992
54463	NM_001034850	5	FAM134B	family with sequence similarity 134, member B	-2.51207
1294	NM_000094	3	COL7A1	collagen, type VII, alpha 1	-2.50958
283120	NR_002196	11	H19	H19, imprinted maternally expressed transcript (non-protein coding)	-2.50405
3638	NM_005542	7	INSIG1	insulin induced gene 1	-2.49346
5179	NM_001135690	8	PENK	proenkephalin	-2.48897
10371	NM_006080	7	SEMA3A	sema domain, immunoglobulin domain (Ig), short basic domain, secreted, (semaphorin) 3A	-2.47322
3949	NM_000527	19	LDLR	low density lipoprotein receptor	-2.46023
56944	NM_020190	1	OLFML3	olfactomedin-like 3	-2.45935
79083	NM_001042467	2	MLPH	melanophilin	-2.45168
221883	NR_002795	7	HOXA11-AS1	HOXA11 antisense RNA 1 (non-protein coding)	-2.44187
112714	NM_207312	2	TUBA3E	tubulin, alpha 3e	-2.44015
3955	NM_001040167	7	LFNG	LFNG O-fucosylpeptide 3-beta-N-acetylglucosaminyltransferase	-2.43499
56262	NM_001127244	9	LRRC8A	leucine rich repeat containing 8 family, member A	-2.41529
10370	NM_001168388	6	CITED2	Cbp/p300-interacting transactivator, with Glu/Asp-rich carboxy-terminal domain, 2	-2.40327
9215	NM_004737	22	LARGE	like-glycosyltransferase	-2.38725
115207	NM_138444	13	KCTD12	potassium channel tetramerisation domain containing 12	-2.38593
3290	NM_001206741	1	HSD11B1	hydroxysteroid (11-beta) dehydrogenase 1	-2.37118
1462	NM_001126336	5	VCAN	versican	-2.34013
3600	NM_000585	4	IL15	interleukin 15	-2.33265
5159	NM_002609	5	PDGFRB	platelet-derived growth factor receptor, beta polypeptide	-2.32681
56603	NM_019885	2	CYP26B1	cytochrome P450, family 26, subfamily B, polypeptide 1	-2.30805
25797	NM_012413	2	QPCT	glutaminyl-peptide cyclotransferase	-2.30233
25987	NM_015516	11	TSKU	tsukushi small leucine rich proteoglycan homolog (Xenopus laevis)	-2.2933
10516	NM_006329	14	FBLN5	fibulin 5	-2.27469
84959	NM_032873	11	UBASH3B	ubiquitin associated and SH3 domain containing B	-2.27269
1268	NM_001160226	6	CNR1	cannabinoid receptor 1 (brain)	-2.27021
117581	NM_057179	2	TWIST2	twist homolog 2 (Drosophila)	-2.26787
5142	NM_001037339	1	PDE4B	phosphodiesterase 4B, cAMP-specific	-2.24257
22903	NM_014962	20	BTBD3	BTB (POZ) domain containing 3	-2.23871
1470	NM_001322	20	CST2	cystatin SA	-2.23303
10400	NM_007169	17	PEMT	phosphatidylethanolamine N-methyltransferase	-2.22129
2878	NM_002084	5	GPX3	glutathione peroxidase 3 (plasma)	-2.19977
2308	NM_002015	13	FOXO1	forkhead box O1	-2.18622
1910	NM_000115	13	EDNRB	endothelin receptor type B	-2.1661
6781	NM_003155	8	STC1	stanniocalcin 1	-2.16455
1827	NM_004414	21	RCAN1	regulator of calcineurin 1	-2.15336
10979	NM_001134999	14	FERMT2	fermitin family member 2	-2.14488
26578	NM_012383	9	OSTF1	osteoclast stimulating factor 1	-2.12415
84255	NM_032295	7	SLC37A3	solute carrier family 37 (glycerol-3-phosphate transporter), member 3	-2.11222
154091	NM_145176	6	SLC2A12	solute carrier family 2 (facilitated glucose transporter), member 12	-2.0985
9627	NM_001242935	5	SNCAIP	synuclein, alpha interacting protein	-2.09671
4319	NM_002425	11	MMP10	matrix metallopeptidase 10 (stromelysin 2)	-2.08756
3671	NM_005545	15	ISLR	immunoglobulin superfamily containing leucine-rich repeat	-2.07677
4320	NM_005940	22	MMP11	matrix metallopeptidase 11 (stromelysin 3)	-2.07285
6355	NM_005623	17	CCL8	chemokine (C-C motif) ligand 8	-2.06524
23428	NM_012244	14	SLC7A8	solute carrier family 7 (amino acid transporter light chain, L system), member 8	-2.05615
133	NM_001124	11	ADM	adrenomedullin	-2.05336
7378	NM_003364	7	UPP1	uridine phosphorylase 1	-2.03934
114884	NM_001174060	3	OSBPL10	oxysterol binding protein-like 10	-2.02899
1410	NM_001885	11	CRYAB	crystallin, alpha B	-2.02704
8854	NM_001206897	15	ALDH1A2	aldehyde dehydrogenase 1 family, member A2	-2.02181
220323	NM_178507	11	OAF	OAF homolog (Drosophila)	-2.01088
11067	NM_007021	10	C10orf10	chromosome 10 open reading frame 10	-2.00328
7010	NM_000459	9	TEK	TEK tyrosine kinase, endothelial	-2.00002
1306	NM_001855	9	COL15A1	collagen, type XV, alpha 1	-1.99556
4248	NM_001098270	22	MGAT3	mannosyl (beta-1,4-)-glycoprotein beta-1,4-N-acetylglucosaminyltransferase	-1.98693
3885	NM_021013	17	KRT34	keratin 34	-1.98226
11096	NM_007038	21	ADAMTS5	ADAM metallopeptidase with thrombospondin type 1 motif, 5	-1.97976
25945	NM_001243286	3	PVRL3	poliovirus receptor-related 3	-1.97635
56265	NM_001184699	20	CPXM1	carboxypeptidase X (M14 family), member 1	-1.95158
5413	NM_001009939	22	SEPT5	septin 5	-1.94431
4239	NM_001198695	17	MFAP4	microfibrillar-associated protein 4	-1.94277
1514	NM_001912	9	CTSL1	cathepsin L1	-1.93694
390	NM_005168	2	RND3	Rho family GTPase 3	-1.93692
79080	NM_024098	11	CCDC86	coiled-coil domain containing 86	-1.92571
216	NM_000689	9	ALDH1A1	aldehyde dehydrogenase 1 family, member A1	-1.92121
22822	NM_007350	12	PHLDA1	pleckstrin homology-like domain, family A, member 1	-1.91536
1293	NM_004369	2	COL6A3	collagen, type VI, alpha 3	-1.9117
8613	NM_003713	1	PPAP2B	phosphatidic acid phosphatase type 2B	-1.8931
54518	NM_019043	10	APBB1IP	amyloid beta (A4) precursor protein-binding, family B, member 1 interacting protein	-1.89082
26018	NM_015541	3	LRIG1	leucine-rich repeats and immunoglobulin-like domains 1	-1.88586
3437	NM_001031683	10	IFIT3	interferon-induced protein with tetratricopeptide repeats 3	-1.88555
5118	NM_002593	7	PCOLCE	procollagen C-endopeptidase enhancer	-1.88552
1675	NM_001928	19	CFD	complement factor D (adipsin)	-1.88112
6695	NM_004598	5	SPOCK1	sparc/osteonectin, cwcv and kazal-like domains proteoglycan (testican) 1	-1.87656
4043	NM_002337	4	LRPAP1	low density lipoprotein receptor-related protein associated protein 1	-1.86535
9124	NM_020992	10	PDLIM1	PDZ and LIM domain 1	-1.85278
79652	NM_024600	16	TMEM204	transmembrane protein 204	-1.84469
2149	NM_001992	5	F2R	coagulation factor II (thrombin) receptor	-1.84245
143903	NM_178834	11	LAYN	layilin	-1.83613
9424	NM_004823	19	KCNK6	potassium channel, subfamily K, member 6	-1.82517
10170	NM_001142270	2	DHRS9	dehydrogenase/reductase (SDR family) member 9	-1.81154
51655	NM_001199989	17	RASD1	RAS, dexamethasone-induced 1	-1.80972
81619	NM_001128309	10	TSPAN14	tetraspanin 14	-1.80417
59342	NM_021626	17	SCPEP1	serine carboxypeptidase 1	-1.79972
91752	NM_194250	2	ZNF804A	zinc finger protein 804A	-1.79689
22856	NM_014918	15	CHSY1	chondroitin sulfate synthase 1	-1.77845
23475	NM_014298	16	QPRT	quinolinate phosphoribosyltransferase	-1.7681
51435	NM_016240	8	SCARA3	scavenger receptor class A, member 3	-1.76731
2191	NM_004460	2	FAP	fibroblast activation protein, alpha	-1.76489
4826	NM_005386	20	NNAT	neuronatin	-1.75491
89780	NM_033131	1	WNT3A	wingless-type MMTV integration site family, member 3A	-1.73824
5648	NM_001031849	3	MASP1	mannan-binding lectin serine peptidase 1 (C4/C2 activating component of Ra-reactive factor)	-1.73572
4311	NM_000902	3	MME	membrane metallo-endopeptidase	-1.72887
2201	NM_001999	5	FBN2	fibrillin 2	-1.71532
4783	NM_005384	9	NFIL3	nuclear factor, interleukin 3 regulated	-1.70493
4958	NM_005014	9	OMD	osteomodulin	-1.69774
27345	NM_014505	12	KCNMB4	potassium large conductance calcium-activated channel, subfamily M, beta member 4	-1.69616
6448	NM_000199	17	SGSH	N-sulfoglucosamine sulfohydrolase	-1.68601
10867	NM_001168320	12	TSPAN9	tetraspanin 9	-1.68191
2014	NM_001425	19	EMP3	epithelial membrane protein 3	-1.67168
2861	NM_005302	7	GPR37	G protein-coupled receptor 37 (endothelin receptor type B-like)	-1.6682
2194	NM_004104	17	FASN	fatty acid synthase	-1.66694
4045	NM_002338	3	LSAMP	limbic system-associated membrane protein	-1.66633
165	NM_001129	7	AEBP1	AE binding protein 1	-1.66101
25841	NM_145804	11	ABTB2	ankyrin repeat and BTB (POZ) domain containing 2	-1.65445
4192	NM_001012333	11	MDK	midkine (neurite growth-promoting factor 2)	-1.65355
79183	NM_001039199	20	TTPAL	tocopherol (alpha) transfer protein-like	-1.64499
22862	NM_001079673	13	FNDC3A	fibronectin type III domain containing 3A	-1.64428
5997	NM_002923	1	RGS2	regulator of G-protein signaling 2, 24kDa	-1.64282
91404	NM_178123	2	SESTD1	SEC14 and spectrin domains 1	-1.64158
1346	NM_001864	19	COX7A1	cytochrome c oxidase subunit VIIa polypeptide 1 (muscle)	-1.64098
7022	NM_003222	20	TFAP2C	transcription factor AP-2 gamma (activating enhancer binding protein 2 gamma)	-1.63676
9636	NM_005101	1	ISG15	ISG15 ubiquitin-like modifier	-1.62564
5950	NM_006744	10	RBP4	retinol binding protein 4, plasma	-1.62356
9687	NM_014668	2	GREB1	growth regulation by estrogen in breast cancer 1	-1.6227
23396	NM_001195733	19	PIP5K1C	phosphatidylinositol-4-phosphate 5-kinase, type I, gamma	-1.61974
56005	NM_019107	19	C19orf10	chromosome 19 open reading frame 10	-1.61881
55531	NM_001130037	11	ELMOD1	ELMO/CED-12 domain containing 1	-1.60492
349136	NM_198285	7	WDR86	WD repeat domain 86	-1.60408
6456	NM_003026	9	SH3GL2	SH3-domain GRB2-like 2	-1.60181
152100	NM_182523	3	CMC1	COX assembly mitochondrial protein homolog (S. cerevisiae)	-1.59965
8500	NM_003626	11	PPFIA1	protein tyrosine phosphatase, receptor type, f polypeptide (PTPRF), interacting protein (liprin), alpha 1	-1.59889
7763	NM_001102420	9	ZFAND5	zinc finger, AN1-type domain 5	-1.59417
10235	NM_001098670	11	RASGRP2	RAS guanyl releasing protein 2 (calcium and DAG-regulated)	-1.58399
2537	NM_002038	1	IFI6	interferon, alpha-inducible protein 6	-1.58211
5329	NM_001005376	19	PLAUR	plasminogen activator, urokinase receptor	-1.57962
30061	NM_014585	2	SLC40A1	solute carrier family 40 (iron-regulated transporter), member 1	-1.57826
107	NM_021116	7	ADCY1	adenylate cyclase 1 (brain)	-1.57281
4811	NM_002508	1	NID1	nidogen 1	-1.56752
669	NM_001724	7	BPGM	2,3-bisphosphoglycerate mutase	-1.56165
1820	NM_005224	19	ARID3A	AT rich interactive domain 3A (BRIGHT-like)	-1.55875
5930	NM_006910	16	RBBP6	retinoblastoma binding protein 6	-1.55813
25953	NM_001077399	2	PNKD	paroxysmal nonkinesigenic dyskinesia	-1.55633
10962	NM_006818	1	MLLT11	myeloid/lymphoid or mixed-lineage leukemia (trithorax homolog, Drosophila); translocated to, 11	-1.55416
284018	NM_181655	17	C17orf58	chromosome 17 open reading frame 58	-1.55213
137075	NM_194284	8	CLDN23	claudin 23	-1.54922
644936	NR_004845	5	LOC644936	actin, beta pseudogene	-1.54761
2009	NM_001008707	14	EML1	echinoderm microtubule associated protein like 1	-1.54314
64968	NM_032476	21	MRPS6	mitochondrial ribosomal protein S6	-1.54065
23208	NM_152280	1	SYT11	synaptotagmin XI	-1.53501
64744	NM_001198978	1	SMAP2	small ArfGAP2	-1.53232
118433	NR_000029	2	RPL23AP7	ribosomal protein L23a pseudogene 7	-1.52928
10186	NM_005780	13	LHFP	lipoma HMGIC fusion partner	-1.52903
3205	NM_152739	7	HOXA9	homeobox A9	-1.52313
54507	NM_019032	1	ADAMTSL4	ADAMTS-like 4	-1.51943
10417	NM_001128325	4	SPON2	spondin 2, extracellular matrix protein	-1.51695
65979	NM_001048183	1	PHACTR4	phosphatase and actin regulator 4	-1.5165
100	NM_000022	20	ADA	adenosine deaminase	-1.51226
10461	NM_006343	2	MERTK	c-mer proto-oncogene tyrosine kinase	-1.5018
10267	NM_005855	2	RAMP1	receptor (G protein-coupled) activity modifying protein 1	-1.49721
154	NM_000024	5	ADRB2	adrenergic, beta-2-, receptor, surface	-1.49445
29116	NM_013262	6	MYLIP	myosin regulatory light chain interacting protein	-1.48242
64084	NM_022131	3	CLSTN2	calsyntenin 2	-1.46749
132	NM_001123	10	ADK	adenosine kinase	-1.46331
7873	NM_006010	3	MANF	mesencephalic astrocyte-derived neurotrophic factor	-1.46149
1318	NM_001860	9	SLC31A2	solute carrier family 31 (copper transporters), member 2	-1.46044
214	NM_001243280	3	ALCAM	activated leukocyte cell adhesion molecule	-1.45938
168667	NM_133468	7	BMPER	BMP binding endothelial regulator	-1.45855
83931	NM_032017	1	STK40	serine/threonine kinase 40	-1.45524
3958	NM_001177388	14	LGALS3	lectin, galactoside-binding, soluble, 3	-1.45234
7456	NM_001077269	2	WIPF1	WAS/WASL interacting protein family, member 1	-1.45179
6926	NM_005996	12	TBX3	T-box 3	-1.45165
3206	NM_018951	7	HOXA10	homeobox A10	-1.44776
54976	NM_001039140	20	C20orf27	chromosome 20 open reading frame 27	-1.43989
2697	NM_000165	6	GJA1	gap junction protein, alpha 1, 43kDa	-1.42008
4313	NM_001127891	16	MMP2	matrix metallopeptidase 2 (gelatinase A, 72kDa gelatinase, 72kDa type IV collagenase)	-1.41802
3667	NM_005544	2	IRS1	insulin receptor substrate 1	-1.41791
7373	NM_021110	8	COL14A1	collagen, type XIV, alpha 1	-1.4158
960	NM_000610	11	CD44	CD44 molecule (Indian blood group)	-1.41469
25976	NM_001184717	3	TIPARP	TCDD-inducible poly(ADP-ribose) polymerase	-1.40744
5156	NM_006206	4	PDGFRA	platelet-derived growth factor receptor, alpha polypeptide	-1.39676
3207	NM_005523	7	HOXA11	homeobox A11	-1.39664
55366	NM_018490	11	LGR4	leucine-rich repeat containing G protein-coupled receptor 4	-1.39432
83716	NM_031476	16	CRISPLD2	cysteine-rich secretory protein LCCL domain containing 2	-1.39365
80115	NM_025045	22	BAIAP2L2	BAI1-associated protein 2-like 2	-1.39337
23761	NM_014338	22	PISD	phosphatidylserine decarboxylase	-1.39141
84925	NM_032839	3	DIRC2	disrupted in renal carcinoma 2	-1.39054
55062	NM_017983	17	WIPI1	WD repeat domain, phosphoinositide interacting 1	-1.39032
9580	NM_005686	1	SOX13	SRY (sex determining region Y)-box 13	-1.38889
8660	NM_003749	13	IRS2	insulin receptor substrate 2	-1.38723
3693	NM_002213	3	ITGB5	integrin, beta 5	-1.3872
125058	NM_019020	17	TBC1D16	TBC1 domain family, member 16	-1.38446
9781	NM_014746	2	RNF144A	ring finger protein 144A	-1.38156
90701	NM_033280	18	SEC11C	SEC11 homolog C (S. cerevisiae)	-1.37738
5226	NM_002631	1	PGD	phosphogluconate dehydrogenase	-1.3699
23657	NM_014331	4	SLC7A11	solute carrier family 7 (anionic amino acid transporter light chain, xc- system), member 11	-1.36984
56999	NM_182920	3	ADAMTS9	ADAM metallopeptidase with thrombospondin type 1 motif, 9	-1.36928
4047	NM_001001438	21	LSS	lanosterol synthase (2,3-oxidosqualene-lanosterol cyclase)	-1.36245
25903	NM_015441	1	OLFML2B	olfactomedin-like 2B	-1.36046
3241	NM_002149	2	HPCAL1	hippocalcin-like 1	-1.35744
57568	NM_020808	1	SIPA1L2	signal-induced proliferation-associated 1 like 2	-1.343
54587	NM_032348	1	MXRA8	matrix-remodelling associated 8	-1.34144
221687	NM_001165032	6	RNF182	ring finger protein 182	-1.33885
219285	NM_152703	7	SAMD9L	sterile alpha motif domain containing 9-like	-1.33336
10610	NM_006456	17	ST6GALNAC2	ST6 (alpha-N-acetyl-neuraminyl-2,3-beta-galactosyl-1,3)-N-acetylgalactosaminide alpha-2,6-sialyltransferase 2	-1.3314
11078	NM_001039141	22	TRIOBP	TRIO and F-actin binding protein	-1.33011
558	NM_001699	19	AXL	AXL receptor tyrosine kinase	-1.32912
4257	NM_020300	12	MGST1	microsomal glutathione S-transferase 1	-1.32325
400916	NM_213720	22	CHCHD10	coiled-coil-helix-coiled-coil-helix domain containing 10	-1.31748
79683	NM_024630	6	ZDHHC14	zinc finger, DHHC-type containing 14	-1.31675
6890	NM_000593	6	TAP1	transporter 1, ATP-binding cassette, sub-family B (MDR/TAP)	-1.31631
85027	NM_032947	5	C5orf62	chromosome 5 open reading frame 62	-1.31008
22990	NM_014982	14	PCNX	pecanex homolog (Drosophila)	-1.30605
54893	NM_017762	15	MTMR10	myotubularin related protein 10	-1.30586
64854	NM_001134223	4	USP46	ubiquitin specific peptidase 46	-1.3058
79627	NM_024576	6	OGFRL1	opioid growth factor receptor-like 1	-1.30376
25777	NM_001199579	22	SUN2	Sad1 and UNC84 domain containing 2	-1.29884
63933	NM_001031713	6	CCDC90A	coiled-coil domain containing 90A	-1.29866
9846	NM_012296	11	GAB2	GRB2-associated binding protein 2	-1.29655
11108	NM_012406	12	PRDM4	PR domain containing 4	-1.28575
10409	NM_006317	5	BASP1	brain abundant, membrane attached signal protein 1	-1.26544
11095	NM_007037	11	ADAMTS8	ADAM metallopeptidase with thrombospondin type 1 motif, 8	-1.26107
80205	NM_025134	16	CHD9	chromodomain helicase DNA binding protein 9	-1.25932
8877	NM_001142601	17	SPHK1	sphingosine kinase 1	-1.25776
5937	NM_002897	2	RBMS1	RNA binding motif, single stranded interacting protein 1	-1.2534
54769	NM_017594	9	DIRAS2	DIRAS family, GTP-binding RAS-like 2	-1.25331
23175	NM_145693	2	LPIN1	lipin 1	-1.24724
80817	NM_001040157	4	CEP44	centrosomal protein 44kDa	-1.24525
388	NM_004040	2	RHOB	ras homolog gene family, member B	-1.23854
10237	NM_005827	17	SLC35B1	solute carrier family 35, member B1	-1.23759
166	NM_001130	19	AES	amino-terminal enhancer of split	-1.23625
90627	NM_001243466	13	STARD13	StAR-related lipid transfer (START) domain containing 13	-1.23533
6520	NM_001012662	11	SLC3A2	solute carrier family 3 (activators of dibasic and neutral amino acid transport), member 2	-1.23483
143	NM_006437	13	PARP4	poly (ADP-ribose) polymerase family, member 4	-1.23341
57559	NM_020799	10	STAMBPL1	STAM binding protein-like 1	-1.23139
5069	NM_002581	9	PAPPA	pregnancy-associated plasma protein A, pappalysin 1	-1.2308
56650	NM_001040181	3	CLDND1	claudin domain containing 1	-1.22596
79827	NM_024769	11	CLMP	CXADR-like membrane protein	-1.21975
5602	NM_002753	4	MAPK10	mitogen-activated protein kinase 10	-1.21794
6201	NM_001011	2	RPS7	ribosomal protein S7	-1.21697
1441	NM_000760	1	CSF3R	colony stimulating factor 3 receptor (granulocyte)	-1.21643
55577	NM_017567	2	NAGK	N-acetylglucosamine kinase	-1.21225
5783	NM_006264	4	PTPN13	protein tyrosine phosphatase, non-receptor type 13 (APO-1/CD95 (Fas)-associated phosphatase)	-1.21158
27239	NM_014449	12	GPR162	G protein-coupled receptor 162	-1.20981
4189	NM_012328	7	DNAJB9	DnaJ (Hsp40) homolog, subfamily B, member 9	-1.20786
6237	NM_006270	19	RRAS	related RAS viral (r-ras) oncogene homolog	-1.2032
57192	NM_020533	19	MCOLN1	mucolipin 1	-1.20253
3672	NM_181501	5	ITGA1	integrin, alpha 1	-1.20157
2745	NM_001118890	5	GLRX	glutaredoxin (thioltransferase)	-1.19793
81035	NM_130386	18	COLEC12	collectin sub-family member 12	-1.19692
22936	NM_012081	5	ELL2	elongation factor, RNA polymerase II, 2	-1.19455
9435	NM_004267	3	CHST2	carbohydrate (N-acetylglucosamine-6-O) sulfotransferase 2	-1.18855
117283	NM_001142883	6	IP6K3	inositol hexakisphosphate kinase 3	-1.18762
80176	NM_025106	1	SPSB1	splA/ryanodine receptor domain and SOCS box containing 1	-1.18722
9475	NM_004850	2	ROCK2	Rho-associated, coiled-coil containing protein kinase 2	-1.17979
2099	NM_000125	6	ESR1	estrogen receptor 1	-1.17829
26509	NM_013451	10	MYOF	myoferlin	-1.17653
1508	NM_001908	8	CTSB	cathepsin B	-1.1758
4864	NM_000271	18	NPC1	Niemann-Pick disease, type C1	-1.17224
25891	NM_001001991	11	PAMR1	peptidase domain containing associated with muscle regeneration 1	-1.17176
23743	NM_001178005	5	BHMT2	betaine--homocysteine S-methyltransferase 2	-1.17013
2180	NM_001995	4	ACSL1	acyl-CoA synthetase long-chain family member 1	-1.16898
2040	NM_004099	9	STOM	stomatin	-1.16861
7089	NM_001144761	19	TLE2	transducin-like enhancer of split 2 (E(sp1) homolog, Drosophila)	-1.16785
5092	NM_000281	10	PCBD1	pterin-4 alpha-carbinolamine dehydratase/dimerization cofactor of hepatocyte nuclear factor 1 alpha	-1.16264
285	NM_001118887	8	ANGPT2	angiopoietin 2	-1.15749
728489	NM_001080849	9	DNLZ	DNL-type zinc finger	-1.14907
40	NM_001094	17	ACCN1	amiloride-sensitive cation channel 1, neuronal	-1.14781
84640	NM_032557	4	USP38	ubiquitin specific peptidase 38	-1.14777
5597	NM_002748	15	MAPK6	mitogen-activated protein kinase 6	-1.14716
388650	NM_001006605	1	FAM69A	family with sequence similarity 69, member A	-1.14426
8349	NM_003528	1	HIST2H2BE	histone cluster 2, H2be	-1.14316
56994	NM_020244	12	CHPT1	choline phosphotransferase 1	-1.13798
53918	NM_015946	5	PELO	pelota homolog (Drosophila)	-1.13505
3142	NM_021958	1	HLX	H2.0-like homeobox	-1.13389
57045	NM_020648	18	TWSG1	twisted gastrulation homolog 1 (Drosophila)	-1.1318
6745	NM_003144	6	SSR1	signal sequence receptor, alpha	-1.12887
2152	NM_001178096	1	F3	coagulation factor III (thromboplastin, tissue factor)	-1.12877
1833	NM_004950	12	EPYC	epiphycan	-1.12726
22795	NM_007361	14	NID2	nidogen 2 (osteonidogen)	-1.12665
3203	NM_024014	7	HOXA6	homeobox A6	-1.12662
170954	NM_001134870	6	KIAA1949	KIAA1949	-1.1242
114795	NM_052907	12	TMEM132B	transmembrane protein 132B	-1.12333
7026	NM_001145155	15	NR2F2	nuclear receptor subfamily 2, group F, member 2	-1.12144
2159	NM_000504	13	F10	coagulation factor X	-1.12057
57674	NM_020914	17	RNF213	ring finger protein 213	-1.11546
286102	NR_002807	8	TMED10P1	transmembrane emp24-like trafficking protein 10 (yeast) pseudogene 1	-1.11314
26258	NM_012388	15	PLDN	pallidin homolog (mouse)	-1.11309
2882	NM_015696	1	GPX7	glutathione peroxidase 7	-1.11228
57142	NM_007008	2	RTN4	reticulon 4	-1.112
3988	NM_000235	10	LIPA	lipase A, lysosomal acid, cholesterol esterase	-1.11095
65983	NM_001146319	5	GRAMD3	GRAM domain containing 3	-1.11076
84300	NM_032340	6	C6orf125	chromosome 6 open reading frame 125	-1.10675
157506	NM_172037	8	RDH10	retinol dehydrogenase 10 (all-trans)	-1.10649
9728	NM_001193489	15	SECISBP2L	SECIS binding protein 2-like	-1.10609
114904	NM_031910	22	C1QTNF6	C1q and tumor necrosis factor related protein 6	-1.10497
1622	NM_001079862	2	DBI	diazepam binding inhibitor (GABA receptor modulator, acyl-CoA binding protein)	-1.10343
54741	NM_001198681	1	LEPROT	leptin receptor overlapping transcript	-1.10303
123920	NM_144601	16	CMTM3	CKLF-like MARVEL transmembrane domain containing 3	-1.10203
129303	NM_001031738	2	TMEM150A	transmembrane protein 150A	-1.09736
83660	NM_015059	15	TLN2	talin 2	-1.0961
57171	NM_001135917	9	DOLPP1	dolichyl pyrophosphate phosphatase 1	-1.09606
8835	NM_003877	12	SOCS2	suppressor of cytokine signaling 2	-1.09605
5908	NM_001010942	12	RAP1B	RAP1B, member of RAS oncogene family	-1.09476
64781	NM_022766	22	CERK	ceramide kinase	-1.09284
64175	NM_001146289	1	LEPRE1	leucine proline-enriched proteoglycan (leprecan) 1	-1.09207
64114	NM_022152	2	TMBIM1	transmembrane BAX inhibitor motif containing 1	-1.08541
641649	NM_001042595	19	TMEM91	transmembrane protein 91	-1.08516
11343	NM_001003794	3	MGLL	monoglyceride lipase	-1.0851
6506	NM_001195728	11	SLC1A2	solute carrier family 1 (glial high affinity glutamate transporter), member 2	-1.08335
7108	NM_003273	11	TM7SF2	transmembrane 7 superfamily member 2	-1.08276
7351	NM_003355	11	UCP2	uncoupling protein 2 (mitochondrial, proton carrier)	-1.07927
11120	NM_001197233	6	BTN2A1	butyrophilin, subfamily 2, member A1	-1.07902
1890	NM_001113755	22	TYMP	thymidine phosphorylase	-1.07454
372	NM_001142281	11	ARCN1	archain 1	-1.07215
1289	NM_000093	9	COL5A1	collagen, type V, alpha 1	-1.06892
5947	NM_001130992	3	RBP1	retinol binding protein 1, cellular	-1.06872
79174	NM_001135101	22	CRELD2	cysteine-rich with EGF-like domains 2	-1.06725
5898	NM_005402	7	RALA	v-ral simian leukemia viral oncogene homolog A (ras related)	-1.06705
4067	NM_001111097	8	LYN	v-yes-1 Yamaguchi sarcoma viral related oncogene homolog	-1.06651
9936	NM_001198763	2	CD302	CD302 molecule	-1.06119
9828	NM_014786	11	ARHGEF17	Rho guanine nucleotide exchange factor (GEF) 17	-1.06069
10840	NM_012190	3	ALDH1L1	aldehyde dehydrogenase 1 family, member L1	-1.06056
57226	NM_020466	6	LYRM2	LYR motif containing 2	-1.06029
22885	NM_014945	5	ABLIM3	actin binding LIM protein family, member 3	-1.05895
84910	NM_032824	2	TMEM87B	transmembrane protein 87B	-1.05785
10342	NM_001007565	3	TFG	TRK-fused gene	-1.05577
245812	NM_152755	7	CNPY4	canopy 4 homolog (zebrafish)	-1.05322
5519	NM_001177562	11	PPP2R1B	protein phosphatase 2, regulatory subunit A, beta	-1.05164
80319	NM_025212	4	CXXC4	CXXC finger protein 4	-1.05108
343066	NM_001013630	1	AADACL4	arylacetamide deacetylase-like 4	-1.05069
84975	NM_001170790	12	MFSD5	major facilitator superfamily domain containing 5	-1.04689
118429	NM_001145794	4	ANTXR2	anthrax toxin receptor 2	-1.04655
155061	NM_001163474	7	ZNF746	zinc finger protein 746	-1.04418
57153	NM_001145056	19	SLC44A2	solute carrier family 44, member 2	-1.04403
646567	XM_001722136	1	OSTCP2	oligosaccharyltransferase complex subunit pseudogene 2	-1.03852
92370	NM_001037172	3	ACPL2	acid phosphatase-like 2	-1.0367
3751	NM_012281	7	KCND2	potassium voltage-gated channel, Shal-related subfamily, member 2	-1.03645
1464	NM_001897	15	CSPG4	chondroitin sulfate proteoglycan 4	-1.03553
5241	NM_000926	11	PGR	progesterone receptor	-1.03401
5167	NM_006208	6	ENPP1	ectonucleotide pyrophosphatase/phosphodiesterase 1	-1.02869
140738	NM_183240	2	TMEM37	transmembrane protein 37	-1.02563
51227	NM_153681	21	PIGP	phosphatidylinositol glycan anchor biosynthesis, class P	-1.02511
55277	NM_001113411	1	FGGY	FGGY carbohydrate kinase domain containing	-1.02332
26046	NM_015565	21	LTN1	listerin E3 ubiquitin protein ligase 1	-1.02324
51060	NM_015913	1	TXNDC12	thioredoxin domain containing 12 (endoplasmic reticulum)	-1.02148
285761	NM_173674	6	DCBLD1	discoidin, CUB and LCCL domain containing 1	-1.02148
10588	NM_001199758	15	MTHFS	5,10-methenyltetrahydrofolate synthetase (5-formyltetrahydrofolate cyclo-ligase)	-1.02086
79143	NM_001146056	19	MBOAT7	membrane bound O-acyltransferase domain containing 7	-1.01493
6319	NM_005063	10	SCD	stearoyl-CoA desaturase (delta-9-desaturase)	-1.01365
1902	NM_001401	9	LPAR1	lysophosphatidic acid receptor 1	-1.00913
2012	NM_001423	12	EMP1	epithelial membrane protein 1	-1.00755
6171	NM_001035267	12	RPL41	ribosomal protein L41	-1.00664
347735	NM_001199037	1	SERINC2	serine incorporator 2	-1.00635
170506	NM_001114397	3	DHX36	DEAH (Asp-Glu-Ala-His) box polypeptide 36	-1.00565
27019	NM_012144	9	DNAI1	dynein, axonemal, intermediate chain 1	-1.00432
6909	NM_005994	17	TBX2	T-box 2	-1.00332
813	NM_001130674	7	CALU	calumenin	-1.00315
4779	NM_003204	17	NFE2L1	nuclear factor (erythroid-derived 2)-like 1	-1.00179
80328	NM_025217	6	ULBP2	UL16 binding protein 2	-1.00125
79974	NM_001105533	7	CPED1	cadherin-like and PC-esterase domain containing 1	-1.00067
55852	NM_018469	17	TEX2	testis expressed 2	-0.999795
11214	NM_006738	15	AKAP13	A kinase (PRKA) anchor protein 13	-0.99632
9577	NM_004899	2	BRE	brain and reproductive organ-expressed (TNFRSF1A modulator)	-0.99535
91608	NM_033315	17	RASL10B	RAS-like, family 10, member B	-0.994039
57555	NM_020795	17	NLGN2	neuroligin 2	-0.993905
6786	NM_003156	11	STIM1	stromal interaction molecule 1	-0.993512
201799	NM_152680	4	TMEM154	transmembrane protein 154	-0.993385
966	NM_000611	11	CD59	CD59 molecule, complement regulatory protein	-0.991035
131870	NM_001171905	3	NUDT16	nudix (nucleoside diphosphate linked moiety X)-type motif 16	-0.989014
51776	NM_016653	2	ZAK	sterile alpha motif and leucine zipper containing kinase AZK	-0.988955
7052	NM_004613	20	TGM2	transglutaminase 2 (C polypeptide, protein-glutamine-gamma-glutamyltransferase)	-0.98341
3553	NM_000576	2	IL1B	interleukin 1, beta	-0.982277
9935	NM_005461	20	MAFB	v-maf musculoaponeurotic fibrosarcoma oncogene homolog B (avian)	-0.980588
39	NM_005891	6	ACAT2	acetyl-CoA acetyltransferase 2	-0.979198
26091	NM_015601	10	HERC4	hect domain and RLD 4	-0.976302
883	NM_001122671	9	CCBL1	cysteine conjugate-beta lyase, cytoplasmic	-0.976236
11117	NM_007046	2	EMILIN1	elastin microfibril interfacer 1	-0.969482
1031	NM_001262	1	CDKN2C	cyclin-dependent kinase inhibitor 2C (p18, inhibits CDK4)	-0.967345
57038	NM_020320	6	RARS2	arginyl-tRNA synthetase 2, mitochondrial	-0.966905
79624	NM_024573	6	C6orf211	chromosome 6 open reading frame 211	-0.966033
23301	NM_001142614	2	EHBP1	EH domain binding protein 1	-0.964628
29927	NM_013336	3	SEC61A1	Sec61 alpha 1 subunit (S. cerevisiae)	-0.964322
5327	NM_000930	8	PLAT	plasminogen activator, tissue	-0.961513
4314	NM_002422	11	MMP3	matrix metallopeptidase 3 (stromelysin 1, progelatinase)	-0.961438
85441	NM_001037335	20	PRIC285	peroxisomal proliferator-activated receptor A interacting complex 285	-0.960499
56851	NM_020154	15	C15orf24	chromosome 15 open reading frame 24	-0.95688
6867	NM_001122824	8	TACC1	transforming, acidic coiled-coil containing protein 1	-0.956503
8702	NM_003778	3	B4GALT4	UDP-Gal:betaGlcNAc beta 1,4- galactosyltransferase, polypeptide 4	-0.953303
8408	NM_003565	12	ULK1	unc-51-like kinase 1 (C. elegans)	-0.950227
79139	NM_001134671	8	DERL1	Der1-like domain family, member 1	-0.94999
483	NM_001679	3	ATP1B3	ATPase, Na+/K+ transporting, beta 3 polypeptide	-0.948818
6934	NM_001146274	10	TCF7L2	transcription factor 7-like 2 (T-cell specific, HMG-box)	-0.948309
5152	NM_001001567	21	PDE9A	phosphodiesterase 9A	-0.94712
152992	NM_152544	4	METTL19	methyltransferase like 19	-0.946633
5091	NM_000920	11	PC	pyruvate carboxylase	-0.946513
7048	NM_001024847	3	TGFBR2	transforming growth factor, beta receptor II (70/80kDa)	-0.946245
81029	NM_030775	12	WNT5B	wingless-type MMTV integration site family, member 5B	-0.945188
55508	NM_018656	12	SLC35E3	solute carrier family 35, member E3	-0.944905
51099	NM_016006	3	ABHD5	abhydrolase domain containing 5	-0.944699
5209	NM_001145443	10	PFKFB3	6-phosphofructo-2-kinase/fructose-2,6-biphosphatase 3	-0.944129
84251	NM_032291	1	SGIP1	SH3-domain GRB2-like (endophilin) interacting protein 1	-0.940505
5819	NM_001042724	19	PVRL2	poliovirus receptor-related 2 (herpesvirus entry mediator B)	-0.940404
10955	NM_006811	20	SERINC3	serine incorporator 3	-0.939204
10491	NM_006371	3	CRTAP	cartilage associated protein	-0.939055
11014	NM_001100603	7	KDELR2	KDEL (Lys-Asp-Glu-Leu) endoplasmic reticulum protein retention receptor 2	-0.938747
54480	NM_019015	7	CHPF2	chondroitin polymerizing factor 2	-0.938684
84888	NM_032802	15	SPPL2A	signal peptide peptidase-like 2A	-0.938402
1282	NM_001845	13	COL4A1	collagen, type IV, alpha 1	-0.938318
23645	NM_014330	19	PPP1R15A	protein phosphatase 1, regulatory (inhibitor) subunit 15A	-0.938242
1460	NM_001320	6	CSNK2B	casein kinase 2, beta polypeptide	-0.937622
81031	NM_030777	20	SLC2A10	solute carrier family 2 (facilitated glucose transporter), member 10	-0.936431
439921	NM_001008528	17	MXRA7	matrix-remodelling associated 7	-0.933564
7107	NM_003272	1	GPR137B	G protein-coupled receptor 137B	-0.933216
11342	NM_007282	3	RNF13	ring finger protein 13	-0.933193
10010	NM_001199135	2	TANK	TRAF family member-associated NFKB activator	-0.931705
5972	NM_000537	1	REN	renin	-0.931141
85407	NM_033119	16	NKD1	naked cuticle homolog 1 (Drosophila)	-0.93101
64064	NM_022120	1	OXCT2	3-oxoacid CoA transferase 2	-0.930397
51071	NM_015954	12	DERA	deoxyribose-phosphate aldolase (putative)	-0.929457
83464	NM_001145646	15	APH1B	anterior pharynx defective 1 homolog B (C. elegans)	-0.928524
2768	NM_007353	7	GNA12	guanine nucleotide binding protein (G protein) alpha 12	-0.926774
1956	NM_005228	7	EGFR	epidermal growth factor receptor	-0.925834
9053	NM_001198608	6	MAP7	microtubule-associated protein 7	-0.924962
11153	NM_007076	12	FICD	FIC domain containing	-0.924045
55969	NM_001199534	20	C20orf24	chromosome 20 open reading frame 24	-0.923785
114879	NM_001144063	11	OSBPL5	oxysterol binding protein-like 5	-0.920847
3236	NM_002148	2	HOXD10	homeobox D10	-0.9187
1577	NM_000777	7	CYP3A5	cytochrome P450, family 3, subfamily A, polypeptide 5	-0.918547
131601	NM_001136053	3	TPRA1	transmembrane protein, adipocyte asscociated 1	-0.918438
3157	NM_001098272	5	HMGCS1	3-hydroxy-3-methylglutaryl-CoA synthase 1 (soluble)	-0.917225
1400	NM_001014809	4	CRMP1	collapsin response mediator protein 1	-0.916828
79642	NM_024590	4	ARSJ	arylsulfatase family, member J	-0.916673
5333	NM_001130964	3	PLCD1	phospholipase C, delta 1	-0.912291
114815	NM_001013031	10	SORCS1	sortilin-related VPS10 domain containing receptor 1	-0.912261
140685	NM_025224	20	ZBTB46	zinc finger and BTB domain containing 46	-0.912136
2879	NM_001039847	19	GPX4	glutathione peroxidase 4 (phospholipid hydroperoxidase)	-0.910994
5791	NM_006504	10	PTPRE	protein tyrosine phosphatase, receptor type, E	-0.908593
79625	NM_024574	4	NDNF	neuron-derived neurotrophic factor	-0.908495
9509	NM_014244	5	ADAMTS2	ADAM metallopeptidase with thrombospondin type 1 motif, 2	-0.907511
55331	NM_018367	11	ACER3	alkaline ceramidase 3	-0.905842
4071	NM_014220	3	TM4SF1	transmembrane 4 L six family member 1	-0.904895
6988	NM_022171	3	TCTA	T-cell leukemia translocation altered gene	-0.903869
8992	NM_003945	5	ATP6V0E1	ATPase, H+ transporting, lysosomal 9kDa, V0 subunit e1	-0.903652
79670	NM_001185059	9	ZCCHC6	zinc finger, CCHC domain containing 6	-0.902964
11000	NM_024330	1	SLC27A3	solute carrier family 27 (fatty acid transporter), member 3	-0.901098
55653	NM_001010974	20	BCAS4	breast carcinoma amplified sequence 4	-0.899976
53827	NM_001164605	19	FXYD5	FXYD domain containing ion transport regulator 5	-0.898923
6482	NM_003033	8	ST3GAL1	ST3 beta-galactoside alpha-2,3-sialyltransferase 1	-0.89732
51109	NM_016026	14	RDH11	retinol dehydrogenase 11 (all-trans/9-cis/11-cis)	-0.895755
768211	NM_001085399	4	RELL1	RELT-like 1	-0.893981
137492	NM_001145152	8	VPS37A	vacuolar protein sorting 37 homolog A (S. cerevisiae)	-0.893774
4854	NM_000435	19	NOTCH3	notch 3	-0.893629
3791	NM_002253	4	KDR	kinase insert domain receptor (a type III receptor tyrosine kinase)	-0.893079
55133	NM_018079	2	SRBD1	S1 RNA binding domain 1	-0.892088
83440	NM_031284	15	ADPGK	ADP-dependent glucokinase	-0.889493
6840	NM_003174	10	SVIL	supervillin	-0.889245
27230	NM_014445	3	SERP1	stress-associated endoplasmic reticulum protein 1	-0.88872
51246	NM_016479	3	SHISA5	shisa homolog 5 (Xenopus laevis)	-0.888435
6772	NM_007315	2	STAT1	signal transducer and activator of transcription 1, 91kDa	-0.887697
8821	NM_001101669	4	INPP4B	inositol polyphosphate-4-phosphatase, type II, 105kDa	-0.887102
230	NM_005165	17	ALDOC	aldolase C, fructose-bisphosphate	-0.887028
10980	NM_006833	7	COPS6	COP9 constitutive photomorphogenic homolog subunit 6 (Arabidopsis)	-0.886043
5745	NM_000316	3	PTH1R	parathyroid hormone 1 receptor	-0.885471
126393	NM_144617	19	HSPB6	heat shock protein, alpha-crystallin-related, B6	-0.885273
56900	NM_020141	1	TMEM167B	transmembrane protein 167B	-0.884675
6310	NM_000332	6	ATXN1	ataxin 1	-0.883889
64764	NM_194071	7	CREB3L2	cAMP responsive element binding protein 3-like 2	-0.883305
64855	NM_001035534	9	FAM129B	family with sequence similarity 129, member B	-0.881406
8646	NM_003741	3	CHRD	chordin	-0.879509
2114	NM_005239	21	ETS2	v-ets erythroblastosis virus E26 oncogene homolog 2 (avian)	-0.878918
55290	NM_018310	8	BRF2	BRF2, subunit of RNA polymerase III transcription initiation factor, BRF1-like	-0.878452
4833	NM_005009	16	NME4	non-metastatic cells 4, protein expressed in	-0.877427
1200	NM_000391	11	TPP1	tripeptidyl peptidase I	-0.877407
6274	NM_002960	1	S100A3	S100 calcium binding protein A3	-0.87603
3956	NM_002305	22	LGALS1	lectin, galactoside-binding, soluble, 1	-0.875661
22949	NM_001146108	9	PTGR1	prostaglandin reductase 1	-0.875549
60559	NM_021928	4	SPCS3	signal peptidase complex subunit 3 homolog (S. cerevisiae)	-0.872759
80271	NM_025194	19	ITPKC	inositol-trisphosphate 3-kinase C	-0.871633
6443	NM_000232	4	SGCB	sarcoglycan, beta (43kDa dystrophin-associated glycoprotein)	-0.870501
169611	NM_182487	9	OLFML2A	olfactomedin-like 2A	-0.870042
51706	NM_016243	1	CYB5R1	cytochrome b5 reductase 1	-0.868736
55213	NM_018191	13	RCBTB1	regulator of chromosome condensation (RCC1) and BTB (POZ) domain containing protein 1	-0.868633
155370	NR_001588	7	SBDSP1	Shwachman-Bodian-Diamond syndrome pseudogene 1	-0.868291
100129550	NR_024618	3	LOC100129550	hypothetical LOC100129550	-0.866895
9204	NM_007167	1	ZMYM6	zinc finger, MYM-type 6	-0.866239
79817	NM_024761	9	MOBKL2B	MOB1, Mps One Binder kinase activator-like 2B (yeast)	-0.865909
3987	NM_001193482	2	LIMS1	LIM and senescent cell antigen-like domains 1	-0.865731
25963	NM_001110503	15	TMEM87A	transmembrane protein 87A	-0.865723
6773	NM_005419	12	STAT2	signal transducer and activator of transcription 2, 113kDa	-0.865466
4286	NM_000248	3	MITF	microphthalmia-associated transcription factor	-0.864911
6309	NM_001024956	11	SC5DL	sterol-C5-desaturase (ERG3 delta-5-desaturase homolog, S. cerevisiae)-like	-0.864524
283820	NM_001004060	16	NOMO2	NODAL modulator 2	-0.864208
10988	NM_006838	12	METAP2	methionyl aminopeptidase 2	-0.861004
54842	NM_017694	2	MFSD6	major facilitator superfamily domain containing 6	-0.858533
3422	NM_004508	10	IDI1	isopentenyl-diphosphate delta isomerase 1	-0.856928
4082	NM_002356	6	MARCKS	myristoylated alanine-rich protein kinase C substrate	-0.854371
6746	NM_003145	1	SSR2	signal sequence receptor, beta (translocon-associated protein beta)	-0.85362
55214	NM_001134418	3	LEPREL1	leprecan-like 1	-0.852261
3481	NM_000612	11	IGF2	insulin-like growth factor 2 (somatomedin A)	-0.851978
27075	NM_014399	7	TSPAN13	tetraspanin 13	-0.851475
92017	NM_001080530	16	SNX29	sorting nexin 29	-0.851204
4211	NM_002398	2	MEIS1	Meis homeobox 1	-0.850133
25999	NM_001199570	19	CLIP3	CAP-GLY domain containing linker protein 3	-0.849769
5533	NM_001243974	8	PPP3CC	protein phosphatase 3, catalytic subunit, gamma isozyme	-0.849034
4548	NM_000254	1	MTR	5-methyltetrahydrofolate-homocysteine methyltransferase	-0.847055
220108	NM_001242312	13	FAM124A	family with sequence similarity 124A	-0.846943
4323	NM_004995	14	MMP14	matrix metallopeptidase 14 (membrane-inserted)	-0.846372
9553	NM_004891	2	MRPL33	mitochondrial ribosomal protein L33	-0.844348
79581	NM_024531	8	GPR172A	G protein-coupled receptor 172A	-0.843848
488	NM_001681	12	ATP2A2	ATPase, Ca++ transporting, cardiac muscle, slow twitch 2	-0.839495
79602	NM_024551	12	ADIPOR2	adiponectin receptor 2	-0.838782
51171	NM_016246	19	HSD17B14	hydroxysteroid (17-beta) dehydrogenase 14	-0.838291
1284	NM_001846	13	COL4A2	collagen, type IV, alpha 2	-0.838268
151188	NM_152522	2	ARL6IP6	ADP-ribosylation-like factor 6 interacting protein 6	-0.835491
124935	NM_152346	17	SLC43A2	solute carrier family 43, member 2	-0.833182
4939	NM_001032731	12	OAS2	2'-5'-oligoadenylate synthetase 2, 69/71kDa	-0.832515
29886	NM_013321	7	SNX8	sorting nexin 8	-0.832283
6307	NM_001017369	4	MSMO1	methylsterol monooxygenase 1	-0.832018
4289	NM_001145354	7	MKLN1	muskelin 1, intracellular mediator containing kelch motifs	-0.829042
9415	NM_004265	11	FADS2	fatty acid desaturase 2	-0.828621
26269	NM_012180	4	FBXO8	F-box protein 8	-0.828549
734	NM_001126111	8	OSGIN2	oxidative stress induced growth inhibitor family member 2	-0.82802
10217	NM_001008392	3	CTDSPL	CTD (carboxy-terminal domain, RNA polymerase II, polypeptide A) small phosphatase-like	-0.827513
79016	NM_024050	19	DDA1	DET1 and DDB1 associated 1	-0.827325
57132	NM_020412	18	CHMP1B	chromatin modifying protein 1B	-0.826141
375	NM_001024226	1	ARF1	ADP-ribosylation factor 1	-0.825387
9766	NM_014734	14	KIAA0247	KIAA0247	-0.823991
22905	NM_001102664	17	EPN2	epsin 2	-0.823283
754	NM_004339	21	PTTG1IP	pituitary tumor-transforming 1 interacting protein	-0.821556
153339	NM_174909	5	TMEM167A	transmembrane protein 167A	-0.820848
7743	NM_003452	9	ZNF189	zinc finger protein 189	-0.82037
10280	NM_005866	9	SIGMAR1	sigma non-opioid intracellular receptor 1	-0.820141
57687	NM_020927	16	VAT1L	vesicle amine transport protein 1 homolog (T. californica)-like	-0.819763
4137	NM_001123066	17	MAPT	microtubule-associated protein tau	-0.818417
5899	NM_002881	2	RALB	v-ral simian leukemia viral oncogene homolog B (ras related; GTP binding protein)	-0.817889
10567	NM_006423	19	RABAC1	Rab acceptor 1 (prenylated)	-0.816812
5373	NM_000303	16	PMM2	phosphomannomutase 2	-0.816756
55752	NM_018243	4	SEPT11	septin 11	-0.816062
3306	NM_021979	14	HSPA2	heat shock 70kDa protein 2	-0.81545
375704	NM_198573	9	ENHO	energy homeostasis associated	-0.815229
112464	NM_145040	11	PRKCDBP	protein kinase C, delta binding protein	-0.813576
92667	NM_052865	20	C20orf72	chromosome 20 open reading frame 72	-0.811349
83862	NM_031925	7	TMEM120A	transmembrane protein 120A	-0.809335
79887	NM_024829	12	PLBD1	phospholipase B domain containing 1	-0.807687
79883	NM_001146254	19	PODNL1	podocan-like 1	-0.807085
347734	NM_178148	6	SLC35B2	solute carrier family 35, member B2	-0.807004
1523	NM_001202543	7	CUX1	cut-like homeobox 1	-0.806827
6836	NM_033161	9	SURF4	surfeit 4	-0.805102
23446	NM_080546	9	SLC44A1	solute carrier family 44, member 1	-0.80365
55122	NM_018064	6	AKIRIN2	akirin 2	-0.803433
10671	NM_006571	8	DCTN6	dynactin 6	-0.801048
58505	NM_021227	4	OSTC	oligosaccharyltransferase complex subunit	-0.800453
30845	NM_014600	2	EHD3	EH-domain containing 3	-0.799483
80790	NM_030629	16	CMIP	c-Maf inducing protein	-0.799079
7278	NM_006001	13	TUBA3C	tubulin, alpha 3c	-0.798401
10130	NM_005742	2	PDIA6	protein disulfide isomerase family A, member 6	-0.79814
221303	NM_001085480	6	FAM162B	family with sequence similarity 162, member B	-0.797999
3915	NM_002293	1	LAMC1	laminin, gamma 1 (formerly LAMB2)	-0.794895
3621	NM_005537	13	ING1	inhibitor of growth family, member 1	-0.794528
55168	NM_001193343	6	MRPS18A	mitochondrial ribosomal protein S18A	-0.794321
7837	NM_012293	2	PXDN	peroxidasin homolog (Drosophila)	-0.793648
1345	NM_004374	8	COX6C	cytochrome c oxidase subunit VIc	-0.791932
29969	NM_001166345	7	MDFIC	MyoD family inhibitor domain containing	-0.791318
26827	NR_004394	15	RNU6-1	RNA, U6 small nuclear 1	-0.786914
4920	NM_004560	9	ROR2	receptor tyrosine kinase-like orphan receptor 2	-0.786101
552900	NM_001031827	16	BOLA2	bolA homolog 2 (E. coli)	-0.78606
8365	NM_003543	6	HIST1H4H	histone cluster 1, H4h	-0.785561
8545	NM_001008390	3	CGGBP1	CGG triplet repeat binding protein 1	-0.785041
6282	NM_005620	1	S100A11	S100 calcium binding protein A11	-0.782502
201191	NM_174920	17	SAMD14	sterile alpha motif domain containing 14	-0.780682
55829	NM_018445	15	SELS	selenoprotein S	-0.779956
11020	NM_001177701	22	IFT27	intraflagellar transport 27 homolog (Chlamydomonas)	-0.777075
5217	NM_002628	3	PFN2	profilin 2	-0.775981
3125	NM_022555	6	HLA-DRB3	major histocompatibility complex, class II, DR beta 3	-0.775561
8970	NM_021058	6	HIST1H2BJ	histone cluster 1, H2bj	-0.775493
116228	NM_198076	1	FAM36A	family with sequence similarity 36, member A	-0.775316
30850	NM_014603	17	CDR2L	cerebellar degeneration-related protein 2-like	-0.774779
5793	NM_002841	3	PTPRG	protein tyrosine phosphatase, receptor type, G	-0.774364
337876	NM_175856	5	CHSY3	chondroitin sulfate synthase 3	-0.774308
8985	NM_001084	7	PLOD3	procollagen-lysine, 2-oxoglutarate 5-dioxygenase 3	-0.773128
6935	NM_001128128	10	ZEB1	zinc finger E-box binding homeobox 1	-0.772676
7850	NM_004633	2	IL1R2	interleukin 1 receptor, type II	-0.772219
9519	NM_004865	6	TBPL1	TBP-like 1	-0.771805
84236	NM_001167608	2	RHBDD1	rhomboid domain containing 1	-0.771637
4216	NM_005922	6	MAP3K4	mitogen-activated protein kinase kinase kinase 4	-0.768477
30001	NM_014584	14	ERO1L	ERO1-like (S. cerevisiae)	-0.767659
51106	NM_016020	6	TFB1M	transcription factor B1, mitochondrial	-0.766104
23753	NM_022044	22	SDF2L1	stromal cell-derived factor 2-like 1	-0.764974
374378	NM_198516	11	GALNTL4	UDP-N-acetyl-alpha-D-galactosamine:polypeptide N-acetylgalactosaminyltransferase-like 4	-0.764297
3376	NM_002161	9	IARS	isoleucyl-tRNA synthetase	-0.76401
10124	NM_001037164	7	ARL4A	ADP-ribosylation factor-like 4A	-0.760682
25793	NM_001033024	22	FBXO7	F-box protein 7	-0.759874
100302741	NR_028372	10	RNU6-15	RNA, U6 small nuclear 15	-0.757366
6637	NM_003096	2	SNRPG	small nuclear ribonucleoprotein polypeptide G	-0.756354
26511	NM_012110	4	CHIC2	cysteine-rich hydrophobic domain 2	-0.750427
3017	NM_021063	6	HIST1H2BD	histone cluster 1, H2bd	-0.749964
7283	NM_001070	17	TUBG1	tubulin, gamma 1	-0.74927
89932	NM_173462	14	PAPLN	papilin, proteoglycan-like sulfated glycoprotein	-0.748625
51094	NM_001127687	1	ADIPOR1	adiponectin receptor 1	-0.748215
26575	NM_012419	6	RGS17	regulator of G-protein signaling 17	-0.747107
256435	NM_001160011	1	ST6GALNAC3	ST6 (alpha-N-acetyl-neuraminyl-2,3-beta-galactosyl-1,3)-N-acetylgalactosaminide alpha-2,6-sialyltransferase 3	-0.745536
80727	NM_025250	7	TTYH3	tweety homolog 3 (Drosophila)	-0.744418
2286	NM_001135208	11	FKBP2	FK506 binding protein 2, 13kDa	-0.742368
9270	NM_004763	2	ITGB1BP1	integrin beta 1 binding protein 1	-0.740125
2629	NM_000157	1	GBA	glucosidase, beta, acid	-0.739978
56133	NM_018936	5	PCDHB2	protocadherin beta 2	-0.737637
746	NM_014206	11	C11orf10	chromosome 11 open reading frame 10	-0.737538
253980	NM_178863	16	KCTD13	potassium channel tetramerisation domain containing 13	-0.73696
84270	NM_032310	9	C9orf89	chromosome 9 open reading frame 89	-0.736701
55151	NM_018112	9	TMEM38B	transmembrane protein 38B	-0.735083
399694	NM_203349	15	SHC4	SHC (Src homology 2 domain containing) family, member 4	-0.733937
1432	NM_001315	6	MAPK14	mitogen-activated protein kinase 14	-0.733162
22901	NM_014960	17	ARSG	arylsulfatase G	-0.733004
4124	NM_002372	5	MAN2A1	mannosidase, alpha, class 2A, member 1	-0.732928
55299	NM_018321	5	BRIX1	BRX1, biogenesis of ribosomes, homolog (S. cerevisiae)	-0.732558
94240	NM_001002264	13	EPSTI1	epithelial stromal interaction 1 (breast)	-0.731239
23480	NM_001012456	7	SEC61G	Sec61 gamma subunit	-0.730537
97	NM_001107	14	ACYP1	acylphosphatase 1, erythrocyte (common) type	-0.729282
6229	NM_001026	10	RPS24	ribosomal protein S24	-0.728935
10724	NM_001142434	10	MGEA5	meningioma expressed antigen 5 (hyaluronidase)	-0.726898
8879	NM_003901	10	SGPL1	sphingosine-1-phosphate lyase 1	-0.726155
55856	NM_001160094	6	ACOT13	acyl-CoA thioesterase 13	-0.724755
5271	NM_001031848	18	SERPINB8	serpin peptidase inhibitor, clade B (ovalbumin), member 8	-0.723768
6464	NM_001130040	1	SHC1	SHC (Src homology 2 domain containing) transforming protein 1	-0.721804
85236	NM_080593	6	HIST1H2BK	histone cluster 1, H2bk	-0.720391
55625	NM_001145548	16	ZDHHC7	zinc finger, DHHC-type containing 7	-0.719888
155368	NM_152559	7	WBSCR27	Williams Beuren syndrome chromosome region 27	-0.719723
22937	NM_012235	3	SCAP	SREBF chaperone	-0.719567
10227	NM_001120	4	MFSD10	major facilitator superfamily domain containing 10	-0.718693
6583	NM_003059	5	SLC22A4	solute carrier family 22 (organic cation/ergothioneine transporter), member 4	-0.717678
374443	NR_002814	12	LOC374443	CLR pseudogene	-0.716501
49861	NM_001001346	6	CLDN20	claudin 20	-0.715895
9632	NM_004922	10	SEC24C	SEC24 family, member C (S. cerevisiae)	-0.71329
57484	NM_020724	4	RNF150	ring finger protein 150	-0.712636
51523	NM_016463	5	CXXC5	CXXC finger protein 5	-0.712614
25941	NM_015476	18	C18orf10	chromosome 18 open reading frame 10	-0.712611
440400	NM_001004333	17	RNASEK	ribonuclease, RNase K	-0.711865
3831	NM_001130107	14	KLC1	kinesin light chain 1	-0.711094
10525	NM_001130991	11	HYOU1	hypoxia up-regulated 1	-0.710132
285381	NM_001047434	3	DPH3	DPH3, KTI11 homolog (S. cerevisiae)	-0.708953
998	NM_001039802	1	CDC42	cell division cycle 42 (GTP binding protein, 25kDa)	-0.70826
9296	NM_001198909	7	ATP6V1F	ATPase, H+ transporting, lysosomal 14kDa, V1 subunit F	-0.707751
83852	NM_001160308	13	SETDB2	SET domain, bifurcated 2	-0.707134
256356	NM_001039547	3	GK5	glycerol kinase 5 (putative)	-0.706407
79144	NM_024299	20	PPDPF	pancreatic progenitor cell differentiation and proliferation factor homolog (zebrafish)	-0.705162
2771	NM_001166425	3	GNAI2	guanine nucleotide binding protein (G protein), alpha inhibiting activity polypeptide 2	-0.704743
7127	NM_006291	14	TNFAIP2	tumor necrosis factor, alpha-induced protein 2	-0.704625
8417	NM_003569	6	STX7	syntaxin 7	-0.704128
54987	NM_017887	1	C1orf123	chromosome 1 open reading frame 123	-0.703518
51804	NM_017420	14	SIX4	SIX homeobox 4	-0.702462
285704	NM_001012761	5	RGMB	RGM domain family, member B	-0.702235
9399	NM_004809	15	STOML1	stomatin (EPB72)-like 1	-0.701828
5334	NM_006226	2	PLCL1	phospholipase C-like 1	-0.701685
2650	NM_001097633	9	GCNT1	glucosaminyl (N-acetyl) transferase 1, core 2	-0.701262
7941	NM_001168357	6	PLA2G7	phospholipase A2, group VII (platelet-activating factor acetylhydrolase, plasma)	-0.700936
27247	NM_001002755	2	NFU1	NFU1 iron-sulfur cluster scaffold homolog (S. cerevisiae)	-0.700309
10174	NM_001018003	8	SORBS3	sorbin and SH3 domain containing 3	-0.6996
1050	NM_004364	19	CEBPA	CCAAT/enhancer binding protein (C/EBP), alpha	-0.699061
10536	NM_014262	12	LEPREL2	leprecan-like 2	-0.695932
51490	NM_016390	9	C9orf114	chromosome 9 open reading frame 114	-0.693877
8780	NM_003831	18	RIOK3	RIO kinase 3 (yeast)	-0.693701
51128	NM_001033503	5	SAR1B	SAR1 homolog B (S. cerevisiae)	-0.692989
535	NM_001130020	17	ATP6V0A1	ATPase, H+ transporting, lysosomal V0 subunit a1	-0.69274
7570	NM_006963	10	ZNF22	zinc finger protein 22 (KOX 15)	-0.691841
10121	NM_005736	10	ACTR1A	ARP1 actin-related protein 1 homolog A, centractin alpha (yeast)	-0.69063
10157	NM_005763	7	AASS	aminoadipate-semialdehyde synthase	-0.69024
7225	NM_004621	11	TRPC6	transient receptor potential cation channel, subfamily C, member 6	-0.690199
8611	NM_003711	5	PPAP2A	phosphatidic acid phosphatase type 2A	-0.689536
55008	NM_001165136	4	HERC6	hect domain and RLD 6	-0.688406
64374	NM_001037633	5	SIL1	SIL1 homolog, endoplasmic reticulum chaperone (S. cerevisiae)	-0.686494
57579	NM_001105531	6	FAM135A	family with sequence similarity 135, member A	-0.685953
23710	NM_031412	12	GABARAPL1	GABA(A) receptor-associated protein like 1	-0.685056
91663	NM_001020818	19	MYADM	myeloid-associated differentiation marker	-0.683963
7425	NM_003378	7	VGF	VGF nerve growth factor inducible	-0.683806
976	NM_001025160	19	CD97	CD97 molecule	-0.682103
10924	NM_006714	6	SMPDL3A	sphingomyelin phosphodiesterase, acid-like 3A	-0.681541
6184	NM_002950	3	RPN1	ribophorin I	-0.680561
1212	NM_001834	5	CLTB	clathrin, light chain B	-0.678235
7405	NM_003369	11	UVRAG	UV radiation resistance associated gene	-0.677871
26277	NM_001099274	14	TINF2	TERF1 (TRF1)-interacting nuclear factor 2	-0.677647
254863	NM_152766	17	C17orf61	chromosome 17 open reading frame 61	-0.676936
4953	NM_002539	2	ODC1	ornithine decarboxylase 1	-0.676798
8809	NM_003855	2	IL18R1	interleukin 18 receptor 1	-0.675718
130132	NM_144629	2	RFTN2	raftlin family member 2	-0.674561
10507	NM_001142287	9	SEMA4D	sema domain, immunoglobulin domain (Ig), transmembrane domain (TM) and short cytoplasmic domain, (semaphorin) 4D	-0.67456
2151	NM_004101	5	F2RL2	coagulation factor II (thrombin) receptor-like 2	-0.673595
3315	NM_001540	7	HSPB1	heat shock 27kDa protein 1	-0.671226
51303	NM_001143781	12	FKBP11	FK506 binding protein 11, 19 kDa	-0.671011
10457	NM_001005340	7	GPNMB	glycoprotein (transmembrane) nmb	-0.670471
57804	NM_021173	11	POLD4	polymerase (DNA-directed), delta 4	-0.669697
81565	NM_001025579	17	NDEL1	nudE nuclear distribution gene E homolog (A. nidulans)-like 1	-0.668584
78999	NM_024036	11	LRFN4	leucine rich repeat and fibronectin type III domain containing 4	-0.668074
55194	NM_018166	1	FAM176B	family with sequence similarity 176, member B	-0.667356
54809	NM_001193307	7	SAMD9	sterile alpha motif domain containing 9	-0.667036
126321	NM_001042680	19	C19orf28	chromosome 19 open reading frame 28	-0.666657
23179	NM_015149	1	RGL1	ral guanine nucleotide dissociation stimulator-like 1	-0.666649
64798	NM_022783	8	DEPTOR	DEP domain containing MTOR-interacting protein	-0.664999
11142	NM_007066	20	PKIG	protein kinase (cAMP-dependent, catalytic) inhibitor gamma	-0.664424
64208	NM_022361	6	POPDC3	popeye domain containing 3	-0.663946
51569	NM_016617	13	UFM1	ubiquitin-fold modifier 1	-0.66386
113146	NM_138420	14	AHNAK2	AHNAK nucleoprotein 2	-0.663747
54344	NM_018973	1	DPM3	dolichyl-phosphate mannosyltransferase polypeptide 3	-0.663288
83930	NM_032016	7	STARD3NL	STARD3 N-terminal like	-0.662673
81502	NM_030789	20	HM13	histocompatibility (minor) 13	-0.662265
22926	NM_007348	1	ATF6	activating transcription factor 6	-0.661175
9375	NM_004800	13	TM9SF2	transmembrane 9 superfamily member 2	-0.658803
221895	NM_175061	7	JAZF1	JAZF zinc finger 1	-0.658065
29920	NM_013328	1	PYCR2	pyrroline-5-carboxylate reductase family, member 2	-0.657309
29121	NM_001004419	12	CLEC2D	C-type lectin domain family 2, member D	-0.657148
7072	NM_022037	2	TIA1	TIA1 cytotoxic granule-associated RNA binding protein	-0.6564
55742	NM_018222	11	PARVA	parvin, alpha	-0.656235
26064	NM_001145520	5	RAI14	retinoic acid induced 14	-0.655765
120	NM_001121	10	ADD3	adducin 3 (gamma)	-0.655587
57048	NM_001201576	17	PLSCR3	phospholipid scramblase 3	-0.655373
23385	NM_015331	1	NCSTN	nicastrin	-0.654677
85403	NM_033083	3	EAF1	ELL associated factor 1	-0.654207
9645	NM_014632	11	MICAL2	microtubule associated monoxygenase, calponin and LIM domain containing 2	-0.654172
64285	NM_022450	16	RHBDF1	rhomboid 5 homolog 1 (Drosophila)	-0.652794
79006	NM_024042	16	METRN	meteorin, glial cell differentiation regulator	-0.650734
11177	NM_013448	14	BAZ1A	bromodomain adjacent to zinc finger domain, 1A	-0.650231
55012	NM_017917	14	PPP2R3C	protein phosphatase 2, regulatory subunit B'', gamma	-0.649624
58485	NM_001166621	17	TRAPPC1	trafficking protein particle complex 1	-0.649573
3703	NM_152713	11	STT3A	STT3, subunit of the oligosaccharyltransferase complex, homolog A (S. cerevisiae)	-0.649221
123016	NM_144596	14	TTC8	tetratricopeptide repeat domain 8	-0.647936
599	NM_001199839	14	BCL2L2	BCL2-like 2	-0.646939
10268	NM_005856	7	RAMP3	receptor (G protein-coupled) activity modifying protein 3	-0.645595
8506	NM_003632	17	CNTNAP1	contactin associated protein 1	-0.64547
2355	NM_005253	2	FOSL2	FOS-like antigen 2	-0.645064
128869	NM_080476	20	PIGU	phosphatidylinositol glycan anchor biosynthesis, class U	-0.644614
51447	NM_001005909	3	IP6K2	inositol hexakisphosphate kinase 2	-0.644083
80129	NM_025059	6	C6orf97	chromosome 6 open reading frame 97	-0.643452
28514	NM_005618	6	DLL1	delta-like 1 (Drosophila)	-0.643445
51126	NM_016100	20	NAA20	N(alpha)-acetyltransferase 20, NatB catalytic subunit	-0.642265
5325	NM_001080951	6	PLAGL1	pleiomorphic adenoma gene-like 1	-0.642238
56890	NM_001205028	12	MDM1	Mdm1 nuclear protein homolog (mouse)	-0.640374
100128731	NM_001134693	2	OST4	oligosaccharyltransferase 4 homolog (S. cerevisiae)	-0.640162
283869	NM_001099456	16	NPW	neuropeptide W	-0.640033
29028	NM_014109	8	ATAD2	ATPase family, AAA domain containing 2	-0.64002
10109	NM_005731	2	ARPC2	actin related protein 2/3 complex, subunit 2, 34kDa	-0.639809
84164	NM_001242906	22	ASCC2	activating signal cointegrator 1 complex subunit 2	-0.639143
84240	NM_001131035	5	ZCCHC9	zinc finger, CCHC domain containing 9	-0.63904
3133	NM_005516	6	HLA-E	major histocompatibility complex, class I, E	-0.638931
171546	NM_138288	14	SPTSSA	serine palmitoyltransferase, small subunit A	-0.638407
84168	NM_018153	2	ANTXR1	anthrax toxin receptor 1	-0.638345
5510	NM_002712	2	PPP1R7	protein phosphatase 1, regulatory (inhibitor) subunit 7	-0.638215
57179	NM_001079684	5	KIAA1191	KIAA1191	-0.636455
9986	NM_001032279	11	RCE1	RCE1 homolog, prenyl protein peptidase (S. cerevisiae)	-0.636207
5598	NM_002749	17	MAPK7	mitogen-activated protein kinase 7	-0.635635
285343	NM_001029839	3	C3orf23	chromosome 3 open reading frame 23	-0.634615
55054	NM_001190266	2	ATG16L1	ATG16 autophagy related 16-like 1 (S. cerevisiae)	-0.634155
284	NM_001146	8	ANGPT1	angiopoietin 1	-0.632933
2222	NM_004462	8	FDFT1	farnesyl-diphosphate farnesyltransferase 1	-0.632325
9616	NM_001201370	3	RNF7	ring finger protein 7	-0.63227
55727	NM_001002860	14	BTBD7	BTB (POZ) domain containing 7	-0.631669
65078	NM_023004	22	RTN4R	reticulon 4 receptor	-0.630066
9167	NM_004718	2	COX7A2L	cytochrome c oxidase subunit VIIa polypeptide 2 like	-0.629784
301	NM_000700	9	ANXA1	annexin A1	-0.628858
3554	NM_000877	2	IL1R1	interleukin 1 receptor, type I	-0.628842
29988	NM_014580	9	SLC2A8	solute carrier family 2 (facilitated glucose transporter), member 8	-0.627534
5980	NM_002912	6	REV3L	REV3-like, catalytic subunit of DNA polymerase zeta (yeast)	-0.627404
5337	NM_001130081	3	PLD1	phospholipase D1, phosphatidylcholine-specific	-0.627195
374969	NM_199342	1	CCDC23	coiled-coil domain containing 23	-0.626946
55731	NM_001077498	17	C17orf63	chromosome 17 open reading frame 63	-0.62598
29925	NM_013334	3	GMPPB	GDP-mannose pyrophosphorylase B	-0.625865
1070	NM_004365	5	CETN3	centrin, EF-hand protein, 3	-0.625823
5034	NM_000918	17	P4HB	prolyl 4-hydroxylase, beta polypeptide	-0.624759
3430	NM_005533	17	IFI35	interferon-induced protein 35	-0.623701
8601	NM_003702	8	RGS20	regulator of G-protein signaling 20	-0.623428
7832	NM_006763	1	BTG2	BTG family, member 2	-0.623124
7494	NM_001079539	22	XBP1	X-box binding protein 1	-0.622964
54495	NM_019022	18	TMX3	thioredoxin-related transmembrane protein 3	-0.622329
164091	NM_178422	1	PAQR7	progestin and adipoQ receptor family member VII	-0.622084
54534	NM_019051	9	MRPL50	mitochondrial ribosomal protein L50	-0.621872
23596	NM_014322	1	OPN3	opsin 3	-0.621455
25800	NM_001099406	18	SLC39A6	solute carrier family 39 (zinc transporter), member 6	-0.621163
1717	NM_001163817	11	DHCR7	7-dehydrocholesterol reductase	-0.620749
26985	NM_012095	10	AP3M1	adaptor-related protein complex 3, mu 1 subunit	-0.620537
55743	NM_001161344	12	CHFR	checkpoint with forkhead and ring finger domains	-0.62034
3732	NM_001024844	11	CD82	CD82 molecule	-0.62011
84513	NM_001102559	8	PPAPDC1B	phosphatidic acid phosphatase type 2 domain containing 1B	-0.619696
5430	NM_000937	17	POLR2A	polymerase (RNA) II (DNA directed) polypeptide A, 220kDa	-0.619662
3156	NM_000859	5	HMGCR	3-hydroxy-3-methylglutaryl-CoA reductase	-0.61845
55766	NM_177925	12	H2AFJ	H2A histone family, member J	-0.616996
11165	NM_006703	6	NUDT3	nudix (nucleoside diphosphate linked moiety X)-type motif 3	-0.616792
85442	NM_152643	10	KNDC1	kinase non-catalytic C-lobe domain (KIND) containing 1	-0.61653
23119	NM_015094	22	HIC2	hypermethylated in cancer 2	-0.616528
79132	NM_024119	17	DHX58	DEXH (Asp-Glu-X-His) box polypeptide 58	-0.615553
8996	NM_001185057	16	NOL3	nucleolar protein 3 (apoptosis repressor with CARD domain)	-0.615468
805	NM_001743	2	CALM2	calmodulin 2 (phosphorylase kinase, delta)	-0.614482
27430	NM_013283	5	MAT2B	methionine adenosyltransferase II, beta	-0.613742
1912	NM_004427	1	PHC2	polyhomeotic homolog 2 (Drosophila)	-0.6121
5786	NM_002836	20	PTPRA	protein tyrosine phosphatase, receptor type, A	-0.611724
23102	NM_015079	15	TBC1D2B	TBC1 domain family, member 2B	-0.609036
5824	NM_001193644	1	PEX19	peroxisomal biogenesis factor 19	-0.608746
10558	NM_006415	9	SPTLC1	serine palmitoyltransferase, long chain base subunit 1	-0.606433
6738	NM_001042369	1	TROVE2	TROVE domain family, member 2	-0.604973
23554	NM_012338	7	TSPAN12	tetraspanin 12	-0.604904
2786	NM_001098721	1	GNG4	guanine nucleotide binding protein (G protein), gamma 4	-0.604077
79774	NM_024719	13	GRTP1	growth hormone regulated TBC protein 1	-0.604016
541565	NM_001013842	8	C8orf58	chromosome 8 open reading frame 58	-0.603724
7461	NM_003388	7	CLIP2	CAP-GLY domain containing linker protein 2	-0.602499
79157	NM_001242532	17	MFSD11	major facilitator superfamily domain containing 11	-0.602008
65124	NM_023016	2	ANKRD57	ankyrin repeat domain 57	-0.600747
1271	NM_001207011	9	CNTFR	ciliary neurotrophic factor receptor	-0.600374
130574	NM_001195685	2	LYPD6	LY6/PLAUR domain containing 6	-0.599933
130271	NM_172069	2	PLEKHH2	pleckstrin homology domain containing, family H (with MyTH4 domain) member 2	-0.599721
10278	NM_005864	14	EFS	embryonal Fyn-associated substrate	-0.599271
25959	NM_001136191	19	KANK2	KN motif and ankyrin repeat domains 2	-0.598128
23529	NM_001166212	11	CLCF1	cardiotrophin-like cytokine factor 1	-0.597678
64342	NM_022460	2	HS1BP3	HCLS1 binding protein 3	-0.597424
318	NM_001161	9	NUDT2	nudix (nucleoside diphosphate linked moiety X)-type motif 2	-0.596685
196792	NM_001204364	10	FAM24B	family with sequence similarity 24, member B	-0.596053
5565	NM_005399	1	PRKAB2	protein kinase, AMP-activated, beta 2 non-catalytic subunit	-0.595375
8651	NM_003745	16	SOCS1	suppressor of cytokine signaling 1	-0.595088
7165	NM_001243891	20	TPD52L2	tumor protein D52-like 2	-0.594732
221908	NM_145030	7	C7orf47	chromosome 7 open reading frame 47	-0.594379
493869	NM_001008397	5	GPX8	glutathione peroxidase 8 (putative)	-0.593749
10672	NM_006572	17	GNA13	guanine nucleotide binding protein (G protein), alpha 13	-0.593553
81628	NM_030935	7	TSC22D4	TSC22 domain family, member 4	-0.593458
51495	NM_016395	15	PTPLAD1	protein tyrosine phosphatase-like A domain containing 1	-0.593397
56848	NM_001204158	19	SPHK2	sphingosine kinase 2	-0.593299
79770	NM_024715	5	TXNDC15	thioredoxin domain containing 15	-0.593051
284207	NM_001004431	17	METRNL	meteorin, glial cell differentiation regulator-like	-0.592901
25943	NM_001009984	20	C20orf194	chromosome 20 open reading frame 194	-0.591601
57211	NM_001032394	6	GPR126	G protein-coupled receptor 126	-0.589646
51226	NM_016429	17	COPZ2	coatomer protein complex, subunit zeta 2	-0.588504
6938	NM_003205	15	TCF12	transcription factor 12	-0.587039
78995	NM_001171251	17	C17orf53	chromosome 17 open reading frame 53	-0.586071
112770	NM_144580	1	C1orf85	chromosome 1 open reading frame 85	-0.584548
4690	NM_001190796	3	NCK1	NCK adaptor protein 1	-0.583764
4074	NM_001207024	12	M6PR	mannose-6-phosphate receptor (cation dependent)	-0.582822
6863	NM_003182	7	TAC1	tachykinin, precursor 1	-0.581684
63939	NM_001190826	20	C20orf177	chromosome 20 open reading frame 177	-0.58047
1876	NM_198256	2	E2F6	E2F transcription factor 6	-0.579577
9231	NM_004747	10	DLG5	discs, large homolog 5 (Drosophila)	-0.579341
399665	NM_001035254	9	FAM102A	family with sequence similarity 102, member A	-0.578149
51651	NM_016077	17	PTRH2	peptidyl-tRNA hydrolase 2	-0.578021
427	NM_001127505	8	ASAH1	N-acylsphingosine amidohydrolase (acid ceramidase) 1	-0.577274
10577	NM_006432	14	NPC2	Niemann-Pick disease, type C2	-0.577121
51075	NM_001144012	11	TMX2	thioredoxin-related transmembrane protein 2	-0.576496
81542	NM_030755	14	TMX1	thioredoxin-related transmembrane protein 1	-0.575141
11332	NM_007274	1	ACOT7	acyl-CoA thioesterase 7	-0.574736
79709	NM_024656	19	GLT25D1	glycosyltransferase 25 domain containing 1	-0.574514
11030	NM_001008710	8	RBPMS	RNA binding protein with multiple splicing	-0.57439
374395	NM_199337	11	TMEM179B	transmembrane protein 179B	-0.574049
10424	NM_006320	4	PGRMC2	progesterone receptor membrane component 2	-0.573688
6782	NM_006948	21	HSPA13	heat shock protein 70kDa family, member 13	-0.573574
200185	NM_173852	1	KRTCAP2	keratinocyte associated protein 2	-0.573052
29985	NM_144564	19	SLC39A3	solute carrier family 39 (zinc transporter), member 3	-0.571728
100507436	NM_000247	6	MICA	MHC class I polypeptide-related sequence A	-0.570684
345275	NM_001136230	4	HSD17B13	hydroxysteroid (17-beta) dehydrogenase 13	-0.570409
26230	NM_001010927	6	TIAM2	T-cell lymphoma invasion and metastasis 2	-0.570056
5295	NM_001242466	5	PIK3R1	phosphoinositide-3-kinase, regulatory subunit 1 (alpha)	-0.569735
378	NM_001660	3	ARF4	ADP-ribosylation factor 4	-0.569584
10169	NM_001018108	15	SERF2	small EDRK-rich factor 2	-0.568735
10920	NM_006710	2	COPS8	COP9 constitutive photomorphogenic homolog subunit 8 (Arabidopsis)	-0.568633
353376	NM_021649	5	TICAM2	toll-like receptor adaptor molecule 2	-0.568067
84243	NM_032283	1	ZDHHC18	zinc finger, DHHC-type containing 18	-0.567802
115948	NM_145045	19	CCDC151	coiled-coil domain containing 151	-0.567657
1603	NM_001344	14	DAD1	defender against cell death 1	-0.56765
80856	NM_030650	2	KIAA1715	KIAA1715	-0.56749
51635	NM_016029	14	DHRS7	dehydrogenase/reductase (SDR family) member 7	-0.566164
51026	NM_016072	12	GOLT1B	golgi transport 1B	-0.565133
90313	NM_138349	17	TP53I13	tumor protein p53 inducible protein 13	-0.564181
51714	NM_016275	3	SELT	selenoprotein T	-0.564038
83941	NM_032027	1	TM2D1	TM2 domain containing 1	-0.563523
27309	NM_014487	4	ZNF330	zinc finger protein 330	-0.562874
634	NM_001024912	19	CEACAM1	carcinoembryonic antigen-related cell adhesion molecule 1 (biliary glycoprotein)	-0.562368
6785	NM_022726	6	ELOVL4	ELOVL fatty acid elongase 4	-0.56233
123355	NM_144598	15	LRRC28	leucine rich repeat containing 28	-0.562003
27163	NM_001042402	4	NAAA	N-acylethanolamine acid amidase	-0.561414
9789	NM_014752	11	SPCS2	signal peptidase complex subunit 2 homolog (S. cerevisiae)	-0.561268
55197	NM_018170	18	RPRD1A	regulation of nuclear pre-mRNA domain containing 1A	-0.561136
51131	NM_001040443	13	PHF11	PHD finger protein 11	-0.560667
64780	NM_001159291	6	MICAL1	microtubule associated monoxygenase, calponin and LIM domain containing 1	-0.560216
7422	NM_001025366	6	VEGFA	vascular endothelial growth factor A	-0.558616
59350	NM_021634	4	RXFP1	relaxin/insulin-like family peptide receptor 1	-0.558144
51538	NM_016505	1	ZCCHC17	zinc finger, CCHC domain containing 17	-0.558116
10200	NM_005792	16	MPHOSPH6	M-phase phosphoprotein 6	-0.557881
116064	NM_001099678	3	LRRC58	leucine rich repeat containing 58	-0.556605
901	NM_004354	4	CCNG2	cyclin G2	-0.556291
6041	NM_021133	1	RNASEL	ribonuclease L (2',5'-oligoisoadenylate synthetase-dependent)	-0.555243
29979	NM_013438	9	UBQLN1	ubiquilin 1	-0.554442
65123	NM_023015	1	INTS3	integrator complex subunit 3	-0.554352
64943	NM_001134231	3	NT5DC2	5'-nucleotidase domain containing 2	-0.553445
7295	NM_003329	9	TXN	thioredoxin	-0.552769
51726	NM_016306	3	DNAJB11	DnaJ (Hsp40) homolog, subfamily B, member 11	-0.552144
58476	NM_021202	20	TP53INP2	tumor protein p53 inducible nuclear protein 2	-0.551969
59271	NM_058187	21	C21orf63	chromosome 21 open reading frame 63	-0.551883
1486	NM_004388	1	CTBS	chitobiase, di-N-acetyl-	-0.551868
8869	NM_001042437	2	ST3GAL5	ST3 beta-galactoside alpha-2,3-sialyltransferase 5	-0.550673
54855	NM_017709	1	FAM46C	family with sequence similarity 46, member C	-0.550535
10162	NM_005768	12	LPCAT3	lysophosphatidylcholine acyltransferase 3	-0.549975
22846	NM_014909	14	VASH1	vasohibin 1	-0.548829
26580	NM_001122955	11	BSCL2	Berardinelli-Seip congenital lipodystrophy 2 (seipin)	-0.547835
5833	NM_001184917	17	PCYT2	phosphate cytidylyltransferase 2, ethanolamine	-0.54783
2907	NM_000837	8	GRINA	glutamate receptor, ionotropic, N-methyl D-aspartate-associated protein 1 (glutamate binding)	-0.546921
5797	NM_001105244	18	PTPRM	protein tyrosine phosphatase, receptor type, M	-0.545849
9140	NM_004707	5	ATG12	ATG12 autophagy related 12 homolog (S. cerevisiae)	-0.545478
10067	NM_005698	1	SCAMP3	secretory carrier membrane protein 3	-0.545434
57610	NM_020850	16	RANBP10	RAN binding protein 10	-0.544486
27248	NM_001127397	2	ERLEC1	endoplasmic reticulum lectin 1	-0.54439
5704	NM_006503	19	PSMC4	proteasome (prosome, macropain) 26S subunit, ATPase, 4	-0.543349
195827	NM_153698	9	C9orf21	chromosome 9 open reading frame 21	-0.542796
10518	NM_006383	15	CIB2	calcium and integrin binding family member 2	-0.542011
28974	NM_014047	19	C19orf53	chromosome 19 open reading frame 53	-0.541692
9540	NM_001206802	2	TP53I3	tumor protein p53 inducible protein 3	-0.541426
57515	NM_020755	6	SERINC1	serine incorporator 1	-0.540994
7439	NM_001139443	11	BEST1	bestrophin 1	-0.540779
28988	NM_001014436	7	DBNL	drebrin-like	-0.539947
220164	NM_152721	18	DOK6	docking protein 6	-0.538847
199704	NM_152655	19	ZNF585A	zinc finger protein 585A	-0.538784
4130	NM_002373	15	MAP1A	microtubule-associated protein 1A	-0.538635
154807	NM_173517	7	VKORC1L1	vitamin K epoxide reductase complex, subunit 1-like 1	-0.53828
79903	NM_001083600	16	NAA60	N(alpha)-acetyltransferase 60, NatF catalytic subunit	-0.537591
129285	NM_001135629	2	KLRAQ1	KLRAQ motif containing 1	-0.537408
53916	NM_016154	19	RAB4B	RAB4B, member RAS oncogene family	-0.537373
23187	NM_001144758	11	PHLDB1	pleckstrin homology-like domain, family B, member 1	-0.537123
8742	NM_003809	17	TNFSF12	tumor necrosis factor (ligand) superfamily, member 12	-0.536999
51449	NM_016297	2	PCYOX1	prenylcysteine oxidase 1	-0.536594
10904	NM_001167820	20	BLCAP	bladder cancer associated protein	-0.536471
5977	NM_006268	11	DPF2	D4, zinc and double PHD fingers family 2	-0.535992
152559	NM_001040202	4	PAQR3	progestin and adipoQ receptor family member III	-0.53591
145781	NM_001018090	15	GCOM1	GRINL1A complex locus	-0.535908
56731	NM_020062	20	SLC2A4RG	SLC2A4 regulator	-0.535017
54039	NM_001130141	21	PCBP3	poly(rC) binding protein 3	-0.534935
121457	NM_153687	12	IKBIP	IKBKB interacting protein	-0.534866
55799	NM_018398	3	CACNA2D3	calcium channel, voltage-dependent, alpha 2/delta subunit 3	-0.53455
3487	NM_001552	17	IGFBP4	insulin-like growth factor binding protein 4	-0.534174
22931	NM_021252	10	RAB18	RAB18, member RAS oncogene family	-0.533338
55052	NM_017971	1	MRPL20	mitochondrial ribosomal protein L20	-0.533175
100151683	NR_023343	2	RNU4ATAC	RNA, U4atac small nuclear (U12-dependent splicing)	-0.532168
100288413	NM_001242690	4	LOC100288413	LP9056 protein	-0.532022
51352	NR_023920	11	WT1-AS	WT1 antisense RNA (non-protein coding)	-0.530276
10263	NM_005851	11	CDK2AP2	cyclin-dependent kinase 2 associated protein 2	-0.529767
56257	NM_001194990	7	MEPCE	methylphosphate capping enzyme	-0.529411
79048	NM_024077	9	SECISBP2	SECIS binding protein 2	-0.52849
4163	NM_001085377	5	MCC	mutated in colorectal cancers	-0.528422
29954	NM_013382	14	POMT2	protein-O-mannosyltransferase 2	-0.528281
199857	NM_144988	1	ALG14	asparagine-linked glycosylation 14 homolog (S. cerevisiae)	-0.527346
5253	NM_005392	9	PHF2	PHD finger protein 2	-0.527243
25	NM_005157	9	ABL1	c-abl oncogene 1, non-receptor tyrosine kinase	-0.527204
25870	NM_001042469	7	SUMF2	sulfatase modifying factor 2	-0.527128
1351	NM_004074	11	COX8A	cytochrome c oxidase subunit VIIIA (ubiquitous)	-0.526957
2932	NM_001146156	3	GSK3B	glycogen synthase kinase 3 beta	-0.526858
3552	NM_000575	2	IL1A	interleukin 1, alpha	-0.526782
23195	NM_014611	6	MDN1	MDN1, midasin homolog (yeast)	-0.525907
79591	NM_024541	10	C10orf76	chromosome 10 open reading frame 76	-0.525397
96626	NM_033514	2	LIMS3	LIM and senescent cell antigen-like domains 3	-0.525105
5682	NM_001143937	11	PSMA1	proteasome (prosome, macropain) subunit, alpha type, 1	-0.524929
114789	NM_001006641	9	SLC25A25	solute carrier family 25 (mitochondrial carrier; phosphate carrier), member 25	-0.524642
84727	NM_001146316	12	SPSB2	splA/ryanodine receptor domain and SOCS box containing 2	-0.524597
11068	NM_007022	3	CYB561D2	cytochrome b-561 domain containing 2	-0.523944
83982	NM_032036	14	IFI27L2	interferon, alpha-inducible protein 27-like 2	-0.52385
432369	NR_002162	13	ATP5EP2	ATP synthase, H+ transporting, mitochondrial F1 complex, epsilon subunit pseudogene 2	-0.523437
88745	NM_033112	6	RRP36	ribosomal RNA processing 36 homolog (S. cerevisiae)	-0.520779
1837	NM_001128175	18	DTNA	dystrobrevin, alpha	-0.520379
2519	NM_032020	6	FUCA2	fucosidase, alpha-L- 2, plasma	-0.520013
10550	NM_006407	3	ARL6IP5	ADP-ribosylation-like factor 6 interacting protein 5	-0.519495
6950	NM_001008897	6	TCP1	t-complex 1	-0.51909
285636	NM_175921	5	C5orf51	chromosome 5 open reading frame 51	-0.518832
6728	NM_001204193	5	SRP19	signal recognition particle 19kDa	-0.518809
23129	NM_015103	3	PLXND1	plexin D1	-0.518191
351	NM_000484	21	APP	amyloid beta (A4) precursor protein	-0.517505
4338	NM_004531	5	MOCS2	molybdenum cofactor synthesis 2	-0.517389
80149	NM_025079	1	ZC3H12A	zinc finger CCCH-type containing 12A	-0.51635
285203	NM_173654	3	C3orf64	chromosome 3 open reading frame 64	-0.515799
9146	NM_004712	17	HGS	hepatocyte growth factor-regulated tyrosine kinase substrate	-0.515575
5538	NM_000310	1	PPT1	palmitoyl-protein thioesterase 1	-0.515161
28999	NM_014079	3	KLF15	Kruppel-like factor 15	-0.514415
1073	NM_001243645	14	CFL2	cofilin 2 (muscle)	-0.513377
5067	NM_020872	3	CNTN3	contactin 3 (plasmacytoma associated)	-0.51258
85395	NM_058190	21	FAM207A	family with sequence similarity 207, member A	-0.511926
5610	NM_001135651	2	EIF2AK2	eukaryotic translation initiation factor 2-alpha kinase 2	-0.511822
9679	NM_014661	10	FAM53B	family with sequence similarity 53, member B	-0.511165
145748	NM_152449	15	LYSMD4	LysM, putative peptidoglycan-binding, domain containing 4	-0.510943
84437	NM_032424	11	KIAA1826	KIAA1826	-0.509681
201158	NM_001135036	17	FAM18B2	family with sequence similarity 18, member B2	-0.509477
7704	NM_001018011	11	ZBTB16	zinc finger and BTB domain containing 16	-0.509434
2130	NM_001163285	22	EWSR1	Ewing sarcoma breakpoint region 1	-0.509232
80219	NM_025147	2	COQ10B	coenzyme Q10 homolog B (S. cerevisiae)	-0.508926
27341	NM_015703	22	RRP7A	ribosomal RNA processing 7 homolog A (S. cerevisiae)	-0.508873
23582	NM_012142	15	CCNDBP1	cyclin D-type binding-protein 1	-0.50835
339366	NM_213604	19	ADAMTSL5	ADAMTS-like 5	-0.508134
196483	NM_201400	16	FAM86A	family with sequence similarity 86, member A	-0.507857
22924	NM_012326	2	MAPRE3	microtubule-associated protein, RP/EB family, member 3	-0.506859
54942	NM_017832	9	FAM206A	family with sequence similarity 206, member A	-0.50664
1519	NM_001334	4	CTSO	cathepsin O	-0.506505
6733	NM_182691	7	SRPK2	SRSF protein kinase 2	-0.506023
109	NM_004036	2	ADCY3	adenylate cyclase 3	-0.505843
7358	NM_001184700	4	UGDH	UDP-glucose 6-dehydrogenase	-0.505692
4277	NM_005931	6	MICB	MHC class I polypeptide-related sequence B	-0.50565
4644	NM_000259	15	MYO5A	myosin VA (heavy chain 12, myoxin)	-0.505648
3916	NM_005561	13	LAMP1	lysosomal-associated membrane protein 1	-0.505522
8800	NM_003847	15	PEX11A	peroxisomal biogenesis factor 11 alpha	-0.505081
811	NM_004343	19	CALR	calreticulin	-0.505053
25984	NM_015515	17	KRT23	keratin 23 (histone deacetylase inducible)	-0.50493
26267	NM_012166	9	FBXO10	F-box protein 10	-0.503786
10095	NM_005720	7	ARPC1B	actin related protein 2/3 complex, subunit 1B, 41kDa	-0.503354
27013	NM_015680	2	CNPPD1	cyclin Pas1/PHO80 domain containing 1	-0.50219
26270	NM_018438	1	FBXO6	F-box protein 6	-0.501113
10487	NM_001105530	1	CAP1	CAP, adenylate cyclase-associated protein 1 (yeast)	-0.50031
57864	NM_033051	9	SLC46A2	solute carrier family 46, member 2	-0.500155
51166	NM_016228	4	AADAT	aminoadipate aminotransferase	-0.49966
10421	NM_001243646	16	CD2BP2	CD2 (cytoplasmic tail) binding protein 2	-0.498569
6723	NM_003132	1	SRM	spermidine synthase	-0.498521
91694	NM_152271	8	LONRF1	LON peptidase N-terminal domain and ring finger 1	-0.49805
84246	NM_032286	5	MED10	mediator complex subunit 10	-0.498023
6357	NM_005408	17	CCL13	chemokine (C-C motif) ligand 13	-0.497916
56834	NM_001170726	11	GPR137	G protein-coupled receptor 137	-0.497484
9276	NM_004766	3	COPB2	coatomer protein complex, subunit beta 2 (beta prime)	-0.496349
284439	NM_178526	19	SLC25A42	solute carrier family 25, member 42	-0.495952
7110	NM_007114	3	TMF1	TATA element modulatory factor 1	-0.495178
5326	NM_002657	20	PLAGL2	pleiomorphic adenoma gene-like 2	-0.494565
8078	NM_001098536	12	USP5	ubiquitin specific peptidase 5 (isopeptidase T)	-0.494525
55958	NM_018847	9	KLHL9	kelch-like 9 (Drosophila)	-0.494031
81631	NM_022818	16	MAP1LC3B	microtubule-associated protein 1 light chain 3 beta	-0.493982
84056	NM_001014380	13	KATNAL1	katanin p60 subunit A-like 1	-0.493929
51119	NM_016038	7	SBDS	Shwachman-Bodian-Diamond syndrome	-0.493635
56940	NM_020185	6	DUSP22	dual specificity phosphatase 22	-0.493229
55129	NM_001204831	3	ANO10	anoctamin 10	-0.492925
1874	NM_001950	16	E2F4	E2F transcription factor 4, p107/p130-binding	-0.492119
57003	NM_020198	17	CCDC47	coiled-coil domain containing 47	-0.49187
8535	NM_003655	17	CBX4	chromobox homolog 4	-0.491577
23556	NM_012327	18	PIGN	phosphatidylinositol glycan anchor biosynthesis, class N	-0.491481
58515	NM_021237	3	SELK	selenoprotein K	-0.491126
115703	NM_001172630	19	ARHGAP33	Rho GTPase activating protein 33	-0.49085
221477	NM_152734	6	C6orf89	chromosome 6 open reading frame 89	-0.49074
10580	NM_001034954	10	SORBS1	sorbin and SH3 domain containing 1	-0.489828
8634	NM_001130841	1	RTCD1	RNA terminal phosphate cyclase domain 1	-0.489672
84126	NM_032166	3	ATRIP	ATR interacting protein	-0.489669
54510	NM_019035	4	PCDH18	protocadherin 18	-0.489383
4247	NM_002408	14	MGAT2	mannosyl (alpha-1,6-)-glycoprotein beta-1,2-N-acetylglucosaminyltransferase	-0.48935
28972	NM_014041	3	SPCS1	signal peptidase complex subunit 1 homolog (S. cerevisiae)	-0.489344
162073	NM_001034841	16	ITPRIPL2	inositol 1,4,5-trisphosphate receptor interacting protein-like 2	-0.488686
64220	NM_001142617	15	STRA6	stimulated by retinoic acid gene 6 homolog (mouse)	-0.48805
8738	NM_003805	12	CRADD	CASP2 and RIPK1 domain containing adaptor with death domain	-0.487459
84693	NM_032601	2	MCEE	methylmalonyl CoA epimerase	-0.48599
285195	NM_173653	3	SLC9A9	solute carrier family 9 (sodium/hydrogen exchanger), member 9	-0.48596
222068	NM_182547	7	TMED4	transmembrane emp24 protein transport domain containing 4	-0.485382
5763	NM_002824	12	PTMS	parathymosin	-0.48536
4240	NM_001114614	15	MFGE8	milk fat globule-EGF factor 8 protein	-0.485234
4942	NM_000274	10	OAT	ornithine aminotransferase	-0.484284
6090	NR_001571	7	RNY5	RNA, Ro-associated Y5	-0.483381
8703	NM_001199873	1	B4GALT3	UDP-Gal:betaGlcNAc beta 1,4- galactosyltransferase, polypeptide 3	-0.482829
8079	NM_005439	12	MLF2	myeloid leukemia factor 2	-0.482537
6609	NM_000543	11	SMPD1	sphingomyelin phosphodiesterase 1, acid lysosomal	-0.482294
4331	NM_001177963	14	MNAT1	menage a trois homolog 1, cyclin H assembly factor (Xenopus laevis)	-0.482011
51643	NM_016056	12	TMBIM4	transmembrane BAX inhibitor motif containing 4	-0.481918
54850	NM_017703	19	FBXL12	F-box and leucine-rich repeat protein 12	-0.481629
9197	NM_001190992	3	SLC33A1	solute carrier family 33 (acetyl-CoA transporter), member 1	-0.481569
29880	NM_001142364	13	ALG5	asparagine-linked glycosylation 5, dolichyl-phosphate beta-glucosyltransferase homolog (S. cerevisiae)	-0.480353
84159	NM_032199	10	ARID5B	AT rich interactive domain 5B (MRF1-like)	-0.480167
79038	NM_001198953	14	ZFYVE21	zinc finger, FYVE domain containing 21	-0.479314
9501	NM_001190411	17	RPH3AL	rabphilin 3A-like (without C2 domains)	-0.47896
57184	NM_020447	15	C15orf17	chromosome 15 open reading frame 17	-0.478087
51497	NM_198976	20	TH1L	TH1-like (Drosophila)	-0.477729
26090	NM_001042472	20	ABHD12	abhydrolase domain containing 12	-0.477686
7184	NM_003299	12	HSP90B1	heat shock protein 90kDa beta (Grp94), member 1	-0.477105
7335	NM_001032288	20	UBE2V1	ubiquitin-conjugating enzyme E2 variant 1	-0.476238
51374	NM_001170795	2	C2orf28	chromosome 2 open reading frame 28	-0.476133
23275	NM_015227	21	POFUT2	protein O-fucosyltransferase 2	-0.475935
6038	NM_002937	14	RNASE4	ribonuclease, RNase A family, 4	-0.475694
83658	NM_014183	20	DYNLRB1	dynein, light chain, roadblock-type 1	-0.474819
11164	NM_014142	10	NUDT5	nudix (nucleoside diphosphate linked moiety X)-type motif 5	-0.474499
9453	NM_001037277	1	GGPS1	geranylgeranyl diphosphate synthase 1	-0.473624
79816	NM_001143986	19	TLE6	transducin-like enhancer of split 6 (E(sp1) homolog, Drosophila)	-0.473347
57326	NM_020524	1	PBXIP1	pre-B-cell leukemia homeobox interacting protein 1	-0.473149
4600	NM_002463	21	MX2	myxovirus (influenza virus) resistance 2 (mouse)	-0.473105
10952	NM_006808	9	SEC61B	Sec61 beta subunit	-0.472582
7106	NM_001025234	11	TSPAN4	tetraspanin 4	-0.471497
51257	NM_001005415	19	MARCH2	membrane-associated ring finger (C3HC4) 2	-0.470488
55671	NM_032560	14	SMEK1	SMEK homolog 1, suppressor of mek1 (Dictyostelium)	-0.470352
25843	NM_001100819	2	PHOCN	phocein, Mob-like protein	-0.470314
11212	NM_007198	8	PROSC	proline synthetase co-transcribed homolog (bacterial)	-0.470053
4683	NM_002485	8	NBN	nibrin	-0.469375
84447	NM_032431	11	SYVN1	synovial apoptosis inhibitor 1, synoviolin	-0.468307
5479	NM_000942	15	PPIB	peptidylprolyl isomerase B (cyclophilin B)	-0.467848
124565	NM_001037984	17	SLC38A10	solute carrier family 38, member 10	-0.467461
51528	NM_001098625	14	JKAMP	JNK1/MAPK8-associated membrane protein	-0.467023
5609	NM_145185	19	MAP2K7	mitogen-activated protein kinase kinase 7	-0.466898
266812	NM_153757	4	NAP1L5	nucleosome assembly protein 1-like 5	-0.466658
57136	NM_020531	20	C20orf3	chromosome 20 open reading frame 3	-0.466648
829	NM_006135	1	CAPZA1	capping protein (actin filament) muscle Z-line, alpha 1	-0.466166
6396	NM_001136232	3	SEC13	SEC13 homolog (S. cerevisiae)	-0.465942
3611	NM_001014794	11	ILK	integrin-linked kinase	-0.465888
79078	NM_024097	1	C1orf50	chromosome 1 open reading frame 50	-0.465773
5055	NM_001143818	18	SERPINB2	serpin peptidase inhibitor, clade B (ovalbumin), member 2	-0.465488
29104	NM_013240	21	N6AMT1	N-6 adenine-specific DNA methyltransferase 1 (putative)	-0.465277
79036	NM_001171948	19	C19orf50	chromosome 19 open reading frame 50	-0.465
977	NM_001039490	11	CD151	CD151 molecule (Raph blood group)	-0.464626
9564	NM_001170714	16	BCAR1	breast cancer anti-estrogen resistance 1	-0.464134
6185	NM_001135771	20	RPN2	ribophorin II	-0.464042
29887	NM_001199835	7	SNX10	sorting nexin 10	-0.463908
29082	NM_014169	14	CHMP4A	chromatin modifying protein 4A	-0.463598
10548	NM_001014842	14	TM9SF1	transmembrane 9 superfamily member 1	-0.463539
391	NM_001665	11	RHOG	ras homolog gene family, member G (rho G)	-0.463159
64746	NM_022735	1	ACBD3	acyl-CoA binding domain containing 3	-0.462201
79001	NM_024006	16	VKORC1	vitamin K epoxide reductase complex, subunit 1	-0.462144
25789	NM_012109	19	TMEM59L	transmembrane protein 59-like	-0.462009
55973	NM_001008405	7	BCAP29	B-cell receptor-associated protein 29	-0.461853
80223	NM_001002814	8	RAB11FIP1	RAB11 family interacting protein 1 (class I)	-0.461569
9765	NM_001105251	5	ZFYVE16	zinc finger, FYVE domain containing 16	-0.461272
253461	NM_001080412	3	ZBTB38	zinc finger and BTB domain containing 38	-0.460793
83666	NM_001146102	3	PARP9	poly (ADP-ribose) polymerase family, member 9	-0.459466
81609	NM_030918	1	SNX27	sorting nexin family member 27	-0.459221
25977	NM_015509	12	NECAP1	NECAP endocytosis associated 1	-0.45917
567	NM_004048	15	B2M	beta-2-microglobulin	-0.457429
4597	NM_002461	16	MVD	mevalonate (diphospho) decarboxylase	-0.457422
11261	NM_007236	15	CHP	calcium binding protein P22	-0.457268
64834	NM_022821	1	ELOVL1	ELOVL fatty acid elongase 1	-0.457178
25996	NM_015523	11	REXO2	REX2, RNA exonuclease 2 homolog (S. cerevisiae)	-0.457125
10020	NM_001128227	9	GNE	glucosamine (UDP-N-acetyl)-2-epimerase/N-acetylmannosamine kinase	-0.455539
79188	NM_024334	3	TMEM43	transmembrane protein 43	-0.455444
5324	NM_001114634	8	PLAG1	pleiomorphic adenoma gene 1	-0.454768
267	NM_001144	16	AMFR	autocrine motility factor receptor	-0.454729
5782	NM_001131008	7	PTPN12	protein tyrosine phosphatase, non-receptor type 12	-0.454584
23317	NM_015268	3	DNAJC13	DnaJ (Hsp40) homolog, subfamily C, member 13	-0.453966
2583	NM_001478	12	B4GALNT1	beta-1,4-N-acetyl-galactosaminyl transferase 1	-0.453886
54947	NM_017839	16	LPCAT2	lysophosphatidylcholine acyltransferase 2	-0.453281
220929	NM_001143766	10	ZNF438	zinc finger protein 438	-0.452553
9589	NM_004906	6	WTAP	Wilms tumor 1 associated protein	-0.452391
255520	NM_153702	4	ELMOD2	ELMO/CED-12 domain containing 2	-0.452283
10166	NM_014252	13	SLC25A15	solute carrier family 25 (mitochondrial carrier; ornithine transporter) member 15	-0.452283
55802	NM_018403	3	DCP1A	DCP1 decapping enzyme homolog A (S. cerevisiae)	-0.452013
1889	NM_001113347	1	ECE1	endothelin converting enzyme 1	-0.451381
81533	NM_030790	16	ITFG1	integrin alpha FG-GAP repeat containing 1	-0.451281
84279	NM_032319	2	PRADC1	protease-associated domain containing 1	-0.451277
23424	NM_014290	9	TDRD7	tudor domain containing 7	-0.450488
9836	NM_014793	15	LCMT2	leucine carboxyl methyltransferase 2	-0.450345
6734	NM_001177842	11	SRPR	signal recognition particle receptor (docking protein)	-0.450163
50636	NM_001001666	2	ANO7	anoctamin 7	-0.449944
92140	NM_178812	8	MTDH	metadherin	-0.449319
22845	NM_014908	9	DOLK	dolichol kinase	-0.448946
997	NM_004359	19	CDC34	cell division cycle 34 homolog (S. cerevisiae)	-0.447501
51150	NM_016176	1	SDF4	stromal cell derived factor 4	-0.447235
2889	NM_005312	9	RAPGEF1	Rap guanine nucleotide exchange factor (GEF) 1	-0.446499
4335	NM_020310	17	MNT	MAX binding protein	-0.446178
154467	NM_138493	6	CCDC167	coiled-coil domain containing 167	-0.446014
91039	NM_139159	19	DPP9	dipeptidyl-peptidase 9	-0.445988
201266	NM_001159770	17	SLC39A11	solute carrier family 39 (metal ion transporter), member 11	-0.445778
10897	NM_020470	11	YIF1A	Yip1 interacting factor homolog A (S. cerevisiae)	-0.44572
29100	NM_014187	16	TMEM208	transmembrane protein 208	-0.445548
160897	NM_180989	13	GPR180	G protein-coupled receptor 180	-0.44552
55033	NM_017946	7	FKBP14	FK506 binding protein 14, 22 kDa	-0.445058
25940	NM_015475	2	FAM98A	family with sequence similarity 98, member A	-0.445037
84803	NM_032717	4	AGPAT9	1-acylglycerol-3-phosphate O-acyltransferase 9	-0.444731
84287	NM_032327	10	ZDHHC16	zinc finger, DHHC-type containing 16	-0.444414
10762	NM_007172	22	NUP50	nucleoporin 50kDa	-0.443696
9683	NM_153029	16	N4BP1	NEDD4 binding protein 1	-0.443297
51430	NM_014283	1	C1orf9	chromosome 1 open reading frame 9	-0.443005
10428	NM_006324	16	CFDP1	craniofacial development protein 1	-0.442389
60314	NM_021640	12	C12orf10	chromosome 12 open reading frame 10	-0.442372
3150	NM_004965	21	HMGN1	high mobility group nucleosome binding domain 1	-0.442277
79705	NM_024652	15	LRRK1	leucine-rich repeat kinase 1	-0.44086
11186	NM_001206957	3	RASSF1	Ras association (RalGDS/AF-6) domain family member 1	-0.440453
55295	NM_018316	19	KLHL26	kelch-like 26 (Drosophila)	-0.440395
51389	NM_001007464	6	RWDD1	RWD domain containing 1	-0.440101
5432	NM_032940	16	POLR2C	polymerase (RNA) II (DNA directed) polypeptide C, 33kDa	-0.439808
83879	NM_031942	2	CDCA7	cell division cycle associated 7	-0.439597
144363	NM_001001660	12	LYRM5	LYR motif containing 5	-0.439497
55698	NM_018059	7	RADIL	Ras association and DIL domains	-0.439247
387921	NM_001012754	13	NHLRC3	NHL repeat containing 3	-0.438937
6747	NM_007107	3	SSR3	signal sequence receptor, gamma (translocon-associated protein gamma)	-0.437561
375743	NM_001099666	9	PTAR1	protein prenyltransferase alpha subunit repeat containing 1	-0.437546
81614	NM_001008860	15	NIPA2	non imprinted in Prader-Willi/Angelman syndrome 2	-0.437392
7798	NM_001142546	1	LUZP1	leucine zipper protein 1	-0.437361
1117	NM_001025197	1	CHI3L2	chitinase 3-like 2	-0.43687
387893	NM_020382	12	SETD8	SET domain containing (lysine methyltransferase) 8	-0.436772
1185	NM_001286	1	CLCN6	chloride channel 6	-0.436586
51030	NM_016078	17	FAM18B1	family with sequence similarity 18, member B1	-0.435857
6812	NM_001032221	9	STXBP1	syntaxin binding protein 1	-0.435432
11316	NM_007263	19	COPE	coatomer protein complex, subunit epsilon	-0.433676
8337	NM_003516	1	HIST2H2AA3	histone cluster 2, H2aa3	-0.433271
100132418	XM_001719607	10	LOC100132418	Uncharacterized PRO1102-like protein LOC100132418	-0.433117
156	NM_001619	11	ADRBK1	adrenergic, beta, receptor kinase 1	-0.432418
2113	NM_001143820	11	ETS1	v-ets erythroblastosis virus E26 oncogene homolog 1 (avian)	-0.431999
56910	NM_020151	2	STARD7	StAR-related lipid transfer (START) domain containing 7	-0.431656
1209	NM_001294	19	CLPTM1	cleft lip and palate associated transmembrane protein 1	-0.431624
284613	NM_001134400	1	CYB561D1	cytochrome b-561 domain containing 1	-0.431169
54442	NM_018992	16	KCTD5	potassium channel tetramerisation domain containing 5	-0.430816
4292	NM_000249	3	MLH1	mutL homolog 1, colon cancer, nonpolyposis type 2 (E. coli)	-0.430378
7005	NM_003214	6	TEAD3	TEA domain family member 3	-0.429977
9040	NM_003969	19	UBE2M	ubiquitin-conjugating enzyme E2M	-0.428642
5708	NM_002808	3	PSMD2	proteasome (prosome, macropain) 26S subunit, non-ATPase, 2	-0.428598
7538	NM_003407	19	ZFP36	zinc finger protein 36, C3H type, homolog (mouse)	-0.42837
2280	NM_000801	20	FKBP1A	FK506 binding protein 1A, 12kDa	-0.427858
4615	NM_001172566	3	MYD88	myeloid differentiation primary response gene (88)	-0.427816
1595	NM_000786	7	CYP51A1	cytochrome P450, family 51, subfamily A, polypeptide 1	-0.425923
2673	NM_002056	2	GFPT1	glutamine--fructose-6-phosphate transaminase 1	-0.42588
10908	NM_001166111	19	PNPLA6	patatin-like phospholipase domain containing 6	-0.425845
10971	NM_006826	2	YWHAQ	tyrosine 3-monooxygenase/tryptophan 5-monooxygenase activation protein, theta polypeptide	-0.425527
23037	NM_178140	5	PDZD2	PDZ domain containing 2	-0.425041
145389	NM_001172702	14	SLC38A6	solute carrier family 38, member 6	-0.424649
9761	NM_014730	12	MLEC	malectin	-0.424227
9344	NM_004783	16	TAOK2	TAO kinase 2	-0.423932
79772	NM_001002796	5	MCTP1	multiple C2 domains, transmembrane 1	-0.423729
134553	NM_001135586	5	C5orf24	chromosome 5 open reading frame 24	-0.422858
10006	NM_001012750	10	ABI1	abl-interactor 1	-0.422734
81543	NM_030891	21	LRRC3	leucine rich repeat containing 3	-0.422436
55700	NM_018067	1	MAP7D1	MAP7 domain containing 1	-0.422143
158038	NM_152570	9	LINGO2	leucine rich repeat and Ig domain containing 2	-0.42107
56243	NM_001098500	10	KIAA1217	KIAA1217	-0.420659
22954	NM_001099679	9	TRIM32	tripartite motif containing 32	-0.420311
23151	NM_015124	22	GRAMD4	GRAM domain containing 4	-0.420172
8997	NM_001024660	3	KALRN	kalirin, RhoGEF kinase	-0.419639
3614	NM_000883	7	IMPDH1	IMP (inosine 5'-monophosphate) dehydrogenase 1	-0.418736
533	NM_001039457	1	ATP6V0B	ATPase, H+ transporting, lysosomal 21kDa, V0 subunit b	-0.418599
4650	NM_001130065	19	MYO9B	myosin IXB	-0.418329
9695	NM_014674	3	EDEM1	ER degradation enhancer, mannosidase alpha-like 1	-0.417874
158293	NM_198841	9	FAM120AOS	family with sequence similarity 120A opposite strand	-0.417689
5789	NM_001040712	9	PTPRD	protein tyrosine phosphatase, receptor type, D	-0.417617
79056	NM_024081	11	PRRG4	proline rich Gla (G-carboxyglutamic acid) 4 (transmembrane)	-0.417369
8347	NM_003526	6	HIST1H2BC	histone cluster 1, H2bc	-0.417309
150094	NM_173354	21	SIK1	salt-inducible kinase 1	-0.417248
9451	NM_004836	2	EIF2AK3	eukaryotic translation initiation factor 2-alpha kinase 3	-0.417093
26147	NM_001009936	9	PHF19	PHD finger protein 19	-0.417042
92579	NM_138387	17	G6PC3	glucose 6 phosphatase, catalytic, 3	-0.416638
2778	NM_000516	20	GNAS	GNAS complex locus	-0.416056
2624	NM_001145661	3	GATA2	GATA binding protein 2	-0.415173
11079	NM_007033	1	RER1	RER1 retention in endoplasmic reticulum 1 homolog (S. cerevisiae)	-0.414475
283652	NM_205850	15	SLC24A5	solute carrier family 24, member 5	-0.414264
57291	NR_024031	4	SNHG13	small nucleolar RNA host gene 13 (non-protein coding)	-0.414024
9456	NM_004272	5	HOMER1	homer homolog 1 (Drosophila)	-0.413973
145553	NM_001199821	14	MDP1	magnesium-dependent phosphatase 1	-0.413893
10311	NM_006052	21	DSCR3	Down syndrome critical region gene 3	-0.413684
10043	NM_001135729	22	TOM1	target of myb1 (chicken)	-0.413646
57085	NM_001040194	1	AGTRAP	angiotensin II receptor-associated protein	-0.413522
29950	NM_013376	19	SERTAD1	SERTA domain containing 1	-0.413121
51022	NM_001243399	1	GLRX2	glutaredoxin 2	-0.412454
11041	NM_006876	11	B3GNT1	UDP-GlcNAc:betaGal beta-1,3-N-acetylglucosaminyltransferase 1	-0.412413
389289	NM_001014279	5	C5orf39	chromosome 5 open reading frame 39	-0.41209
7991	NM_006765	8	TUSC3	tumor suppressor candidate 3	-0.411556
10362	NM_006339	19	HMG20B	high mobility group 20B	-0.411242
65990	NM_023933	16	FAM173A	family with sequence similarity 173, member A	-0.411216
2247	NM_002006	4	FGF2	fibroblast growth factor 2 (basic)	-0.410019
84885	NM_032799	9	ZDHHC12	zinc finger, DHHC-type containing 12	-0.409834
118	NM_001119	4	ADD1	adducin 1 (alpha)	-0.409697
64506	NM_001079533	15	CPEB1	cytoplasmic polyadenylation element binding protein 1	-0.40857
10436	NM_006331	12	EMG1	EMG1 nucleolar protein homolog (S. cerevisiae)	-0.408427
79187	NM_024333	19	FSD1	fibronectin type III and SPRY domain containing 1	-0.408426
125050	NR_001445	6	RN7SK	RNA, 7SK small nuclear	-0.408251
4882	NM_003995	9	NPR2	natriuretic peptide receptor B/guanylate cyclase B (atrionatriuretic peptide receptor B)	-0.408228
8351	NM_003530	6	HIST1H3D	histone cluster 1, H3d	-0.408213
51626	NM_001193464	2	DYNC2LI1	dynein, cytoplasmic 2, light intermediate chain 1	-0.406878
3799	NM_004521	10	KIF5B	kinesin family member 5B	-0.406735
11060	NM_007014	16	WWP2	WW domain containing E3 ubiquitin protein ligase 2	-0.406472
6277	NM_014624	1	S100A6	S100 calcium binding protein A6	-0.406206
55568	NM_198321	5	GALNT10	UDP-N-acetyl-alpha-D-galactosamine:polypeptide N-acetylgalactosaminyltransferase 10 (GalNAc-T10)	-0.406175
51136	NM_016125	17	RNFT1	ring finger protein, transmembrane 1	-0.40604
23011	NM_014999	12	RAB21	RAB21, member RAS oncogene family	-0.405667
10725	NM_001113178	16	NFAT5	nuclear factor of activated T-cells 5, tonicity-responsive	-0.405569
440093	NM_001013699	12	H3F3C	H3 histone, family 3C	-0.405324
60526	NM_021925	2	C2orf43	chromosome 2 open reading frame 43	-0.404363
55294	NM_001013415	4	FBXW7	F-box and WD repeat domain containing 7	-0.403132
64924	NM_022902	5	SLC30A5	solute carrier family 30 (zinc transporter), member 5	-0.402429
57213	NM_001127482	13	SPRYD7	SPRY domain containing 7	-0.401958
79650	NM_001195302	16	C16orf57	chromosome 16 open reading frame 57	-0.401723
5520	NM_001177591	8	PPP2R2A	protein phosphatase 2, regulatory subunit B, alpha	-0.401513
8799	NM_001184795	1	PEX11B	peroxisomal biogenesis factor 11 beta	-0.401113
7620	NM_021915	19	ZNF69	zinc finger protein 69	-0.400979
7336	NM_003350	8	UBE2V2	ubiquitin-conjugating enzyme E2 variant 2	-0.39953
94101	NM_001128150	2	ORMDL1	ORM1-like 1 (S. cerevisiae)	-0.399352
3858	NM_000421	17	KRT10	keratin 10	-0.399231
26231	NM_001004055	16	LRRC29	leucine rich repeat containing 29	-0.398296
4665	NM_005967	12	NAB2	NGFI-A binding protein 2 (EGR1 binding protein 2)	-0.398105
7371	NM_012474	1	UCK2	uridine-cytidine kinase 2	-0.39789
1352	NM_001303	17	COX10	COX10 homolog, cytochrome c oxidase assembly protein, heme A: farnesyltransferase (yeast)	-0.39778
27351	NM_015704	22	PPPDE2	PPPDE peptidase domain containing 2	-0.397643
54555	NM_019070	19	DDX49	DEAD (Asp-Glu-Ala-Asp) box polypeptide 49	-0.397554
4241	NM_005929	3	MFI2	antigen p97 (melanoma associated) identified by monoclonal antibodies 133.2 and 96.5	-0.396431
10973	NM_006828	6	ASCC3	activating signal cointegrator 1 complex subunit 3	-0.395963
6881	NM_006284	11	TAF10	TAF10 RNA polymerase II, TATA box binding protein (TBP)-associated factor, 30kDa	-0.395748
23559	NM_012477	2	WBP1	WW domain binding protein 1	-0.39537
163859	NM_152608	1	C1orf55	chromosome 1 open reading frame 55	-0.395333
11335	NM_007276	7	CBX3	chromobox homolog 3	-0.39469
64757	NM_022746	1	MOSC1	MOCO sulphurase C-terminal domain containing 1	-0.394332
51083	NM_015973	11	GAL	galanin prepropeptide	-0.393987
64645	NM_033055	1	HIAT1	hippocampus abundant transcript 1	-0.393576
285367	NM_001142547	3	RPUSD3	RNA pseudouridylate synthase domain containing 3	-0.3934
79086	NM_024104	19	C19orf42	chromosome 19 open reading frame 42	-0.393337
3965	NM_002308	17	LGALS9	lectin, galactoside-binding, soluble, 9	-0.393048
9392	NM_001142621	2	TGFBRAP1	transforming growth factor, beta receptor associated protein 1	-0.392595
55914	NM_001006600	5	ERBB2IP	erbb2 interacting protein	-0.39234
51380	NM_015989	12	CSAD	cysteine sulfinic acid decarboxylase	-0.392216
55905	NM_018683	20	RNF114	ring finger protein 114	-0.39214
55219	NM_018202	1	TMEM57	transmembrane protein 57	-0.391949
8898	NM_001243571	11	MTMR2	myotubularin related protein 2	-0.390813
11119	NM_001145008	6	BTN3A1	butyrophilin, subfamily 3, member A1	-0.390806
51104	NM_001025780	9	FAM108B1	family with sequence similarity 108, member B1	-0.390691
8717	NM_003789	16	TRADD	TNFRSF1A-associated via death domain	-0.390347
90624	NM_181705	5	LYRM7	Lyrm7 homolog (mouse)	-0.389819
975	NM_004356	11	CD81	CD81 molecule	-0.389663
83641	NM_031453	10	FAM107B	family with sequence similarity 107, member B	-0.389558
152518	NM_152995	4	NFXL1	nuclear transcription factor, X-box binding-like 1	-0.38921
493	NM_001001396	1	ATP2B4	ATPase, Ca++ transporting, plasma membrane 4	-0.388416
8476	NM_003607	1	CDC42BPA	CDC42 binding protein kinase alpha (DMPK-like)	-0.388395
25915	NM_199069	3	NDUFAF3	NADH dehydrogenase (ubiquinone) 1 alpha subcomplex, assembly factor 3	-0.388258
6016	NM_006912	1	RIT1	Ras-like without CAAX 1	-0.38809
25994	NM_001099668	3	HIGD1A	HIG1 hypoxia inducible domain family, member 1A	-0.387835
4914	NM_001007792	1	NTRK1	neurotrophic tyrosine kinase, receptor, type 1	-0.387418
26063	NM_020664	16	DECR2	2,4-dienoyl CoA reductase 2, peroxisomal	-0.386653
80097	NM_025029	2	MZT2B	mitotic spindle organizing protein 2B	-0.386434
9001	NM_001079870	17	HAP1	huntingtin-associated protein 1	-0.386402
8560	NM_003676	1	DEGS1	degenerative spermatocyte homolog 1, lipid desaturase (Drosophila)	-0.38631
5445	NM_000305	7	PON2	paraoxonase 2	-0.386115
26750	NM_001136138	1	RPS6KC1	ribosomal protein S6 kinase, 52kDa, polypeptide 1	-0.385321
85406	NM_032364	12	DNAJC14	DnaJ (Hsp40) homolog, subfamily C, member 14	-0.385064
8301	NM_001008660	11	PICALM	phosphatidylinositol binding clathrin assembly protein	-0.385035
10666	NM_006566	18	CD226	CD226 molecule	-0.384973
26515	NM_012192	11	FXC1	fracture callus 1 homolog (rat)	-0.384838
51098	NM_016004	20	IFT52	intraflagellar transport 52 homolog (Chlamydomonas)	-0.384587
26589	NM_022163	15	MRPL46	mitochondrial ribosomal protein L46	-0.383893
1982	NM_001042559	11	EIF4G2	eukaryotic translation initiation factor 4 gamma, 2	-0.38352
55293	NM_001040697	11	UEVLD	UEV and lactate/malate dehyrogenase domains	-0.383103
113402	NM_145169	6	SFT2D1	SFT2 domain containing 1	-0.382997
9180	NM_001168355	5	OSMR	oncostatin M receptor	-0.382842
5701	NM_001204453	7	PSMC2	proteasome (prosome, macropain) 26S subunit, ATPase, 2	-0.381292
5441	NM_021128	11	POLR2L	polymerase (RNA) II (DNA directed) polypeptide L, 7.6kDa	-0.380471
6525	NM_001207017	22	SMTN	smoothelin	-0.379876
2700	NM_021954	13	GJA3	gap junction protein, alpha 3, 46kDa	-0.37961
9410	NM_004814	1	SNRNP40	small nuclear ribonucleoprotein 40kDa (U5)	-0.378938
57095	NM_020362	1	PITHD1	PITH (C-terminal proteasome-interacting domain of thioredoxin-like) domain containing 1	-0.378715
80023	NM_024958	20	NRSN2	neurensin 2	-0.378565
128977	NM_001166242	22	C22orf39	chromosome 22 open reading frame 39	-0.377693
55342	NM_001171137	9	STRBP	spermatid perinuclear RNA binding protein	-0.377527
80777	NM_030579	16	CYB5B	cytochrome b5 type B (outer mitochondrial membrane)	-0.377259
5636	NM_001243936	17	PRPSAP2	phosphoribosyl pyrophosphate synthetase-associated protein 2	-0.37696
2200	NM_000138	15	FBN1	fibrillin 1	-0.376952
81669	NM_001039577	1	CCNL2	cyclin L2	-0.376787
22835	NM_014898	19	ZFP30	zinc finger protein 30 homolog (mouse)	-0.376739
134145	NM_199133	5	FAM173B	family with sequence similarity 173, member B	-0.376651
8804	NM_003851	1	CREG1	cellular repressor of E1A-stimulated genes 1	-0.375722
29914	NM_013319	1	UBIAD1	UbiA prenyltransferase domain containing 1	-0.375541
2057	NM_000121	19	EPOR	erythropoietin receptor	-0.375381
4924	NM_006184	19	NUCB1	nucleobindin 1	-0.375106
5550	NM_002726	6	PREP	prolyl endopeptidase	-0.374815
147040	NM_001002914	17	KCTD11	potassium channel tetramerisation domain containing 11	-0.374742
57486	NM_020726	5	NLN	neurolysin (metallopeptidase M3 family)	-0.373869
10681	NM_006578	15	GNB5	guanine nucleotide binding protein (G protein), beta 5	-0.373586
89795	NM_014903	12	NAV3	neuron navigator 3	-0.373456
10393	NM_014885	4	ANAPC10	anaphase promoting complex subunit 10	-0.37317
93183	NM_145167	1	PIGM	phosphatidylinositol glycan anchor biosynthesis, class M	-0.373018
9341	NM_004781	1	VAMP3	vesicle-associated membrane protein 3 (cellubrevin)	-0.372715
123720	NM_001080435	15	WHAMM	WAS protein homolog associated with actin, golgi membranes and microtubules	-0.371875
285282	NM_173825	3	RABL3	RAB, member of RAS oncogene family-like 3	-0.371761
4891	NM_000617	12	SLC11A2	solute carrier family 11 (proton-coupled divalent metal ion transporters), member 2	-0.371607
348013	NM_182614	13	FAM70B	family with sequence similarity 70, member B	-0.37142
246243	NM_002936	2	RNASEH1	ribonuclease H1	-0.370646
4758	NM_000434	6	NEU1	sialidase 1 (lysosomal sialidase)	-0.370481
10239	NM_005829	15	AP3S2	adaptor-related protein complex 3, sigma 2 subunit	-0.370017
128346	NM_174896	1	C1orf162	chromosome 1 open reading frame 162	-0.369569
91775	NM_001134456	3	FAM55C	family with sequence similarity 55, member C	-0.369501
25912	NM_001098616	1	C1orf43	chromosome 1 open reading frame 43	-0.369469
90809	NM_001100814	14	TMEM55B	transmembrane protein 55B	-0.369364
84196	NM_001032730	1	USP48	ubiquitin specific peptidase 48	-0.369281
80821	NM_001160147	14	DDHD1	DDHD domain containing 1	-0.369106
90522	NM_001039671	19	YIF1B	Yip1 interacting factor homolog B (S. cerevisiae)	-0.368993
9570	NM_001012511	17	GOSR2	golgi SNAP receptor complex member 2	-0.368543
8818	NM_003863	9	DPM2	dolichyl-phosphate mannosyltransferase polypeptide 2, regulatory subunit	-0.367505
26175	NM_001098621	14	C14orf109	chromosome 14 open reading frame 109	-0.367191
6891	NM_000544	6	TAP2	transporter 2, ATP-binding cassette, sub-family B (MDR/TAP)	-0.366942
3182	NM_004499	5	HNRNPAB	heterogeneous nuclear ribonucleoprotein A/B	-0.366882
283377	NM_207344	12	SPRYD4	SPRY domain containing 4	-0.366455
84759	NM_032673	2	PCGF1	polycomb group ring finger 1	-0.366344
8178	NM_006532	19	ELL	elongation factor RNA polymerase II	-0.366059
50613	NM_017481	11	UBQLN3	ubiquilin 3	-0.365865
1312	NM_000754	22	COMT	catechol-O-methyltransferase	-0.365687
23659	NM_012320	16	PLA2G15	phospholipase A2, group XV	-0.365584
23108	NM_001100398	17	RAP1GAP2	RAP1 GTPase activating protein 2	-0.365247
3717	NM_004972	9	JAK2	Janus kinase 2	-0.365241
1979	NM_004096	10	EIF4EBP2	eukaryotic translation initiation factor 4E binding protein 2	-0.365151
112849	NM_144581	14	C14orf149	chromosome 14 open reading frame 149	-0.364863
10539	NM_001199868	10	GLRX3	glutaredoxin 3	-0.364829
9117	NM_001201572	3	SEC22C	SEC22 vesicle trafficking protein homolog C (S. cerevisiae)	-0.364696
64411	NM_022481	5	ARAP3	ArfGAP with RhoGAP domain, ankyrin repeat and PH domain 3	-0.364696
51124	NM_016097	18	IER3IP1	immediate early response 3 interacting protein 1	-0.364211
1512	NM_004390	15	CTSH	cathepsin H	-0.363748
1469	NM_001898	20	CST1	cystatin SN	-0.363436
10670	NM_006570	9	RRAGA	Ras-related GTP binding A	-0.363007
151011	NM_144710	2	SEPT10	septin 10	-0.362843
2475	NM_004958	1	MTOR	mechanistic target of rapamycin (serine/threonine kinase)	-0.362774
51181	NM_001195218	17	DCXR	dicarbonyl/L-xylulose reductase	-0.362226
23053	NM_001242487	10	KIAA0913	KIAA0913	-0.361923
54499	NM_019026	1	TMCO1	transmembrane and coiled-coil domains 1	-0.361428
28977	NM_014050	12	MRPL42	mitochondrial ribosomal protein L42	-0.361064
221545	NM_001109938	6	C6orf136	chromosome 6 open reading frame 136	-0.360986
10782	NM_016324	19	ZNF274	zinc finger protein 274	-0.360897
23536	NM_012091	16	ADAT1	adenosine deaminase, tRNA-specific 1	-0.360358
85002	NM_001083537	8	FAM86B1	family with sequence similarity 86, member B1	-0.359669
9543	NM_004884	15	IGDCC3	immunoglobulin superfamily, DCC subclass, member 3	-0.359603
58986	NM_021259	16	TMEM8A	transmembrane protein 8A	-0.359424
57722	NM_020962	15	IGDCC4	immunoglobulin superfamily, DCC subclass, member 4	-0.359367
25923	NM_015459	11	ATL3	atlastin GTPase 3	-0.358998
55207	NM_018184	3	ARL8B	ADP-ribosylation factor-like 8B	-0.358959
56907	NM_001128626	18	SPIRE1	spire homolog 1 (Drosophila)	-0.358767
5663	NM_000021	14	PSEN1	presenilin 1	-0.358572
51727	NM_001136140	1	CMPK1	cytidine monophosphate (UMP-CMP) kinase 1, cytosolic	-0.358386
4594	NM_000255	6	MUT	methylmalonyl CoA mutase	-0.357946
81576	NM_030818	19	CCDC130	coiled-coil domain containing 130	-0.357247
5723	NM_004577	7	PSPH	phosphoserine phosphatase	-0.357238
7077	NM_003255	17	TIMP2	TIMP metallopeptidase inhibitor 2	-0.356919
10059	NM_005690	12	DNM1L	dynamin 1-like	-0.356102
2176	NM_000136	9	FANCC	Fanconi anemia, complementation group C	-0.355363
47	NM_001096	17	ACLY	ATP citrate lyase	-0.354428
4809	NM_001003796	22	NHP2L1	NHP2 non-histone chromosome protein 2-like 1 (S. cerevisiae)	-0.354047
23609	NM_014160	3	MKRN2	makorin ring finger protein 2	-0.353129
56061	NM_019116	16	UBFD1	ubiquitin family domain containing 1	-0.352996
23420	NM_014287	16	NOMO1	NODAL modulator 1	-0.352379
116238	NM_001160407	17	TLCD1	TLC domain containing 1	-0.351361
8760	NM_003818	20	CDS2	CDP-diacylglycerol synthase (phosphatidate cytidylyltransferase) 2	-0.351264
64761	NM_022750	7	PARP12	poly (ADP-ribose) polymerase family, member 12	-0.350322
55677	NM_017969	2	IWS1	IWS1 homolog (S. cerevisiae)	-0.35031
135154	NM_145267	6	C6orf57	chromosome 6 open reading frame 57	-0.350036
55116	NM_018056	1	TMEM39B	transmembrane protein 39B	-0.349975
400	NM_001177	12	ARL1	ADP-ribosylation factor-like 1	-0.349855
6884	NM_005645	1	TAF13	TAF13 RNA polymerase II, TATA box binding protein (TBP)-associated factor, 18kDa	-0.349507
1973	NM_001204510	17	EIF4A1	eukaryotic translation initiation factor 4A1	-0.349256
83640	NM_031452	15	FAM103A1	family with sequence similarity 103, member A1	-0.349145
3690	NM_000212	17	ITGB3	integrin, beta 3 (platelet glycoprotein IIIa, antigen CD61)	-0.348563
387119	NM_001042475	6	C6orf204	chromosome 6 open reading frame 204	-0.348341
55591	NM_017599	12	VEZT	vezatin, adherens junctions transmembrane protein	-0.347974
54456	NM_001164104	22	MOV10L1	Mov10l1, Moloney leukemia virus 10-like 1, homolog (mouse)	-0.347682
9764	NM_014732	16	KIAA0513	KIAA0513	-0.347539
10772	NM_001191005	1	SRSF10	serine/arginine-rich splicing factor 10	-0.347437
10055	NM_001145713	19	SAE1	SUMO1 activating enzyme subunit 1	-0.346537
56052	NM_019109	16	ALG1	asparagine-linked glycosylation 1, beta-1,4-mannosyltransferase homolog (S. cerevisiae)	-0.345452
55296	NM_018317	4	TBC1D19	TBC1 domain family, member 19	-0.344801
51510	NM_001195536	9	CHMP5	chromatin modifying protein 5	-0.344673
2720	NM_000404	3	GLB1	galactosidase, beta 1	-0.344265
5861	NM_004161	2	RAB1A	RAB1A, member RAS oncogene family	-0.344255
11047	NM_007002	20	ADRM1	adhesion regulating molecule 1	-0.34352
55361	NM_018425	10	PI4K2A	phosphatidylinositol 4-kinase type 2 alpha	-0.343513
728661	NM_001110781	1	SLC35E2B	solute carrier family 35, member E2B	-0.343291
162394	NM_144975	17	SLFN5	schlafen family member 5	-0.343236
4121	NM_005907	6	MAN1A1	mannosidase, alpha, class 1A, member 1	-0.342664
1072	NM_005507	11	CFL1	cofilin 1 (non-muscle)	-0.342174
7846	NM_006009	12	TUBA1A	tubulin, alpha 1a	-0.341956
55101	NM_001167867	19	ATP5SL	ATP5S-like	-0.341663
57532	NM_020772	17	NUFIP2	nuclear fragile X mental retardation protein interacting protein 2	-0.341224
80185	NM_001102401	8	C8orf41	chromosome 8 open reading frame 41	-0.340699
3344	NM_002158	2	FOXN2	forkhead box N2	-0.340611
57536	NM_020776	18	KIAA1328	KIAA1328	-0.340561
56675	NM_020645	11	NRIP3	nuclear receptor interacting protein 3	-0.340482
65992	NM_023935	20	DDRGK1	DDRGK domain containing 1	-0.340446
7323	NM_003340	4	UBE2D3	ubiquitin-conjugating enzyme E2D 3	-0.339997
2885	NM_002086	17	GRB2	growth factor receptor-bound protein 2	-0.339899
51053	NM_015895	6	GMNN	geminin, DNA replication inhibitor	-0.339638
29957	NM_013386	1	SLC25A24	solute carrier family 25 (mitochondrial carrier; phosphate carrier), member 24	-0.339574
126308	NM_130807	19	MOBKL2A	MOB1, Mps One Binder kinase activator-like 2A (yeast)	-0.338995
55831	NM_018447	3	TMEM111	transmembrane protein 111	-0.338987
1810	NM_001938	1	DR1	down-regulator of transcription 1, TBP-binding (negative cofactor 2)	-0.338927
11329	NM_007271	6	STK38	serine/threonine kinase 38	-0.338665
84294	NM_032334	8	UTP23	UTP23, small subunit (SSU) processome component, homolog (yeast)	-0.338126
26086	NM_001145638	9	GPSM1	G-protein signaling modulator 1	-0.338033
2553	NM_002041	15	GABPB1	GA binding protein transcription factor, beta subunit 1	-0.337878
55254	NM_018266	3	TMEM39A	transmembrane protein 39A	-0.337731
51398	NM_016145	19	C19orf56	chromosome 19 open reading frame 56	-0.337695
305	NR_001446	10	ANXA2P3	annexin A2 pseudogene 3	-0.337634
80709	NM_030767	9	AKNA	AT-hook transcription factor	-0.337492
10658	NM_001025596	11	CELF1	CUGBP, Elav-like family member 1	-0.337284
55500	NM_001039481	12	ETNK1	ethanolamine kinase 1	-0.336993
9047	NM_001161441	1	SH2D2A	SH2 domain containing 2A	-0.336388
6744	NM_001130445	2	SSFA2	sperm specific antigen 2	-0.336315
55614	NM_001199865	20	KIF16B	kinesin family member 16B	-0.335976
283991	NM_182565	17	FAM100B	family with sequence similarity 100, member B	-0.335469
2802	NM_001172557	12	GOLGA3	golgin A3	-0.335155
7756	NM_001032293	17	ZNF207	zinc finger protein 207	-0.334912
79570	NM_024522	1	NKAIN1	Na+/K+ transporting ATPase interacting 1	-0.334801
22876	NM_001243194	10	INPP5F	inositol polyphosphate-5-phosphatase F	-0.334304
5894	NM_002880	3	RAF1	v-raf-1 murine leukemia viral oncogene homolog 1	-0.333682
84501	NM_032451	16	SPIRE2	spire homolog 2 (Drosophila)	-0.333493
29105	NM_013242	16	C16orf80	chromosome 16 open reading frame 80	-0.333174
124454	NM_001083614	16	EARS2	glutamyl-tRNA synthetase 2, mitochondrial (putative)	-0.332871
30000	NM_001136195	19	TNPO2	transportin 2	-0.332605
55132	NM_018078	4	LARP1B	La ribonucleoprotein domain family, member 1B	-0.332117
1453	NM_001893	17	CSNK1D	casein kinase 1, delta	-0.331532
23500	NM_001201427	6	DAAM2	dishevelled associated activator of morphogenesis 2	-0.331473
28966	NM_014035	5	SNX24	sorting nexin 24	-0.331341
114885	NM_022776	3	OSBPL11	oxysterol binding protein-like 11	-0.331306
10903	NM_001145862	1	MTMR11	myotubularin related protein 11	-0.330917
4850	NM_001008225	7	CNOT4	CCR4-NOT transcription complex, subunit 4	-0.330883
10922	NM_006712	7	FASTK	Fas-activated serine/threonine kinase	-0.33077
6713	NM_003129	8	SQLE	squalene epoxidase	-0.330555
55819	NM_018434	5	RNF130	ring finger protein 130	-0.330425
80021	NM_024956	15	TMEM62	transmembrane protein 62	-0.330376
30827	NM_001101654	18	CXXC1	CXXC finger protein 1	-0.330358
5869	NM_002868	12	RAB5B	RAB5B, member RAS oncogene family	-0.330031
22872	NM_001077206	4	SEC31A	SEC31 homolog A (S. cerevisiae)	-0.329795
57410	NM_001048218	11	SCYL1	SCY1-like 1 (S. cerevisiae)	-0.329332
842	NM_001229	1	CASP9	caspase 9, apoptosis-related cysteine peptidase	-0.328623
51009	NM_016041	17	DERL2	Der1-like domain family, member 2	-0.328431
54910	NM_017789	2	SEMA4C	sema domain, immunoglobulin domain (Ig), transmembrane domain (TM) and short cytoplasmic domain, (semaphorin) 4C	-0.327929
84364	NM_001242832	11	ARFGAP2	ADP-ribosylation factor GTPase activating protein 2	-0.327299
51101	NM_016010	8	FAM164A	family with sequence similarity 164, member A	-0.327273
1655	NM_004396	17	DDX5	DEAD (Asp-Glu-Ala-Asp) box polypeptide 5	-0.326962
201895	NM_174921	4	C4orf34	chromosome 4 open reading frame 34	-0.32655
23623	NM_001105203	1	RUSC1	RUN and SH3 domain containing 1	-0.326036
51454	NM_016315	2	GULP1	GULP, engulfment adaptor PTB domain containing 1	-0.325376
23473	NM_014296	3	CAPN7	calpain 7	-0.325321
91304	NM_001033026	19	C19orf6	chromosome 19 open reading frame 6	-0.324962
9321	NM_004239	14	TRIP11	thyroid hormone receptor interactor 11	-0.324806
205564	NM_152699	3	SENP5	SUMO1/sentrin specific peptidase 5	-0.324556
22821	NM_007368	13	RASA3	RAS p21 protein activator 3	-0.32366
11284	NM_007254	19	PNKP	polynucleotide kinase 3'-phosphatase	-0.323318
5252	NM_002636	6	PHF1	PHD finger protein 1	-0.32327
29919	NM_013326	18	C18orf8	chromosome 18 open reading frame 8	-0.323125
3276	NM_001207042	19	PRMT1	protein arginine methyltransferase 1	-0.322994
286046	NM_173683	8	XKR6	XK, Kell blood group complex subunit-related family, member 6	-0.322433
56181	NM_001099625	1	FAM54B	family with sequence similarity 54, member B	-0.321287
63916	NM_133171	20	ELMO2	engulfment and cell motility 2	-0.320963
165324	NM_181713	2	UBXN2A	UBX domain protein 2A	-0.32075
79147	NM_001039885	19	FKRP	fukutin related protein	-0.320592
51097	NM_016002	1	SCCPDH	saccharopine dehydrogenase (putative)	-0.320479
3998	NM_005570	18	LMAN1	lectin, mannose-binding, 1	-0.32019
5734	NM_000958	5	PTGER4	prostaglandin E receptor 4 (subtype EP4)	-0.319963
125988	NM_205767	19	C19orf70	chromosome 19 open reading frame 70	-0.319383
54978	NM_017877	2	C2orf18	chromosome 2 open reading frame 18	-0.319344
3588	NM_000628	21	IL10RB	interleukin 10 receptor, beta	-0.319312
8853	NM_001135191	2	ASAP2	ArfGAP with SH3 domain, ankyrin repeat and PH domain 2	-0.31882
374659	NM_198527	15	HDDC3	HD domain containing 3	-0.318733
374354	NM_198514	10	NHLRC2	NHL repeat containing 2	-0.318493
1153	NM_001280	19	CIRBP	cold inducible RNA binding protein	-0.318452
26224	NM_012158	13	FBXL3	F-box and leucine-rich repeat protein 3	-0.318049
7769	NM_001032372	19	ZNF226	zinc finger protein 226	-0.317438
2782	NM_002074	1	GNB1	guanine nucleotide binding protein (G protein), beta polypeptide 1	-0.317207
30834	NM_014596	6	ZNRD1	zinc ribbon domain containing 1	-0.316917
79089	NM_001076674	17	TMUB2	transmembrane and ubiquitin-like domain containing 2	-0.316323
23164	NM_015134	17	MPRIP	myosin phosphatase Rho interacting protein	-0.316319
29896	NM_013293	7	TRA2A	transformer 2 alpha homolog (Drosophila)	-0.315448
2752	NM_001033044	1	GLUL	glutamate-ammonia ligase	-0.314348
3632	NM_005539	10	INPP5A	inositol polyphosphate-5-phosphatase, 40kDa	-0.313884
84085	NM_032145	6	FBXO30	F-box protein 30	-0.313603
54793	NM_017634	8	KCTD9	potassium channel tetramerisation domain containing 9	-0.313491
8733	NM_003801	8	GPAA1	glycosylphosphatidylinositol anchor attachment protein 1 homolog (yeast)	-0.312063
51239	NM_016466	2	ANKRD39	ankyrin repeat domain 39	-0.312019
7818	NM_001199849	1	DAP3	death associated protein 3	-0.311947
8546	NM_003664	5	AP3B1	adaptor-related protein complex 3, beta 1 subunit	-0.311879
7982	NM_018412	7	ST7	suppression of tumorigenicity 7	-0.311662
27348	NM_014506	9	TOR1B	torsin family 1, member B (torsin B)	-0.31116
2996	NM_002102	4	GYPE	glycophorin E (MNS blood group)	-0.310996
55004	NM_017907	11	LAMTOR1	late endosomal/lysosomal adaptor, MAPK and MTOR activator 1	-0.310737
624	NM_000623	14	BDKRB2	bradykinin receptor B2	-0.310678
23399	NM_001143775	17	CTDNEP1	CTD nuclear envelope phosphatase 1	-0.310365
14	NM_001087	2	AAMP	angio-associated, migratory cell protein	-0.309989
25897	NM_015435	8	RNF19A	ring finger protein 19A	-0.30989
5710	NM_002810	1	PSMD4	proteasome (prosome, macropain) 26S subunit, non-ATPase, 4	-0.309844
2783	NM_005273	7	GNB2	guanine nucleotide binding protein (G protein), beta polypeptide 2	-0.30919
3658	NM_004136	15	IREB2	iron-responsive element binding protein 2	-0.308676
90231	NM_138346	1	KIAA2013	KIAA2013	-0.30854
788	NM_000387	3	SLC25A20	solute carrier family 25 (carnitine/acylcarnitine translocase), member 20	-0.308294
115704	NM_001159944	19	EVI5L	ecotropic viral integration site 5-like	-0.307917
148223	NM_152482	19	C19orf25	chromosome 19 open reading frame 25	-0.307489
91750	NM_001024674	14	LIN52	lin-52 homolog (C. elegans)	-0.307434
85016	NM_001195005	11	C11orf70	chromosome 11 open reading frame 70	-0.307416
27342	NM_014504	7	RABGEF1	RAB guanine nucleotide exchange factor (GEF) 1	-0.30702
5781	NM_002834	12	PTPN11	protein tyrosine phosphatase, non-receptor type 11	-0.306541
64755	NM_022744	16	C16orf58	chromosome 16 open reading frame 58	-0.306104
79192	NM_024337	5	IRX1	iroquois homeobox 1	-0.305587
57670	NM_001164665	7	KIAA1549	KIAA1549	-0.305372
66008	NM_015049	2	TRAK2	trafficking protein, kinesin binding 2	-0.305167
9266	NM_004228	19	CYTH2	cytohesin 2	-0.304845
5191	NM_000288	6	PEX7	peroxisomal biogenesis factor 7	-0.304792
10273	NM_005861	16	STUB1	STIP1 homology and U-box containing protein 1, E3 ubiquitin protein ligase	-0.304762
23161	NM_015132	7	SNX13	sorting nexin 13	-0.304386
64748	NM_001170635	19	LPPR2	lipid phosphate phosphatase-related protein type 2	-0.304101
51816	NM_017424	22	CECR1	cat eye syndrome chromosome region, candidate 1	-0.303858
79074	NM_024093	2	C2orf49	chromosome 2 open reading frame 49	-0.303633
23099	NM_001135776	9	ZBTB43	zinc finger and BTB domain containing 43	-0.30289
406	NM_001030272	11	ARNTL	aryl hydrocarbon receptor nuclear translocator-like	-0.302858
3800	NM_004522	2	KIF5C	kinesin family member 5C	-0.302227
974	NM_000626	17	CD79B	CD79b molecule, immunoglobulin-associated beta	-0.301299
10312	NM_006019	11	TCIRG1	T-cell, immune regulator 1, ATPase, H+ transporting, lysosomal V0 subunit A3	-0.301282
10963	NM_006819	11	STIP1	stress-induced-phosphoprotein 1	-0.301158
83475	NM_001145165	19	DOHH	deoxyhypusine hydroxylase/monooxygenase	-0.300995
51100	NM_001206651	1	SH3GLB1	SH3-domain GRB2-like endophilin B1	-0.30089
80273	NM_025196	4	GRPEL1	GrpE-like 1, mitochondrial (E. coli)	-0.300854
57154	NM_001199847	7	SMURF1	SMAD specific E3 ubiquitin protein ligase 1	-0.299945
84883	NM_001198696	10	AIFM2	apoptosis-inducing factor, mitochondrion-associated, 2	-0.298744
3140	NM_001194999	1	MR1	major histocompatibility complex, class I-related	-0.298693
22925	NM_001007267	2	PLA2R1	phospholipase A2 receptor 1, 180kDa	-0.298438
9601	NM_004911	7	PDIA4	protein disulfide isomerase family A, member 4	-0.298216
9423	NM_004822	17	NTN1	netrin 1	-0.298167
65094	NM_001161465	1	JMJD4	jumonji domain containing 4	-0.298154
6280	NM_002965	1	S100A9	S100 calcium binding protein A9	-0.297529
10497	NM_006377	9	UNC13B	unc-13 homolog B (C. elegans)	-0.29747
10713	NM_006590	2	USP39	ubiquitin specific peptidase 39	-0.297246
23190	NM_014607	2	UBXN4	UBX domain protein 4	-0.297206
55233	NM_018221	2	MOBKL1B	MOB1, Mps One Binder kinase activator-like 1B (yeast)	-0.296195
79738	NM_024685	12	BBS10	Bardet-Biedl syndrome 10	-0.296079
9125	NM_005444	2	RQCD1	RCD1 required for cell differentiation1 homolog (S. pombe)	-0.296075
55851	NM_172341	19	PSENEN	presenilin enhancer 2 homolog (C. elegans)	-0.296056
140739	NM_080678	2	UBE2F	ubiquitin-conjugating enzyme E2F (putative)	-0.295499
10137	NM_001198838	20	RBM12	RNA binding motif protein 12	-0.295185
54867	NM_001083590	2	TMEM214	transmembrane protein 214	-0.295134
55776	NM_018322	6	C6orf64	chromosome 6 open reading frame 64	-0.294868
11200	NM_001005735	22	CHEK2	CHK2 checkpoint homolog (S. pombe)	-0.294407
1781	NM_001378	2	DYNC1I2	dynein, cytoplasmic 1, intermediate chain 2	-0.293867
130557	NM_001201459	2	ZNF513	zinc finger protein 513	-0.293704
138428	NM_001002913	9	PTRH1	peptidyl-tRNA hydrolase 1 homolog (S. cerevisiae)	-0.293529
26994	NM_014372	1	RNF11	ring finger protein 11	-0.29344
123872	NM_178452	16	DNAAF1	dynein, axonemal, assembly factor 1	-0.29261
9517	NM_004863	14	SPTLC2	serine palmitoyltransferase, long chain base subunit 2	-0.292045
7220	NM_003304	3	TRPC1	transient receptor potential cation channel, subfamily C, member 1	-0.292037
22916	NM_001042540	3	NCBP2	nuclear cap binding protein subunit 2, 20kDa	-0.291974
4709	NM_002491	2	NDUFB3	NADH dehydrogenase (ubiquinone) 1 beta subcomplex, 3, 12kDa	-0.29191
401541	NM_001012267	9	CENPP	centromere protein P	-0.291196
51172	NM_016256	16	NAGPA	N-acetylglucosamine-1-phosphodiester alpha-N-acetylglucosaminidase	-0.290826
283219	NM_001029859	11	KCTD21	potassium channel tetramerisation domain containing 21	-0.290777
84464	NM_032444	16	SLX4	SLX4 structure-specific endonuclease subunit homolog (S. cerevisiae)	-0.290683
118980	NM_178858	10	SFXN2	sideroflexin 2	-0.29055
1398	NM_005206	17	CRK	v-crk sarcoma virus CT10 oncogene homolog (avian)	-0.290482
435	NM_000048	7	ASL	argininosuccinate lyase	-0.290473
27243	NM_014453	19	CHMP2A	chromatin modifying protein 2A	-0.290047
116039	NM_001142462	8	OSR2	odd-skipped related 2 (Drosophila)	-0.289113
113444	NM_001164824	1	C1orf212	chromosome 1 open reading frame 212	-0.288577
84292	NM_001099737	19	WDR83	WD repeat domain 83	-0.288484
116369	NM_001193476	6	SLC26A8	solute carrier family 26, member 8	-0.288443
57763	NM_023039	5	ANKRA2	ankyrin repeat, family A (RFXANK-like), 2	-0.288375
85369	NM_033088	1	FAM40A	family with sequence similarity 40, member A	-0.288301
83451	NM_001145364	7	ABHD11	abhydrolase domain containing 11	-0.287957
9950	NM_005113	14	GOLGA5	golgin A5	-0.287774
388962	NM_001035505	2	BOLA3	bolA homolog 3 (E. coli)	-0.287689
80267	NM_025191	1	EDEM3	ER degradation enhancer, mannosidase alpha-like 3	-0.287226
7920	NM_001177515	6	ABHD16A	abhydrolase domain containing 16A	-0.286938
283663	NR_024433	15	LOC283663	hypothetical LOC283663	-0.28691
27130	NM_014425	9	INVS	inversin	-0.286878
9526	NM_004870	17	MPDU1	mannose-P-dolichol utilization defect 1	-0.286631
55205	NM_018181	18	ZNF532	zinc finger protein 532	-0.285909
9364	NM_001017979	4	RAB28	RAB28, member RAS oncogene family	-0.28473
50813	NM_001164093	12	COPS7A	COP9 constitutive photomorphogenic homolog subunit 7A (Arabidopsis)	-0.284385
54892	NM_017760	7	NCAPG2	non-SMC condensin II complex, subunit G2	-0.284187
6503	NM_001045556	8	SLA	Src-like-adaptor	-0.28418
2178	NM_021922	6	FANCE	Fanconi anemia, complementation group E	-0.283916
94097	NM_144579	2	SFXN5	sideroflexin 5	-0.283694
90580	NM_138358	19	C19orf52	chromosome 19 open reading frame 52	-0.283403
54849	NM_001242816	16	DEF8	differentially expressed in FDCP 8 homolog (mouse)	-0.283034
151556	NM_001033045	2	GPR155	G protein-coupled receptor 155	-0.282948
1472	NM_001899	20	CST4	cystatin S	-0.282104
497661	NM_001035005	18	C18orf32	chromosome 18 open reading frame 32	-0.281874
79071	NM_001130721	4	ELOVL6	ELOVL fatty acid elongase 6	-0.281764
9861	NM_014814	3	PSMD6	proteasome (prosome, macropain) 26S subunit, non-ATPase, 6	-0.281678
1452	NM_001025105	5	CSNK1A1	casein kinase 1, alpha 1	-0.28101
84514	NM_001142622	17	GHDC	GH3 domain containing	-0.280867
50640	NM_015723	7	PNPLA8	patatin-like phospholipase domain containing 8	-0.279938
5571	NM_001206709	12	PRKAG1	protein kinase, AMP-activated, gamma 1 non-catalytic subunit	-0.279628
9128	NM_004697	9	PRPF4	PRP4 pre-mRNA processing factor 4 homolog (yeast)	-0.279566
9141	NM_004708	19	PDCD5	programmed cell death 5	-0.279442
7841	NM_001146158	2	MOGS	mannosyl-oligosaccharide glucosidase	-0.279339
64857	NM_022835	19	PLEKHG2	pleckstrin homology domain containing, family G (with RhoGef domain) member 2	-0.27919
144717	NM_001177996	12	FAM109A	family with sequence similarity 109, member A	-0.278572
6879	NM_005642	5	TAF7	TAF7 RNA polymerase II, TATA box binding protein (TBP)-associated factor, 55kDa	-0.278214
54816	NM_001002843	15	ZNF280D	zinc finger protein 280D	-0.278075
8692	NM_003773	3	HYAL2	hyaluronoglucosaminidase 2	-0.277986
84317	NM_032357	2	CCDC115	coiled-coil domain containing 115	-0.277649
54545	NM_001040446	5	MTMR12	myotubularin related protein 12	-0.276708
91137	NM_138773	5	SLC25A46	solute carrier family 25, member 46	-0.276569
126133	NM_001145396	19	ALDH16A1	aldehyde dehydrogenase 16 family, member A1	-0.27617
128989	NM_152906	22	C22orf25	chromosome 22 open reading frame 25	-0.2758
83706	NM_031471	11	FERMT3	fermitin family member 3	-0.275469
55161	NM_018126	4	TMEM33	transmembrane protein 33	-0.275383
8674	NM_001185127	1	VAMP4	vesicle-associated membrane protein 4	-0.275205
23355	NM_001009921	3	VPS8	vacuolar protein sorting 8 homolog (S. cerevisiae)	-0.275056
9584	NM_001242599	20	RBM39	RNA binding motif protein 39	-0.274446
503542	NM_001012508	10	SPRN	shadow of prion protein homolog (zebrafish)	-0.274404
7419	NM_001135694	8	VDAC3	voltage-dependent anion channel 3	-0.273357
4946	NM_004152	19	OAZ1	ornithine decarboxylase antizyme 1	-0.273316
220134	NM_001039535	18	SKA1	spindle and kinetochore associated complex subunit 1	-0.273214
54861	NM_001100594	3	SNRK	SNF related kinase	-0.272939
93129	NM_152288	16	ORAI3	ORAI calcium release-activated calcium modulator 3	-0.272936
730020	XR_041245	7	LOC730020	hypothetical protein LOC730020	-0.272309
51379	NM_015986	17	CRLF3	cytokine receptor-like factor 3	-0.272261
84333	NM_032373	10	PCGF5	polycomb group ring finger 5	-0.272047
55181	NM_018149	17	SMG8	smg-8 homolog, nonsense mediated mRNA decay factor (C. elegans)	-0.271867
10489	NM_006369	1	LRRC41	leucine rich repeat containing 41	-0.271771
83752	NM_031490	16	LONP2	lon peptidase 2, peroxisomal	-0.271472
51201	NM_016353	8	ZDHHC2	zinc finger, DHHC-type containing 2	-0.271073
283316	NM_174941	12	CD163L1	CD163 molecule-like 1	-0.270802
10466	NM_001161520	7	COG5	component of oligomeric golgi complex 5	-0.270563
23184	NM_015154	15	MESDC2	mesoderm development candidate 2	-0.270056
5705	NM_001199163	17	PSMC5	proteasome (prosome, macropain) 26S subunit, ATPase, 5	-0.270056
51010	NM_001002269	9	EXOSC3	exosome component 3	-0.269796
9819	NM_014779	3	TSC22D2	TSC22 domain family, member 2	-0.269732
56131	NM_018938	5	PCDHB4	protocadherin beta 4	-0.269675
4215	NM_002401	17	MAP3K3	mitogen-activated protein kinase kinase kinase 3	-0.269638
80235	NM_025163	3	PIGZ	phosphatidylinositol glycan anchor biosynthesis, class Z	-0.269466
5718	NM_002816	17	PSMD12	proteasome (prosome, macropain) 26S subunit, non-ATPase, 12	-0.26942
100287932	NM_006327	10	TIMM23	translocase of inner mitochondrial membrane 23 homolog (yeast)	-0.268759
30817	NM_013447	19	EMR2	egf-like module containing, mucin-like, hormone receptor-like 2	-0.268149
55661	NM_017895	20	DDX27	DEAD (Asp-Glu-Ala-Asp) box polypeptide 27	-0.267752
2306	NM_004474	1	FOXD2	forkhead box D2	-0.267667
1201	NM_000086	16	CLN3	ceroid-lipofuscinosis, neuronal 3	-0.267524
7388	NM_006004	1	UQCRH	ubiquinol-cytochrome c reductase hinge protein	-0.266795
8216	NM_006767	22	LZTR1	leucine-zipper-like transcription regulator 1	-0.266702
10190	NM_005783	2	TXNDC9	thioredoxin domain containing 9	-0.266477
266971	NR_002319	10	PIPSL	PIP5K1A and PSMD4-like, pseudogene	-0.266426
503538	NR_015380	19	A1BG-AS1	A1BG antisense RNA 1 (non-protein coding)	-0.266247
84272	NM_032312	2	YIPF4	Yip1 domain family, member 4	-0.265698
1856	NM_004422	17	DVL2	dishevelled, dsh homolog 2 (Drosophila)	-0.265098
79960	NM_024900	4	PHF17	PHD finger protein 17	-0.26482
55589	NM_017593	4	BMP2K	BMP2 inducible kinase	-0.264507
22948	NM_012073	5	CCT5	chaperonin containing TCP1, subunit 5 (epsilon)	-0.263891
55454	NM_018590	10	CSGALNACT2	chondroitin sulfate N-acetylgalactosaminyltransferase 2	-0.263794
956	NM_001248	3	ENTPD3	ectonucleoside triphosphate diphosphohydrolase 3	-0.263725
138716	NM_148178	9	C9orf23	chromosome 9 open reading frame 23	-0.263635
9489	NM_024419	17	PGS1	phosphatidylglycerophosphate synthase 1	-0.263303
56132	NM_018937	5	PCDHB3	protocadherin beta 3	-0.263291
10600	NM_001001992	21	USP16	ubiquitin specific peptidase 16	-0.263273
55334	NM_018375	14	SLC39A9	solute carrier family 39 (zinc transporter), member 9	-0.262142
5051	NM_000437	1	PAFAH2	platelet-activating factor acetylhydrolase 2, 40kDa	-0.262111
27077	NM_001243473	17	B9D1	B9 protein domain 1	-0.261952
255631	NM_152890	1	COL24A1	collagen, type XXIV, alpha 1	-0.261533
757	NM_006134	21	TMEM50B	transmembrane protein 50B	-0.261309
10287	NM_001039467	20	RGS19	regulator of G-protein signaling 19	-0.261237
56995	NM_001007466	6	TULP4	tubby like protein 4	-0.26107
8729	NM_001199378	10	GBF1	golgi brefeldin A resistant guanine nucleotide exchange factor 1	-0.261054
60682	NM_001044305	6	SMAP1	small ArfGAP 1	-0.260236
2512	NM_000146	19	FTL	ferritin, light polypeptide	-0.260157
6397	NM_001039573	17	SEC14L1	SEC14-like 1 (S. cerevisiae)	-0.25994
130502	NM_001008237	2	TTC32	tetratricopeptide repeat domain 32	-0.259466
9240	NM_006029	14	PNMA1	paraneoplastic antigen MA1	-0.259294
55624	NM_001243766	1	POMGNT1	protein O-linked mannose beta1,2-N-acetylglucosaminyltransferase	-0.259211
8968	NM_021018	6	HIST1H3F	histone cluster 1, H3f	-0.259086
840	NM_001227	10	CASP7	caspase 7, apoptosis-related cysteine peptidase	-0.259055
3728	NM_002230	17	JUP	junction plakoglobin	-0.258541
29777	NM_013375	6	ABT1	activator of basal transcription 1	-0.258326
23169	NM_015139	1	SLC35D1	solute carrier family 35 (UDP-glucuronic acid/UDP-N-acetylgalactosamine dual transporter), member D1	-0.258252
1737	NM_001931	11	DLAT	dihydrolipoamide S-acetyltransferase	-0.257972
84826	NM_032740	2	SFT2D3	SFT2 domain containing 3	-0.257737
10330	NM_001190991	12	CNPY2	canopy 2 homolog (zebrafish)	-0.25767
56606	NM_001001290	4	SLC2A9	solute carrier family 2 (facilitated glucose transporter), member 9	-0.257603
57019	NM_020313	16	CIAPIN1	cytokine induced apoptosis inhibitor 1	-0.257545
128637	NM_144628	20	TBC1D20	TBC1 domain family, member 20	-0.25737
57572	NM_020812	19	DOCK6	dedicator of cytokinesis 6	-0.257101
90933	NM_033549	5	TRIM41	tripartite motif containing 41	-0.25662
5989	NM_002918	19	RFX1	regulatory factor X, 1 (influences HLA class II expression)	-0.25651
9138	NM_004706	19	ARHGEF1	Rho guanine nucleotide exchange factor (GEF) 1	-0.256494
4817	NM_001185092	1	NIT1	nitrilase 1	-0.255373
55505	NM_018648	15	NOP10	NOP10 ribonucleoprotein homolog (yeast)	-0.255352
57719	NM_020959	19	ANO8	anoctamin 8	-0.255333
85358	NM_001080420	22	SHANK3	SH3 and multiple ankyrin repeat domains 3	-0.254411
7917	NM_001098534	6	BAG6	BCL2-associated athanogene 6	-0.254389
7316	NM_021009	12	UBC	ubiquitin C	-0.254142
3385	NM_002162	19	ICAM3	intercellular adhesion molecule 3	-0.254088
7265	NM_003314	5	TTC1	tetratricopeptide repeat domain 1	-0.25372
11057	NM_007011	15	ABHD2	abhydrolase domain containing 2	-0.253092
7289	NM_001160408	12	TULP3	tubby like protein 3	-0.252968
1388	NM_001136153	6	ATF6B	activating transcription factor 6 beta	-0.252937
5689	NM_002793	6	PSMB1	proteasome (prosome, macropain) subunit, beta type, 1	-0.252682
11171	NM_007178	12	STRAP	serine/threonine kinase receptor associated protein	-0.25232
85476	NM_024996	3	GFM1	G elongation factor, mitochondrial 1	-0.252198
6526	NM_006933	21	SLC5A3	solute carrier family 5 (sodium/myo-inositol cotransporter), member 3	-0.251725
728819	NM_001101330	2	LOC728819	hCG1645220	-0.251666
26512	NM_001039937	13	INTS6	integrator complex subunit 6	-0.250939
56978	NM_001099403	4	PRDM8	PR domain containing 8	-0.250623
124220	NM_145252	16	ZG16B	zymogen granule protein 16 homolog B (rat)	-0.250496
5300	NM_006221	19	PIN1	peptidylprolyl cis/trans isomerase, NIMA-interacting 1	-0.250141
2588	NM_000512	16	GALNS	galactosamine (N-acetyl)-6-sulfate sulfatase	-0.250006
199745	NM_152658	19	THAP8	THAP domain containing 8	-0.249706
91522	NM_173465	5	COL23A1	collagen, type XXIII, alpha 1	-0.249533
55809	NM_033502	6	TRERF1	transcriptional regulating factor 1	-0.249219
54556	NM_019071	7	ING3	inhibitor of growth family, member 3	-0.248994
2960	NM_005513	3	GTF2E1	general transcription factor IIE, polypeptide 1, alpha 56kDa	-0.248604
23522	NM_012330	10	KAT6B	K(lysine) acetyltransferase 6B	-0.248296
4233	NM_000245	7	MET	met proto-oncogene (hepatocyte growth factor receptor)	-0.248149
5395	NM_000535	7	PMS2	PMS2 postmeiotic segregation increased 2 (S. cerevisiae)	-0.248122
51234	NM_016454	15	TMEM85	transmembrane protein 85	-0.248102
10730	NM_014263	10	YME1L1	YME1-like 1 (S. cerevisiae)	-0.247842
3705	NM_001142593	14	ITPK1	inositol-tetrakisphosphate 1-kinase	-0.247628
653784	NM_001085365	2	MZT2A	mitotic spindle organizing protein 2A	-0.247341
54806	NM_001134830	6	AHI1	Abelson helper integration site 1	-0.247295
57654	NM_020894	4	KIAA1530	KIAA1530	-0.24714
50	NM_001098	22	ACO2	aconitase 2, mitochondrial	-0.246542
29115	NM_013260	17	SAP30BP	SAP30 binding protein	-0.24633
125206	NM_001042450	17	SLC5A10	solute carrier family 5 (sodium/glucose cotransporter), member 10	-0.24623
83932	NM_001010984	1	C1orf124	chromosome 1 open reading frame 124	-0.245547
54531	NM_017550	19	MIER2	mesoderm induction early response 1, family member 2	-0.245464
140838	NM_152667	20	NANP	N-acetylneuraminic acid phosphatase	-0.245341
5372	NM_002676	22	PMM1	phosphomannomutase 1	-0.245089
9374	NM_001204103	6	PPT2	palmitoyl-protein thioesterase 2	-0.244995
23155	NM_001048210	1	CLCC1	chloride channel CLIC-like 1	-0.244864
3930	NM_002296	1	LBR	lamin B receptor	-0.244724
116254	NM_138785	6	C6orf72	chromosome 6 open reading frame 72	-0.244365
207	NM_001014431	14	AKT1	v-akt murine thymoma viral oncogene homolog 1	-0.244143
10236	NM_001102397	1	HNRNPR	heterogeneous nuclear ribonucleoprotein R	-0.243768
1119	NM_001277	11	CHKA	choline kinase alpha	-0.243724
7353	NM_001035247	22	UFD1L	ubiquitin fusion degradation 1 like (yeast)	-0.243544
26225	NM_001037174	2	ARL5A	ADP-ribosylation factor-like 5A	-0.24341
10477	NM_006357	2	UBE2E3	ubiquitin-conjugating enzyme E2E 3	-0.242786
84872	NM_032786	12	ZC3H10	zinc finger CCCH-type containing 10	-0.242454
10001	NM_005466	14	MED6	mediator complex subunit 6	-0.242301
374907	NM_198540	19	B3GNT8	UDP-GlcNAc:betaGal beta-1,3-N-acetylglucosaminyltransferase 8	-0.24214
55666	NM_017921	17	NPLOC4	nuclear protein localization 4 homolog (S. cerevisiae)	-0.242111
10520	NM_006385	19	ZNF211	zinc finger protein 211	-0.240673
51367	NM_015918	12	POP5	processing of precursor 5, ribonuclease P/MRP subunit (S. cerevisiae)	-0.240197
6945	NM_170607	17	MLX	MAX-like protein X	-0.239452
353116	NM_178314	12	RILPL1	Rab interacting lysosomal protein-like 1	-0.239264
112840	NM_001008726	14	WDR89	WD repeat domain 89	-0.23863
64418	NM_022484	7	TMEM168	transmembrane protein 168	-0.238594
53339	NM_001011885	15	BTBD1	BTB (POZ) domain containing 1	-0.238511
50810	NM_016073	15	HDGFRP3	hepatoma-derived growth factor, related protein 3	-0.238386
8339	NM_003518	6	HIST1H2BG	histone cluster 1, H2bg	-0.238347
84665	NM_032578	10	MYPN	myopalladin	-0.238272
8344	NM_003523	6	HIST1H2BE	histone cluster 1, H2be	-0.238159
23265	NM_001013839	17	EXOC7	exocyst complex component 7	-0.238079
51018	NM_016052	1	RRP15	ribosomal RNA processing 15 homolog (S. cerevisiae)	-0.237753
116841	NM_053052	1	SNAP47	synaptosomal-associated protein, 47kDa	-0.237474
120939	NM_153022	12	C12orf59	chromosome 12 open reading frame 59	-0.237425
26166	NM_015668	8	RGS22	regulator of G-protein signaling 22	-0.237389
5216	NM_005022	17	PFN1	profilin 1	-0.237376
66036	NM_015458	8	MTMR9	myotubularin related protein 9	-0.237172
7024	NM_001173452	12	TFCP2	transcription factor CP2	-0.237126
6883	NM_001135218	1	TAF12	TAF12 RNA polymerase II, TATA box binding protein (TBP)-associated factor, 20kDa	-0.23648
7033	NM_003226	21	TFF3	trefoil factor 3 (intestinal)	-0.23609
6238	NM_001042576	20	RRBP1	ribosome binding protein 1 homolog 180kDa (dog)	-0.236026
10948	NM_001165937	17	STARD3	StAR-related lipid transfer (START) domain containing 3	-0.236024
92154	NM_138383	16	MTSS1L	metastasis suppressor 1-like	-0.235781
79145	NM_001011667	8	CHCHD7	coiled-coil-helix-coiled-coil-helix domain containing 7	-0.235268
54472	NM_019009	11	TOLLIP	toll interacting protein	-0.234946
57520	NM_020760	2	HECW2	HECT, C2 and WW domain containing E3 ubiquitin protein ligase 2	-0.234618
55262	NM_018275	7	C7orf43	chromosome 7 open reading frame 43	-0.234428
9534	NM_203282	19	ZNF254	zinc finger protein 254	-0.233691
8819	NM_003864	4	SAP30	Sin3A-associated protein, 30kDa	-0.233411
124790	NM_144608	17	HEXIM2	hexamethylene bis-acetamide inducible 2	-0.232829
90226	NM_033199	3	UCN2	urocortin 2	-0.232795
93492	NM_001141968	13	TPTE2	transmembrane phosphoinositide 3-phosphatase and tensin homolog 2	-0.232574
64123	NM_022159	1	ELTD1	EGF, latrophilin and seven transmembrane domain containing 1	-0.232196
57720	NM_001136557	9	GPR107	G protein-coupled receptor 107	-0.23158
23357	NM_015305	14	ANGEL1	angel homolog 1 (Drosophila)	-0.231558
8916	NM_014606	4	HERC3	hect domain and RLD 3	-0.231273
7079	NM_003256	3	TIMP4	TIMP metallopeptidase inhibitor 4	-0.230982
8202	NM_001174087	20	NCOA3	nuclear receptor coactivator 3	-0.230631
9611	NM_001190438	17	NCOR1	nuclear receptor corepressor 1	-0.230455
11319	NM_001135752	10	ECD	ecdysoneless homolog (Drosophila)	-0.230234
6094	NM_000327	11	ROM1	retinal outer segment membrane protein 1	-0.230164
84953	NM_032867	11	MICALCL	MICAL C-terminal like	-0.230146
1191	NM_203339	8	CLU	clusterin	-0.23005
147949	NM_001159860	19	ZNF583	zinc finger protein 583	-0.229451
7727	NM_001032292	16	ZNF174	zinc finger protein 174	-0.229349
27031	NM_153240	3	NPHP3	nephronophthisis 3 (adolescent)	-0.228936
283	NM_001097577	14	ANG	angiogenin, ribonuclease, RNase A family, 5	-0.228618
285172	NM_173822	2	FAM126B	family with sequence similarity 126, member B	-0.228464
55337	NM_018381	19	C19orf66	chromosome 19 open reading frame 66	-0.228203
54891	NM_017759	2	INO80D	INO80 complex subunit D	-0.227849
23163	NM_001172703	17	GGA3	golgi-associated, gamma adaptin ear containing, ARF binding protein 3	-0.227538
323	NM_001166050	4	APBB2	amyloid beta (A4) precursor protein-binding, family B, member 2	-0.227467
7071	NM_001032282	8	KLF10	Kruppel-like factor 10	-0.227098
64978	NM_032478	17	MRPL38	mitochondrial ribosomal protein L38	-0.226443
54661	NR_001280	5	PCDHB17	protocadherin beta 17 pseudogene	-0.226406
55308	NM_018332	16	DDX19A	DEAD (Asp-Glu-Ala-As) box polypeptide 19A	-0.226318
23557	NM_012437	1	SNAPIN	SNAP-associated protein	-0.226085
2934	NM_000177	9	GSN	gelsolin	-0.225969
100128905	XM_001721827	2	LOC100128905	hypothetical protein LOC100128905	-0.225721
3069	NM_001243900	2	HDLBP	high density lipoprotein binding protein	-0.225492
9039	NM_003968	3	UBA3	ubiquitin-like modifier activating enzyme 3	-0.225092
1745	NM_001038493	2	DLX1	distal-less homeobox 1	-0.224055
11056	NM_007010	17	DDX52	DEAD (Asp-Glu-Ala-Asp) box polypeptide 52	-0.223909
3480	NM_000875	15	IGF1R	insulin-like growth factor 1 receptor	-0.223477
112597	NR_024204	2	LINC00152	long intergenic non-protein coding RNA 152	-0.223139
79169	NM_024319	1	C1orf35	chromosome 1 open reading frame 35	-0.223031
153572	NM_001134222	5	IRX2	iroquois homeobox 2	-0.223017
84720	NM_001201484	9	PIGO	phosphatidylinositol glycan anchor biosynthesis, class O	-0.222853
1798	NM_001382	11	DPAGT1	dolichyl-phosphate (UDP-N-acetylglucosamine) N-acetylglucosaminephosphotransferase 1 (GlcNAc-1-P transferase)	-0.2228
55187	NM_015378	1	VPS13D	vacuolar protein sorting 13 homolog D (S. cerevisiae)	-0.222652
114826	NM_052928	17	SMYD4	SET and MYND domain containing 4	-0.222552
4855	NM_004557	6	NOTCH4	notch 4	-0.222364
64236	NM_021630	8	PDLIM2	PDZ and LIM domain 2 (mystique)	-0.222329
8659	NM_001161504	1	ALDH4A1	aldehyde dehydrogenase 4 family, member A1	-0.22223
79796	NM_001077690	11	ALG9	asparagine-linked glycosylation 9, alpha-1,2-mannosyltransferase homolog (S. cerevisiae)	-0.221524
203259	NM_001184940	9	C9orf25	chromosome 9 open reading frame 25	-0.22131
641977	NR_024271	7	SEPT7P2	septin 7 pseudogene 2	-0.220912
867	NM_005188	11	CBL	Cas-Br-M (murine) ecotropic retroviral transforming sequence	-0.220595
55071	NM_017998	9	C9orf40	chromosome 9 open reading frame 40	-0.220429
286042	NR_024361	8	FLJ10661	family with sequence similarity 86, member A pseudogene	-0.220337
81572	NM_030815	20	PDRG1	p53 and DNA-damage regulated 1	-0.22009
23443	NM_012243	1	SLC35A3	solute carrier family 35 (UDP-N-acetylglucosamine (UDP-GlcNAc) transporter), member A3	-0.219886
387755	NM_001031853	11	INSC	inscuteable homolog (Drosophila)	-0.219883
56896	NM_020134	2	DPYSL5	dihydropyrimidinase-like 5	-0.219834
55803	NM_018404	17	ADAP2	ArfGAP with dual PH domains 2	-0.219828
7475	NM_006522	2	WNT6	wingless-type MMTV integration site family, member 6	-0.219689
60	NM_001101	7	ACTB	actin, beta	-0.219665
57461	NM_001199469	3	ISY1	ISY1 splicing factor homolog (S. cerevisiae)	-0.219631
10211	NM_005803	6	FLOT1	flotillin 1	-0.219457
22883	NM_001009566	1	CLSTN1	calsyntenin 1	-0.218078
113179	NM_138422	19	ADAT3	adenosine deaminase, tRNA-specific 3	-0.218029
1473	NM_001900	20	CST5	cystatin D	-0.21802
10171	NM_005772	9	RCL1	RNA terminal phosphate cyclase-like 1	-0.217782
89845	NM_001198934	6	ABCC10	ATP-binding cassette, sub-family C (CFTR/MRP), member 10	-0.217622
84961	NM_001184906	17	FBXL20	F-box and leucine-rich repeat protein 20	-0.217449
26953	NM_001243202	9	RANBP6	RAN binding protein 6	-0.217228
152815	NM_144721	4	THAP6	THAP domain containing 6	-0.215456
55526	NM_018706	10	DHTKD1	dehydrogenase E1 and transketolase domain containing 1	-0.21409
246	NM_001140	17	ALOX15	arachidonate 15-lipoxygenase	-0.213775
23154	NM_001014839	1	NCDN	neurochondrin	-0.213715
2773	NM_006496	1	GNAI3	guanine nucleotide binding protein (G protein), alpha inhibiting activity polypeptide 3	-0.213648
65082	NM_022916	12	VPS33A	vacuolar protein sorting 33 homolog A (S. cerevisiae)	-0.213598
55379	NM_018509	17	LRRC59	leucine rich repeat containing 59	-0.213407
55069	NM_017994	7	C7orf42	chromosome 7 open reading frame 42	-0.213346
54014	NM_001007246	21	BRWD1	bromodomain and WD repeat domain containing 1	-0.213005
29883	NM_013354	8	CNOT7	CCR4-NOT transcription complex, subunit 7	-0.212883
253558	NM_001002257	2	LCLAT1	lysocardiolipin acyltransferase 1	-0.212851
84938	NM_032852	1	ATG4C	ATG4 autophagy related 4 homolog C (S. cerevisiae)	-0.212769
6497	NM_003036	1	SKI	v-ski sarcoma viral oncogene homolog (avian)	-0.212659
1154	NM_013324	3	CISH	cytokine inducible SH2-containing protein	-0.212115
81566	NM_030809	12	CSRNP2	cysteine-serine-rich nuclear protein 2	-0.212046
9252	NM_004755	14	RPS6KA5	ribosomal protein S6 kinase, 90kDa, polypeptide 5	-0.211981
6646	NM_003101	1	SOAT1	sterol O-acyltransferase 1	-0.211795
1488	NM_001083914	10	CTBP2	C-terminal binding protein 2	-0.211326
128308	NM_181441	1	MRPL55	mitochondrial ribosomal protein L55	-0.211068
56990	NM_001038702	5	CDC42SE2	CDC42 small effector 2	-0.210927
161394	NM_001010860	14	SAMD15	sterile alpha motif domain containing 15	-0.210589
55650	NM_001202554	1	PIGV	phosphatidylinositol glycan anchor biosynthesis, class V	-0.210474
2975	NM_001520	16	GTF3C1	general transcription factor IIIC, polypeptide 1, alpha 220kDa	-0.210221
3766	NM_002241	1	KCNJ10	potassium inwardly-rectifying channel, subfamily J, member 10	-0.209854
1106	NM_001042572	15	CHD2	chromodomain helicase DNA binding protein 2	-0.209772
3145	NM_000190	11	HMBS	hydroxymethylbilane synthase	-0.209694
23741	NM_014335	15	EID1	EP300 interacting inhibitor of differentiation 1	-0.209326
1198	NM_001130028	15	CLK3	CDC-like kinase 3	-0.209278
11334	NM_007275	3	TUSC2	tumor suppressor candidate 2	-0.20865
375346	NM_198563	3	TMEM110	transmembrane protein 110	-0.208472
11245	NM_007223	15	GPR176	G protein-coupled receptor 176	-0.208025
5436	NM_002696	11	POLR2G	polymerase (RNA) II (DNA directed) polypeptide G	-0.207629
441212	NR_003500	7	RP9P	retinitis pigmentosa 9 pseudogene	-0.207599
80347	NM_001042529	17	COASY	CoA synthase	-0.207467
54205	NM_018947	7	CYCS	cytochrome c, somatic	-0.206938
23219	NM_001136115	1	FBXO28	F-box protein 28	-0.206306
23371	NM_015319	12	TENC1	tensin like C1 domain containing phosphatase (tensin 2)	-0.206269
247	NM_001039130	17	ALOX15B	arachidonate 15-lipoxygenase, type B	-0.206075
192669	NM_024852	1	EIF2C3	eukaryotic translation initiation factor 2C, 3	-0.205392
9604	NM_001201365	5	RNF14	ring finger protein 14	-0.205238
4738	NM_006156	14	NEDD8	neural precursor cell expressed, developmentally down-regulated 8	-0.205102
51409	NM_016173	3	HEMK1	HemK methyltransferase family member 1	-0.204977
51341	NM_015898	19	ZBTB7A	zinc finger and BTB domain containing 7A	-0.204961
729920	NM_001101417	7	ISPD	isoprenoid synthase domain containing	-0.204925
8732	NM_003800	6	RNGTT	RNA guanylyltransferase and 5'-phosphatase	-0.20489
10018	NM_001204106	2	BCL2L11	BCL2-like 11 (apoptosis facilitator)	-0.204693
26155	NM_015658	1	NOC2L	nucleolar complex associated 2 homolog (S. cerevisiae)	-0.204676
7334	NM_003348	12	UBE2N	ubiquitin-conjugating enzyme E2N	-0.204599
8688	NM_003770	17	KRT37	keratin 37	-0.204262
2801	NM_004486	9	GOLGA2	golgin A2	-0.20392
55975	NM_001031710	7	KLHL7	kelch-like 7 (Drosophila)	-0.203819
6821	NM_000456	12	SUOX	sulfite oxidase	-0.203381
25962	NM_015496	8	KIAA1429	KIAA1429	-0.2033
440138	NM_001004127	13	ALG11	asparagine-linked glycosylation 11, alpha-1,2-mannosyltransferase homolog (yeast)	-0.203248
[truncated: 2,766 more rows]

## Sheet: EIUM+ vs EIUM-
Supplemental Table 1: Differentially expressed genes in EIUM+ versus EIUM-
entrezId	RefSeq	Chromosome	Gene Symbol	Gene Name	logFC
26227	NM_006623	1	PHGDH	phosphoglycerate dehydrogenase	-4.60148
1809	NM_001197294	5	DPYSL3	dihydropyrimidinase-like 3	-3.63237
6876	NM_001001522	11	TAGLN	transgelin	-3.4404
72	NM_001199893	2	ACTG2	actin, gamma 2, smooth muscle, enteric	-3.41164
55504	NM_001204458	13	TNFRSF19	tumor necrosis factor receptor superfamily, member 19	-3.27216
23213	NM_001128204	8	SULF1	sulfatase 1	-3.13885
1307	NM_001856	1	COL16A1	collagen, type XVI, alpha 1	-3.09299
4629	NM_001040113	16	MYH11	myosin, heavy chain 11, smooth muscle	-3.06915
26585	NM_001191322	15	GREM1	gremlin 1	-2.96447
1303	NM_004370	6	COL12A1	collagen, type XII, alpha 1	-2.93423
29968	NM_021154	9	PSAT1	phosphoserine aminotransferase 1	-2.85566
1264	NM_001299	19	CNN1	calponin 1, basic, smooth muscle	-2.6864
23452	NM_012098	9	ANGPTL2	angiopoietin-like 2	-2.66638
7472	NM_003391	7	WNT2	wingless-type MMTV integration site family member 2	-2.66551
84886	NM_001136494	1	C1orf198	chromosome 1 open reading frame 198	-2.60418
2634	NM_004120	1	GBP2	guanylate binding protein 2, interferon-inducible	-2.56065
57574	NM_020814	2	MARCH4	membrane-associated ring finger (C3HC4) 4	-2.53206
7045	NM_000358	5	TGFBI	transforming growth factor, beta-induced, 68kDa	-2.49644
157285	NM_001080826	8	SGK223	homolog of rat pragma of Rnd2	-2.46308
6422	NM_003012	8	SFRP1	secreted frizzled-related protein 1	-2.44413
7057	NM_003246	15	THBS1	thrombospondin 1	-2.38107
6678	NM_003118	5	SPARC	secreted protein, acidic, cysteine-rich (osteonectin)	-2.37834
5919	NM_002889	7	RARRES2	retinoic acid receptor responder (tazarotene induced) 2	-2.35069
8728	NM_033274	5	ADAM19	ADAM metallopeptidase domain 19	-2.2912
54510	NM_019035	4	PCDH18	protocadherin 18	-2.27929
9315	NM_001142474	5	C5orf13	chromosome 5 open reading frame 13	-2.2771
574036	NR_024337	1	C1orf133	chromosome 1 open reading frame 133	-2.26958
115361	NM_052941	1	GBP4	guanylate binding protein 4	-2.26907
11259	NM_001042459	3	FILIP1L	filamin A interacting protein 1-like	-2.26555
79987	NM_153366	9	SVEP1	sushi, von Willebrand factor type A, EGF and pentraxin domain containing 1	-2.25631
26002	NM_015529	6	MOXD1	monooxygenase, DBH-like 1	-2.25604
4784	NM_002501	19	NFIX	nuclear factor I/X (CCAAT-binding transcription factor)	-2.25545
10486	NM_006366	6	CAP2	CAP, adenylate cyclase-associated protein, 2 (yeast)	-2.24665
9891	NM_014840	12	NUAK1	NUAK family, SNF1-like kinase, 1	-2.21421
5270	NM_001136528	2	SERPINE2	serpin peptidase inhibitor, clade E (nexin, plasminogen activator inhibitor type 1), member 2	-2.21381
6001	NM_001005339	10	RGS10	regulator of G-protein signaling 10	-2.17796
4070	NM_002353	1	TACSTD2	tumor-associated calcium signal transducer 2	-2.17103
1000	NM_001792	18	CDH2	cadherin 2, type 1, N-cadherin (neuronal)	-2.14049
4176	NM_005916	7	MCM7	minichromosome maintenance complex component 7	-2.13882
11098	NM_007173	11	PRSS23	protease, serine, 23	-2.1382
79924	NM_024866	22	ADM2	adrenomedullin 2	-2.107
991	NM_001255	1	CDC20	cell division cycle 20 homolog (S. cerevisiae)	-2.07956
91624	NM_001172309	1	NEXN	nexilin (F actin binding protein)	-2.07914
2621	NM_000820	13	GAS6	growth arrest-specific 6	-2.04981
1278	NM_000089	7	COL1A2	collagen, type I, alpha 2	-2.04708
22801	NM_001004439	15	ITGA11	integrin, alpha 11	-2.04297
5239	NM_021965	9	PGM5	phosphoglucomutase 5	-2.03146
1292	NM_001849	21	COL6A2	collagen, type VI, alpha 2	-1.9864
7058	NM_003247	6	THBS2	thrombospondin 2	-1.97935
8364	NM_003542	6	HIST1H4C	histone cluster 1, H4c	-1.97453
29995	NM_014583	3	LMCD1	LIM and cysteine-rich domains 1	-1.97151
55332	NM_018370	12	DRAM1	DNA-damage regulated autophagy modulator 1	-1.96953
144165	NM_001144881	12	PRICKLE1	prickle homolog 1 (Drosophila)	-1.96708
1291	NM_001848	21	COL6A1	collagen, type VI, alpha 1	-1.96325
59	NM_001141945	10	ACTA2	actin, alpha 2, smooth muscle, aorta	-1.96086
5010	NM_001185056	3	CLDN11	claudin 11	-1.95904
1277	NM_000088	17	COL1A1	collagen, type I, alpha 1	-1.95361
4638	NM_053025	3	MYLK	myosin light chain kinase	-1.95271
595	NM_053056	11	CCND1	cyclin D1	-1.94848
9079	NM_001130834	4	LDB2	LIM domain binding 2	-1.92675
397	NM_001175	12	ARHGDIB	Rho GDP dissociation inhibitor (GDI) beta	-1.91918
23022	NM_001166108	4	PALLD	palladin, cytoskeletal associated protein	-1.90415
1734	NM_000793	14	DIO2	deiodinase, iodothyronine, type II	-1.88865
1466	NM_001321	12	CSRP2	cysteine and glycine-rich protein 2	-1.88364
4256	NM_000900	12	MGP	matrix Gla protein	-1.86691
9037	NM_003966	5	SEMA5A	sema domain, seven thrombospondin repeats (type 1 and type 1-like), transmembrane domain (TM) and short cytoplasmic domain, (semaphorin) 5A	-1.85418
114915	NR_015370	5	EPB41L4A-AS1	EPB41L4A antisense RNA 1 (non-protein coding)	-1.84245
10252	NM_005841	4	SPRY1	sprouty homolog 1, antagonist of FGF signaling (Drosophila)	-1.83755
56256	NM_019605	1	SERTAD4	SERTA domain containing 4	-1.83499
8445	NM_003583	12	DYRK2	dual-specificity tyrosine-(Y)-phosphorylation regulated kinase 2	-1.73828
4237	NM_001135247	1	MFAP2	microfibrillar-associated protein 2	-1.72978
152007	NM_022343	9	GLIPR2	GLI pathogenesis-related 2	-1.69721
6536	NM_001024845	1	SLC6A9	solute carrier family 6 (neurotransmitter transporter, glycine), member 9	-1.69656
4053	NM_000428	14	LTBP2	latent transforming growth factor beta binding protein 2	-1.69416
64115	NM_022153	10	C10orf54	chromosome 10 open reading frame 54	-1.68156
7139	NM_000364	1	TNNT2	troponin T type 2 (cardiac)	-1.67419
9022	NM_004669	9	CLIC3	chloride intracellular channel 3	-1.66218
10797	NM_006636	2	MTHFD2	methylenetetrahydrofolate dehydrogenase (NADP+ dependent) 2, methenyltetrahydrofolate cyclohydrolase	-1.65671
1958	NM_001964	5	EGR1	early growth response 1	-1.64455
3398	NM_002166	2	ID2	inhibitor of DNA binding 2, dominant negative helix-loop-helix protein	-1.6414
7318	NM_003335	3	UBA7	ubiquitin-like modifier activating enzyme 7	-1.64105
654	NM_001718	6	BMP6	bone morphogenetic protein 6	-1.63773
7169	NM_003289	9	TPM2	tropomyosin 2 (beta)	-1.62458
9397	NM_004808	10	NMT2	N-myristoyltransferase 2	-1.6228
10631	NM_001135934	13	POSTN	periostin, osteoblast specific factor	-1.6148
55679	NM_001136037	2	LIMS2	LIM and senescent cell antigen-like domains 2	-1.61273
3875	NM_000224	12	KRT18	keratin 18	-1.60545
8654	NM_001083	4	PDE5A	phosphodiesterase 5A, cGMP-specific	-1.58351
26011	NM_001098816	11	ODZ4	odz, odd Oz/ten-m homolog 4 (Drosophila)	-1.57212
55920	NM_001136204	1	RCC2	regulator of chromosome condensation 2	-1.56465
58189	NM_021197	16	WFDC1	WAP four-disulfide core domain 1	-1.55617
3910	NM_001105206	6	LAMA4	laminin, alpha 4	-1.5446
150	NM_000681	10	ADRA2A	adrenergic, alpha-2A-, receptor	-1.5425
1266	NM_001839	1	CNN3	calponin 3, acidic	-1.53953
7292	NM_003326	1	TNFSF4	tumor necrosis factor (ligand) superfamily, member 4	-1.53895
27122	NM_001018057	11	DKK3	dickkopf homolog 3 (Xenopus laevis)	-1.53845
7067	NM_001190918	17	THRA	thyroid hormone receptor, alpha	-1.53692
83988	NM_001040624	8	NCALD	neurocalcin delta	-1.53088
2318	NM_001127487	7	FLNC	filamin C, gamma	-1.51208
84141	NM_001135032	2	FAM176A	family with sequence similarity 176, member A	-1.51174
115701	NM_052947	18	ALPK2	alpha-kinase 2	-1.50109
2064	NM_001005862	17	ERBB2	v-erb-b2 erythroblastic leukemia viral oncogene homolog 2, neuro/glioblastoma derived oncogene homolog (avian)	-1.47742
3755	NM_002237	20	KCNG1	potassium voltage-gated channel, subfamily G, member 1	-1.46914
7025	NM_005654	5	NR2F1	nuclear receptor subfamily 2, group F, member 1	-1.46791
857	NM_001172895	7	CAV1	caveolin 1, caveolae protein, 22kDa	-1.46778
84171	NM_032211	10	LOXL4	lysyl oxidase-like 4	-1.44761
64770	NM_022757	3	CCDC14	coiled-coil domain containing 14	-1.44595
2535	NM_001466	17	FZD2	frizzled family receptor 2	-1.44437
10194	NM_005786	18	TSHZ1	teashirt zinc finger homeobox 1	-1.44245
90853	NM_144569	1	SPOCD1	SPOC domain containing 1	-1.43971
1295	NM_001850	3	COL8A1	collagen, type VIII, alpha 1	-1.43482
56034	NM_016205	4	PDGFC	platelet derived growth factor C	-1.42158
80206	NM_025135	18	FHOD3	formin homology 2 domain containing 3	-1.41602
7424	NM_005429	4	VEGFC	vascular endothelial growth factor C	-1.41588
1490	NM_001901	6	CTGF	connective tissue growth factor	-1.41436
1363	NM_001873	4	CPE	carboxypeptidase E	-1.41391
57619	NM_020859	4	SHROOM3	shroom family member 3	-1.40987
134	NM_000674	1	ADORA1	adenosine A1 receptor	-1.40403
2274	NM_001039492	2	FHL2	four and a half LIM domains 2	-1.40007
283078	NM_001242702	10	MKX	mohawk homeobox	-1.39983
404093	NM_017949	17	CUEDC1	CUE domain containing 1	-1.39883
5654	NM_002775	10	HTRA1	HtrA serine peptidase 1	-1.39172
858	NM_001206747	7	CAV2	caveolin 2	-1.37956
23499	NM_012090	1	MACF1	microtubule-actin crosslinking factor 1	-1.37934
57820	NM_021178	14	CCNB1IP1	cyclin B1 interacting protein 1, E3 ubiquitin protein ligase	-1.37895
4320	NM_005940	22	MMP11	matrix metallopeptidase 11 (stromelysin 3)	-1.374
3206	NM_018951	7	HOXA10	homeobox A10	-1.37015
3371	NM_002160	9	TNC	tenascin C	-1.36827
6920	NM_003196	1	TCEA3	transcription elongation factor A (SII), 3	-1.36565
10160	NM_001001715	13	FARP1	FERM, RhoGEF (ARHGEF) and pleckstrin domain protein 1 (chondrocyte-derived)	-1.36536
56937	NM_020182	20	PMEPA1	prostate transmembrane protein, androgen induced 1	-1.35714
81539	NM_001077484	12	SLC38A1	solute carrier family 38, member 1	-1.3567
169611	NM_182487	9	OLFML2A	olfactomedin-like 2A	-1.35523
152485	NM_178835	4	ZNF827	zinc finger protein 827	-1.35499
10656	NM_006558	8	KHDRBS3	KH domain containing, RNA binding, signal transduction associated 3	-1.35474
130497	NM_145260	2	OSR1	odd-skipped related 1 (Drosophila)	-1.34618
132299	NM_001014446	4	OCIAD2	OCIA domain containing 2	-1.33813
9644	NM_014631	10	SH3PXD2A	SH3 and PX domains 2A	-1.33769
1112	NM_001085471	14	FOXN3	forkhead box N3	-1.3369
1012	NM_001220488	16	CDH13	cadherin 13, H-cadherin (heart)	-1.32956
51088	NM_001007075	4	KLHL5	kelch-like 5 (Drosophila)	-1.32653
10346	NM_001199573	11	TRIM22	tripartite motif containing 22	-1.31845
54800	NM_017644	3	KLHL24	kelch-like 24 (Drosophila)	-1.31596
1021	NM_001145306	7	CDK6	cyclin-dependent kinase 6	-1.31388
4705	NM_004544	2	NDUFA10	NADH dehydrogenase (ubiquinone) 1 alpha subcomplex, 10, 42kDa	-1.31315
80325	NM_032548	3	ABTB1	ankyrin repeat and BTB (POZ) domain containing 1	-1.3119
5327	NM_000930	8	PLAT	plasminogen activator, tissue	-1.30515
4627	NM_002473	22	MYH9	myosin, heavy chain 9, non-muscle	-1.3048
5757	NM_001099285	2	PTMA	prothymosin, alpha	-1.29861
57590	NM_020830	2	WDFY1	WD repeat and FYVE domain containing 1	-1.29391
92922	NM_033212	16	CCDC102A	coiled-coil domain containing 102A	-1.28894
3659	NM_002198	5	IRF1	interferon regulatory factor 1	-1.28854
81	NM_004924	19	ACTN4	actinin, alpha 4	-1.28839
8829	NM_001024628	10	NRP1	neuropilin 1	-1.28037
131583	NM_153690	3	FAM43A	family with sequence similarity 43, member A	-1.27426
4851	NM_017617	9	NOTCH1	notch 1	-1.27161
57761	NM_021158	20	TRIB3	tribbles homolog 3 (Drosophila)	-1.26736
253827	NM_001031679	12	MSRB3	methionine sulfoxide reductase B3	-1.26675
3685	NM_001144999	2	ITGAV	integrin, alpha V (vitronectin receptor, alpha polypeptide, antigen CD51)	-1.26277
5412	NM_007106	13	UBL3	ubiquitin-like 3	-1.25952
168544	NM_207336	7	ZNF467	zinc finger protein 467	-1.25291
9710	NM_014686	19	KIAA0355	KIAA0355	-1.25248
400818	NM_001037675	1	NBPF9	neuroblastoma breakpoint family, member 9	-1.24831
87	NM_001102	14	ACTN1	actinin, alpha 1	-1.24194
642934	XM_001723876	10	LOC642934	hypothetical LOC642934	-1.24191
348093	NM_194272	15	RBPMS2	RNA binding protein with multiple splicing 2	-1.24118
27254	NM_014460	22	CSDC2	cold shock domain containing C2, RNA binding	-1.24078
311	NM_001157	10	ANXA11	annexin A11	-1.23901
6919	NM_003195	20	TCEA2	transcription elongation factor A (SII), 2	-1.23819
51466	NM_016337	14	EVL	Enah/Vasp-like	-1.23541
6659	NM_003107	6	SOX4	SRY (sex determining region Y)-box 4	-1.23343
3433	NM_001547	10	IFIT2	interferon-induced protein with tetratricopeptide repeats 2	-1.23342
7188	NM_001033910	1	TRAF5	TNF receptor-associated factor 5	-1.23314
3927	NM_006148	17	LASP1	LIM and SH3 protein 1	-1.23258
4088	NM_001145102	15	SMAD3	SMAD family member 3	-1.23178
57165	NM_020435	1	GJC2	gap junction protein, gamma 2, 47kDa	-1.23065
92521	NM_001033553	17	SPECC1	sperm antigen with calponin homology and coiled-coil domains 1	-1.22945
9518	NM_004864	19	GDF15	growth differentiation factor 15	-1.229
8082	NM_001135823	12	SSPN	sarcospan (Kras oncogene-associated gene)	-1.22765
11135	NM_152243	22	CDC42EP1	CDC42 effector protein (Rho GTPase binding) 1	-1.22568
9055	NM_003981	15	PRC1	protein regulator of cytokinesis 1	-1.22208
147906	NM_145056	19	DACT3	dapper, antagonist of beta-catenin, homolog 3 (Xenopus laevis)	-1.21896
6228	NM_001025	5	RPS23	ribosomal protein S23	-1.21791
1284	NM_001846	13	COL4A2	collagen, type IV, alpha 2	-1.21069
1026	NM_000389	6	CDKN1A	cyclin-dependent kinase inhibitor 1A (p21, Cip1)	-1.20899
50854	NM_001040437	6	C6orf48	chromosome 6 open reading frame 48	-1.20873
60494	NM_001156474	11	CCDC81	coiled-coil domain containing 81	-1.2064
56935	NM_020179	11	C11orf75	chromosome 11 open reading frame 75	-1.2053
2018	NM_001165924	10	EMX2	empty spiracles homeobox 2	-1.20493
7453	NM_004184	14	WARS	tryptophanyl-tRNA synthetase	-1.20356
2195	NM_005245	4	FAT1	FAT tumor suppressor homolog 1 (Drosophila)	-1.20157
222166	NM_152793	7	C7orf41	chromosome 7 open reading frame 41	-1.20121
51715	NM_016277	6	RAB23	RAB23, member RAS oncogene family	-1.19853
56911	NM_020152	21	C21orf7	chromosome 21 open reading frame 7	-1.19851
5305	NM_005028	10	PIP4K2A	phosphatidylinositol-5-phosphate 4-kinase, type II, alpha	-1.19737
7465	NM_001143976	11	WEE1	WEE1 homolog (S. pombe)	-1.19047
65249	NM_023072	19	ZSWIM4	zinc finger, SWIM-type containing 4	-1.19043
2309	NM_001455	6	FOXO3	forkhead box O3	-1.18861
8510	NM_006983	1	MMP23B	matrix metallopeptidase 23B	-1.18249
3725	NM_002228	1	JUN	jun proto-oncogene	-1.17744
2120	NM_001987	12	ETV6	ets variant 6	-1.1673
64207	NM_024496	14	IRF2BPL	interferon regulatory factor 2 binding protein-like	-1.16552
2275	NM_001243878	1	FHL3	four and a half LIM domains 3	-1.16105
7414	NM_003373	10	VCL	vinculin	-1.15834
9181	NM_001162383	1	ARHGEF2	Rho/Rac guanine nucleotide exchange factor (GEF) 2	-1.15825
79792	NM_001166237	8	GSDMD	gasdermin D	-1.15364
2131	NM_000127	8	EXT1	exostosin 1	-1.15066
25960	NM_032777	8	GPR124	G protein-coupled receptor 124	-1.15007
51313	NM_001031700	4	FAM198B	family with sequence similarity 198, member B	-1.14786
148170	NM_145057	19	CDC42EP5	CDC42 effector protein (Rho GTPase binding) 5	-1.14744
23097	NM_015076	6	CDK19	cyclin-dependent kinase 19	-1.14545
8795	NM_003842	8	TNFRSF10B	tumor necrosis factor receptor superfamily, member 10b	-1.14099
219771	NM_145012	10	CCNY	cyclin Y	-1.14004
6472	NM_001166356	12	SHMT2	serine hydroxymethyltransferase 2 (mitochondrial)	-1.13979
3646	NM_001568	8	EIF3E	eukaryotic translation initiation factor 3, subunit E	-1.13926
10946	NM_006802	1	SF3A3	splicing factor 3a, subunit 3, 60kDa	-1.13694
169792	NM_001042413	9	GLIS3	GLIS family zinc finger 3	-1.1357
60312	NM_001134647	4	AFAP1	actin filament associated protein 1	-1.13557
165	NM_001129	7	AEBP1	AE binding protein 1	-1.13427
5106	NM_001018073	14	PCK2	phosphoenolpyruvate carboxykinase 2 (mitochondrial)	-1.13333
60436	NM_001199513	20	TGIF2	TGFB-induced factor homeobox 2	-1.13221
1847	NM_004419	10	DUSP5	dual specificity phosphatase 5	-1.12827
116496	NM_052966	1	FAM129A	family with sequence similarity 129, member A	-1.12756
27436	NM_001145076	2	EML4	echinoderm microtubule associated protein like 4	-1.12725
51177	NM_016274	1	PLEKHO1	pleckstrin homology domain containing, family O member 1	-1.11957
871	NM_001207014	11	SERPINH1	serpin peptidase inhibitor, clade H (heat shock protein 47), member 1, (collagen binding protein 1)	-1.1136
10791	NM_006634	2	VAMP5	vesicle-associated membrane protein 5 (myobrevin)	-1.11162
6385	NM_002999	20	SDC4	syndecan 4	-1.0982
1948	NM_004093	13	EFNB2	ephrin-B2	-1.09747
677	NM_004926	14	ZFP36L1	zinc finger protein 36, C3H type-like 1	-1.09593
151963	NM_178496	3	MB21D2	Mab-21 domain containing 2	-1.09306
488	NM_001681	12	ATP2A2	ATPase, Ca++ transporting, cardiac muscle, slow twitch 2	-1.09296
152002	NM_152531	3	C3orf21	chromosome 3 open reading frame 21	-1.09077
10628	NM_006472	1	TXNIP	thioredoxin interacting protein	-1.09048
5507	NM_005398	10	PPP1R3C	protein phosphatase 1, regulatory (inhibitor) subunit 3C	-1.08896
25825	NM_012105	21	BACE2	beta-site APP-cleaving enzyme 2	-1.08035
9697	NM_012288	6	TRAM2	translocation associated membrane protein 2	-1.07474
79991	NM_024928	10	OBFC1	oligonucleotide/oligosaccharide-binding fold containing 1	-1.07344
5745	NM_000316	3	PTH1R	parathyroid hormone 1 receptor	-1.07303
5928	NM_001135255	1	RBBP4	retinoblastoma binding protein 4	-1.07301
54841	NM_001159596	13	BIVM	basic, immunoglobulin-like variable motif containing	-1.07168
132430	NM_001114734	4	PABPC4L	poly(A) binding protein, cytoplasmic 4-like	-1.06791
50865	NM_015987	12	HEBP1	heme binding protein 1	-1.06639
55107	NM_018043	11	ANO1	anoctamin 1, calcium activated chloride channel	-1.06632
23198	NM_014614	2	PSME4	proteasome (prosome, macropain) activator subunit 4	-1.06511
1282	NM_001845	13	COL4A1	collagen, type IV, alpha 1	-1.06431
122786	NM_001042481	14	FRMD6	FERM domain containing 6	-1.0641
7162	NM_001166392	6	TPBG	trophoblast glycoprotein	-1.06402
4016	NM_005576	15	LOXL1	lysyl oxidase-like 1	-1.06318
55616	NM_001143778	1	ASAP3	ArfGAP with SH3 domain, ankyrin repeat and PH domain 3	-1.06306
55971	NM_018842	7	BAIAP2L1	BAI1-associated protein 2-like 1	-1.06175
64393	NM_022470	3	ZMAT3	zinc finger, matrin-type 3	-1.06174
8309	NM_003500	3	ACOX2	acyl-CoA oxidase 2, branched chain	-1.0604
5796	NM_001135648	6	PTPRK	protein tyrosine phosphatase, receptor type, K	-1.05952
88455	NM_033121	12	ANKRD13A	ankyrin repeat domain 13A	-1.05712
473	NM_001042681	1	RERE	arginine-glutamic acid dipeptide (RE) repeats	-1.05678
641638	NR_002599	8	SNHG6	small nucleolar RNA host gene 6 (non-protein coding)	-1.05347
6541	NM_003045	13	SLC7A1	solute carrier family 7 (cationic amino acid transporter, y+ system), member 1	-1.05346
151162	NR_024275	2	LOC151162	hypothetical LOC151162	-1.05336
84251	NM_032291	1	SGIP1	SH3-domain GRB2-like (endophilin) interacting protein 1	-1.04989
100132406	NM_001039703	1	NBPF10	neuroblastoma breakpoint family, member 10	-1.04392
259217	NM_025015	10	HSPA12A	heat shock 70kDa protein 12A	-1.04205
7716	NM_007146	17	VEZF1	vascular endothelial zinc finger 1	-1.03503
79901	NM_001127383	2	CYBRD1	cytochrome b reductase 1	-1.03475
4172	NM_002388	6	MCM3	minichromosome maintenance complex component 3	-1.03425
51187	NM_016304	15	RSL24D1	ribosomal L24 domain containing 1	-1.0342
64759	NM_022748	7	TNS3	tensin 3	-1.03286
8495	NM_003621	11	PPFIBP2	PTPRF interacting protein, binding protein 2 (liprin beta 2)	-1.03265
728026	XM_001126659	9	LOC728026	prothymosin alpha-like	-1.0304
11167	NM_007085	3	FSTL1	follistatin-like 1	-1.0267
79690	NM_024637	7	GAL3ST4	galactose-3-O-sulfotransferase 4	-1.02436
4041	NM_002335	11	LRP5	low density lipoprotein receptor-related protein 5	-1.01694
1382	NM_001199723	1	CRABP2	cellular retinoic acid binding protein 2	-1.01616
6146	NM_000983	1	RPL22	ribosomal protein L22	-1.01269
57198	NM_001005855	1	ATP8B2	ATPase, class I, type 8B, member 2	-1.01252
55740	NM_001008493	1	ENAH	enabled homolog (Drosophila)	-1.01136
23266	NM_012302	1	LPHN2	latrophilin 2	-1.00927
6764	NM_005418	11	ST5	suppression of tumorigenicity 5	-1.00909
3912	NM_002291	7	LAMB1	laminin, beta 1	-1.00737
29128	NM_001048201	19	UHRF1	ubiquitin-like with PHD and ring finger domains 1	-1.00548
7043	NM_003239	14	TGFB3	transforming growth factor, beta 3	-1.00526
55323	NM_018357	15	LARP6	La ribonucleoprotein domain family, member 6	-1.00428
284	NM_001146	8	ANGPT1	angiopoietin 1	-1.00384
1054	NM_001806	19	CEBPG	CCAAT/enhancer binding protein (C/EBP), gamma	-0.997268
4034	NM_002319	7	LRCH4	leucine-rich repeats and calponin homology (CH) domain containing 4	-0.995432
256691	NM_153267	9	MAMDC2	MAM domain containing 2	-0.989462
6203	NM_001013	19	RPS9	ribosomal protein S9	-0.988763
79895	NM_024837	15	ATP8B4	ATPase, class I, type 8B, member 4	-0.988632
80224	NM_001201573	14	NUBPL	nucleotide binding protein-like	-0.986798
10221	NM_025195	8	TRIB1	tribbles homolog 1 (Drosophila)	-0.985942
275	NM_000481	3	AMT	aminomethyltransferase	-0.985682
7088	NM_005077	9	TLE1	transducin-like enhancer of split 1 (E(sp1) homolog, Drosophila)	-0.983191
10231	NM_005822	6	RCAN2	regulator of calcineurin 2	-0.982991
51296	NM_016582	11	SLC15A3	solute carrier family 15, member 3	-0.98053
2633	NM_002053	1	GBP1	guanylate binding protein 1, interferon-inducible	-0.979768
23174	NM_015144	16	ZCCHC14	zinc finger, CCHC domain containing 14	-0.975884
9232	NM_004219	5	PTTG1	pituitary tumor-transforming 1	-0.975029
55714	NM_001080477	4	ODZ3	odz, odd Oz/ten-m homolog 3 (Drosophila)	-0.973687
149076	NM_152493	1	ZNF362	zinc finger protein 362	-0.972106
1879	NM_024007	5	EBF1	early B-cell factor 1	-0.97035
80233	NM_025161	17	C17orf70	chromosome 17 open reading frame 70	-0.967814
375775	NM_001098537	9	PNPLA7	patatin-like phospholipase domain containing 7	-0.967762
55876	NM_001042471	17	GSDMB	gasdermin B	-0.966603
1290	NM_000393	2	COL5A2	collagen, type V, alpha 2	-0.965787
4782	NM_005597	19	NFIC	nuclear factor I/C (CCAAT-binding transcription factor)	-0.96529
2091	NM_001436	19	FBL	fibrillarin	-0.964842
586	NM_001178091	12	BCAT1	branched chain amino-acid transaminase 1, cytosolic	-0.961859
6575	NM_006749	8	SLC20A2	solute carrier family 20 (phosphate transporter), member 2	-0.961194
51386	NM_001242923	22	EIF3L	eukaryotic translation initiation factor 3, subunit L	-0.959902
4135	NM_033063	11	MAP6	microtubule-associated protein 6	-0.958423
3606	NM_001243211	11	IL18	interleukin 18 (interferon-gamma-inducing factor)	-0.954456
1528	NM_001190807	18	CYB5A	cytochrome b5 type A (microsomal)	-0.95409
64359	NM_001205319	17	NXN	nucleoredoxin	-0.951574
79047	NM_001129994	19	KCTD15	potassium channel tetramerisation domain containing 15	-0.94367
11144	NM_007068	22	DMC1	DMC1 dosage suppressor of mck1 homolog, meiosis-specific homologous recombination (yeast)	-0.943336
83895	NM_031957	17	KRTAP1-5	keratin associated protein 1-5	-0.940052
90139	NM_130783	11	TSPAN18	tetraspanin 18	-0.939671
4209	NM_005920	1	MEF2D	myocyte enhancer factor 2D	-0.939285
147912	NM_175875	19	SIX5	SIX homeobox 5	-0.938567
8425	NM_001042544	19	LTBP4	latent transforming growth factor beta binding protein 4	-0.938393
7766	NM_013361	19	ZNF223	zinc finger protein 223	-0.937228
4908	NM_001102654	12	NTF3	neurotrophin 3	-0.936838
55268	NM_001198961	1	ECHDC2	enoyl CoA hydratase domain containing 2	-0.935033
93664	NM_001009571	7	CADPS2	Ca++-dependent secretion activator 2	-0.930914
57616	NM_020856	19	TSHZ3	teashirt zinc finger homeobox 3	-0.930087
276	NM_001008221	1	AMY1A	amylase, alpha 1A (salivary)	-0.926208
22906	NM_001042646	3	TRAK1	trafficking protein, kinesin binding 1	-0.925004
221061	NM_001010924	10	FAM171A1	family with sequence similarity 171, member A1	-0.921319
6176	NM_001003	15	RPLP1	ribosomal protein, large, P1	-0.920235
659	NM_001204	2	BMPR2	bone morphogenetic protein receptor, type II (serine/threonine kinase)	-0.918222
10938	NM_006795	11	EHD1	EH-domain containing 1	-0.918045
1975	NM_001417	12	EIF4B	eukaryotic translation initiation factor 4B	-0.917695
90550	NM_138357	10	MCU	mitochondrial calcium uniporter	-0.916852
26353	NM_014365	12	HSPB8	heat shock 22kDa protein 8	-0.916407
6695	NM_004598	5	SPOCK1	sparc/osteonectin, cwcv and kazal-like domains proteoglycan (testican) 1	-0.915008
835	NM_001224	7	CASP2	caspase 2, apoptosis-related cysteine peptidase	-0.911773
25895	NM_015433	12	METTL21B	methyltransferase like 21B	-0.911726
6272	NM_001205228	1	SORT1	sortilin 1	-0.910715
9980	NM_005128	21	DOPEY2	dopey family member 2	-0.910116
481	NM_001677	1	ATP1B1	ATPase, Na+/K+ transporting, beta 1 polypeptide	-0.910083
83989	NM_001163417	5	FAM172A	family with sequence similarity 172, member A	-0.908876
284119	NM_012232	17	PTRF	polymerase I and transcript release factor	-0.908832
10435	NM_006779	11	CDC42EP2	CDC42 effector protein (Rho GTPase binding) 2	-0.908188
10019	NM_005475	12	SH2B3	SH2B adaptor protein 3	-0.908053
7041	NM_001042454	16	TGFB1I1	transforming growth factor beta 1 induced transcript 1	-0.907619
1293	NM_004369	2	COL6A3	collagen, type VI, alpha 3	-0.906038
1627	NM_004395	5	DBN1	drebrin 1	-0.90498
23705	NM_001098517	11	CADM1	cell adhesion molecule 1	-0.901743
3915	NM_002293	1	LAMC1	laminin, gamma 1 (formerly LAMB2)	-0.900234
5914	NM_000964	17	RARA	retinoic acid receptor, alpha	-0.89868
58493	NM_021218	9	C9orf80	chromosome 9 open reading frame 80	-0.895026
1265	NM_004368	19	CNN2	calponin 2	-0.891915
23066	NM_001162499	3	CAND2	cullin-associated and neddylation-dissociated 2 (putative)	-0.889789
613037	NR_002555	16	LOC613037	nuclear pore complex interacting protein pseudogene	-0.889387
51477	NM_001170938	19	ISYNA1	inositol-3-phosphate synthase 1	-0.888647
51029	NM_016076	1	PPPDE1	PPPDE peptidase domain containing 1	-0.887788
51232	NM_016441	2	CRIM1	cysteine rich transmembrane BMP regulator 1 (chordin-like)	-0.887025
54961	NM_017857	11	SSH3	slingshot homolog 3 (Drosophila)	-0.886901
10365	NM_016270	19	KLF2	Kruppel-like factor 2 (lung)	-0.886656
26471	NM_001042483	16	NUPR1	nuclear protein, transcriptional regulator, 1	-0.885838
6722	NM_003131	6	SRF	serum response factor (c-fos serum response element-binding transcription factor)	-0.883937
255167	NR_024423	5	LOC255167	hypothetical LOC255167	-0.881957
26053	NM_001127231	7	AUTS2	autism susceptibility candidate 2	-0.881271
4245	NM_001114617	5	MGAT1	mannosyl (alpha-1,3-)-glycoprotein beta-1,2-N-acetylglucosaminyltransferase	-0.880542
55142	NM_001130447	15	HAUS2	HAUS augmin-like complex, subunit 2	-0.879595
9770	NM_014737	20	RASSF2	Ras association (RalGDS/AF-6) domain family member 2	-0.878837
401494	NM_001010915	9	PTPLAD2	protein tyrosine phosphatase-like A domain containing 2	-0.878328
8545	NM_001008390	3	CGGBP1	CGG triplet repeat binding protein 1	-0.878273
10644	NM_001007225	3	IGF2BP2	insulin-like growth factor 2 mRNA binding protein 2	-0.876484
81618	NM_001012514	2	ITM2C	integral membrane protein 2C	-0.876346
664709	NR_002944	19	HNRNPA1P10	heterogeneous nuclear ribonucleoprotein A1 pseudogene 10	-0.876047
94241	NM_001135733	8	TP53INP1	tumor protein p53 inducible nuclear protein 1	-0.875784
6138	NM_002948	3	RPL15	ribosomal protein L15	-0.875538
7298	NM_001071	18	TYMS	thymidylate synthetase	-0.875091
627	NM_001143805	11	BDNF	brain-derived neurotrophic factor	-0.874775
26986	NM_002568	8	PABPC1	poly(A) binding protein, cytoplasmic 1	-0.874377
1272	NM_001843	12	CNTN1	contactin 1	-0.873602
8502	NM_001005476	2	PKP4	plakophilin 4	-0.873076
2058	NM_004446	1	EPRS	glutamyl-prolyl-tRNA synthetase	-0.872661
338773	NM_181724	12	TMEM119	transmembrane protein 119	-0.870339
8722	NM_003793	11	CTSF	cathepsin F	-0.869219
8289	NM_006015	1	ARID1A	AT rich interactive domain 1A (SWI-like)	-0.868539
83719	NM_001145524	16	YPEL3	yippee-like 3 (Drosophila)	-0.868514
29997	NM_015710	19	GLTSCR2	glioma tumor suppressor candidate region gene 2	-0.867082
10602	NM_006449	2	CDC42EP3	CDC42 effector protein (Rho GTPase binding) 3	-0.866887
57381	NM_020663	14	RHOJ	ras homolog gene family, member J	-0.86663
1281	NM_000090	2	COL3A1	collagen, type III, alpha 1	-0.866571
2150	NM_005242	5	F2RL1	coagulation factor II (thrombin) receptor-like 1	-0.866512
729603	NR_003288	6	LOC729603	calcium binding protein P22 pseudogene	-0.866062
317781	NM_175066	12	DDX51	DEAD (Asp-Glu-Ala-Asp) box polypeptide 51	-0.865914
3710	NM_002224	6	ITPR3	inositol 1,4,5-trisphosphate receptor, type 3	-0.865382
7357	NM_003358	9	UGCG	UDP-glucose ceramide glucosyltransferase	-0.861506
5050	NM_001145939	19	PAFAH1B3	platelet-activating factor acetylhydrolase 1b, catalytic subunit 3 (29kDa)	-0.861055
22836	NM_014899	5	RHOBTB3	Rho-related BTB domain containing 3	-0.860539
678	NM_006887	2	ZFP36L2	zinc finger protein 36, C3H type-like 2	-0.859944
10079	NM_006045	20	ATP9A	ATPase, class II, type 9A	-0.859532
6135	NM_000975	1	RPL11	ribosomal protein L11	-0.85905
24146	NM_001185080	7	CLDN15	claudin 15	-0.858775
23677	NM_014521	2	SH3BP4	SH3-domain binding protein 4	-0.857453
359948	NM_001077397	1	IRF2BP2	interferon regulatory factor 2 binding protein 2	-0.856538
1803	NM_001935	2	DPP4	dipeptidyl-peptidase 4	-0.852785
55754	NM_001143958	6	TMEM30A	transmembrane protein 30A	-0.850731
57523	NM_025081	14	NYNRIN	NYN domain and retroviral integrase containing	-0.849565
25942	NM_001145357	15	SIN3A	SIN3 homolog A, transcription regulator (yeast)	-0.849051
9169	NM_004719	12	SCAF11	SR-related CTD-associated factor 11	-0.847893
340061	NM_198282	5	TMEM173	transmembrane protein 173	-0.847303
219988	NM_152716	11	PATL1	protein associated with topoisomerase II homolog 1 (yeast)	-0.84306
8975	NM_003940	3	USP13	ubiquitin specific peptidase 13 (isopeptidase T-3)	-0.841836
155382	NM_001077621	7	VPS37D	vacuolar protein sorting 37 homolog D (S. cerevisiae)	-0.841062
8558	NM_001098533	16	CDK10	cyclin-dependent kinase 10	-0.839981
149951	NM_001099339	20	COMMD7	COMM domain containing 7	-0.836407
113130	NM_080668	11	CDCA5	cell division cycle associated 5	-0.835599
8019	NM_007371	9	BRD3	bromodomain containing 3	-0.83487
114883	NM_024586	1	OSBPL9	oxysterol binding protein-like 9	-0.833943
84552	NM_032510	18	PARD6G	par-6 partitioning defective 6 homolog gamma (C. elegans)	-0.830985
132864	NM_001177381	4	CPEB2	cytoplasmic polyadenylation element binding protein 2	-0.83001
8665	NM_003754	11	EIF3F	eukaryotic translation initiation factor 3, subunit F	-0.829523
27071	NM_014395	4	DAPP1	dual adaptor of phosphotyrosine and 3-phosphoinositides	-0.829488
90586	NR_002773	17	AOC4	AOC3 pseudogene	-0.828826
10234	NM_001031692	7	LRRC17	leucine rich repeat containing 17	-0.828664
200734	NM_001128210	2	SPRED2	sprouty-related, EVH1 domain containing 2	-0.828609
116372	NM_001077427	2	LYPD1	LY6/PLAUR domain containing 1	-0.82827
81606	NM_030915	2	LBH	limb bud and heart development homolog (mouse)	-0.826322
29108	NM_013258	16	PYCARD	PYD and CARD domain containing	-0.825785
4175	NM_005915	2	MCM6	minichromosome maintenance complex component 6	-0.825547
55450	NM_018584	1	CAMK2N1	calcium/calmodulin-dependent protein kinase II inhibitor 1	-0.825412
23612	NM_012396	1	PHLDA3	pleckstrin homology-like domain, family A, member 3	-0.82418
55384	NR_002766	14	MEG3	maternally expressed 3 (non-protein coding)	-0.821033
10765	NM_006618	1	KDM5B	lysine (K)-specific demethylase 5B	-0.819184
5099	NM_001173523	4	PCDH7	protocadherin 7	-0.818915
54923	NM_017806	20	LIME1	Lck interacting transmembrane adaptor 1	-0.818787
23173	NM_015143	4	METAP1	methionyl aminopeptidase 1	-0.816644
6415	NM_003009	19	SEPW1	selenoprotein W, 1	-0.816623
116535	NM_001098515	11	MRGPRF	MAS-related GPR, member F	-0.814143
800	NM_004342	7	CALD1	caldesmon 1	-0.813659
200030	NM_183372	1	NBPF11	neuroblastoma breakpoint family, member 11	-0.813511
6251	NM_012425	10	RSU1	Ras suppressor protein 1	-0.812489
51203	NM_001129897	15	NUSAP1	nucleolar and spindle associated protein 1	-0.812295
5792	NM_002840	1	PTPRF	protein tyrosine phosphatase, receptor type, F	-0.811751
157657	NM_177965	8	C8orf37	chromosome 8 open reading frame 37	-0.81146
84515	NM_032485	20	MCM8	minichromosome maintenance complex component 8	-0.811384
51375	NM_015976	1	SNX7	sorting nexin 7	-0.811319
57542	NM_020782	12	KLHDC5	kelch domain containing 5	-0.810321
4026	NM_001167671	3	LPP	LIM domain containing preferred translocation partner in lipoma	-0.809836
26065	NM_001114093	19	LSM14A	LSM14A, SCD6 homolog A (S. cerevisiae)	-0.805115
23028	NM_001009999	1	KDM1A	lysine (K)-specific demethylase 1A	-0.804539
23294	NM_015245	6	ANKS1A	ankyrin repeat and sterile alpha motif domain containing 1A	-0.803069
100190938	NR_024461	17	LOC100190938	hypothetical LOC100190938	-0.802354
79158	NM_024312	12	GNPTAB	N-acetylglucosamine-1-phosphate transferase, alpha and beta subunits	-0.799751
6249	NM_002956	12	CLIP1	CAP-GLY domain containing linker protein 1	-0.798132
79811	NM_001013843	15	SLTM	SAFB-like, transcription modulator	-0.795877
9045	NM_001034996	3	RPL14	ribosomal protein L14	-0.7941
255031	NR_015401	7	FLJ35390	hypothetical LOC255031	-0.793412
7059	NM_007112	1	THBS3	thrombospondin 3	-0.793042
9013	NM_001243156	16	TAF1C	TATA box binding protein (TBP)-associated factor, RNA polymerase I, C, 110kDa	-0.792902
57493	NM_020733	3	HEG1	HEG homolog 1 (zebrafish)	-0.792258
84709	NM_032623	4	C4orf49	chromosome 4 open reading frame 49	-0.788211
6259	NM_001005861	3	RYK	RYK receptor-like tyrosine kinase	-0.788192
114881	NM_145798	17	OSBPL7	oxysterol binding protein-like 7	-0.788027
6595	NM_003070	9	SMARCA2	SWI/SNF related, matrix associated, actin dependent regulator of chromatin, subfamily a, member 2	-0.784879
3021	NM_005324	17	H3F3B	H3 histone, family 3B (H3.3B)	-0.782721
1915	NM_001402	6	EEF1A1	eukaryotic translation elongation factor 1 alpha 1	-0.782426
5744	NM_002820	12	PTHLH	parathyroid hormone-like hormone	-0.781711
10763	NM_006617	1	NES	nestin	-0.780298
8740	NM_003807	19	TNFSF14	tumor necrosis factor (ligand) superfamily, member 14	-0.77902
51474	NM_001113546	12	LIMA1	LIM domain and actin binding 1	-0.778595
64753	NM_001201372	7	CCDC136	coiled-coil domain containing 136	-0.776106
6125	NM_000969	1	RPL5	ribosomal protein L5	-0.775981
205327	NM_153689	2	C2orf69	chromosome 2 open reading frame 69	-0.775566
51307	NM_001135647	5	FAM53C	family with sequence similarity 53, member C	-0.774684
91408	NM_001136497	1	BTF3L4	basic transcription factor 3-like 4	-0.773064
64417	NM_022483	5	C5orf28	chromosome 5 open reading frame 28	-0.771272
81493	NM_001161708	1	SYNC	syncoilin, intermediate filament protein	-0.771016
57146	NM_020422	16	TMEM159	transmembrane protein 159	-0.771007
6667	NM_003109	12	SP1	Sp1 transcription factor	-0.77063
326	NM_000383	21	AIRE	autoimmune regulator	-0.770469
5591	NM_001081640	8	PRKDC	protein kinase, DNA-activated, catalytic polypeptide	-0.770437
493869	NM_001008397	5	GPX8	glutathione peroxidase 8 (putative)	-0.769858
738	NM_013265	11	C11orf2	chromosome 11 open reading frame 2	-0.76901
23588	NM_014315	14	KLHDC2	kelch domain containing 2	-0.768184
115353	NM_052940	1	LRRC42	leucine rich repeat containing 42	-0.768127
9686	NM_001128219	3	VGLL4	vestigial like 4 (Drosophila)	-0.768025
1163	NM_001826	1	CKS1B	CDC28 protein kinase regulatory subunit 1B	-0.767902
140467	NM_018083	19	ZNF358	zinc finger protein 358	-0.767134
55752	NM_018243	4	SEPT11	septin 11	-0.766068
87178	NM_033109	2	PNPT1	polyribonucleotide nucleotidyltransferase 1	-0.765458
115572	NM_052943	1	FAM46B	family with sequence similarity 46, member B	-0.765365
10616	NM_006462	20	RBCK1	RanBP-type and C3HC4-type zinc finger containing 1	-0.765159
51400	NM_016147	11	PPME1	protein phosphatase methylesterase 1	-0.764905
1842	NM_001197295	9	ECM2	extracellular matrix protein 2, female organ and adipocyte specific	-0.763676
9885	NM_014835	20	OSBPL2	oxysterol binding protein-like 2	-0.762415
55755	NM_001011649	9	CDK5RAP2	CDK5 regulatory subunit associated protein 2	-0.760424
5143	NM_000923	19	PDE4C	phosphodiesterase 4C, cAMP-specific	-0.760093
126205	NM_176811	19	NLRP8	NLR family, pyrin domain containing 8	-0.759475
5879	NM_006908	7	RAC1	ras-related C3 botulinum toxin substrate 1 (rho family, small GTP binding protein Rac1)	-0.759341
604	NM_001130845	3	BCL6	B-cell CLL/lymphoma 6	-0.759026
28951	NM_021643	2	TRIB2	tribbles homolog 2 (Drosophila)	-0.759012
23258	NM_001243254	11	DENND5A	DENN/MADD domain containing 5A	-0.757771
94	NM_000020	12	ACVRL1	activin A receptor type II-like 1	-0.757152
57452	NM_001168368	14	GALNTL1	UDP-N-acetyl-alpha-D-galactosamine:polypeptide N-acetylgalactosaminyltransferase-like 1	-0.753341
79156	NM_024310	19	PLEKHF1	pleckstrin homology domain containing, family F (with FYVE domain) member 1	-0.751891
6817	NM_001055	16	SULT1A1	sulfotransferase family, cytosolic, 1A, phenol-preferring, member 1	-0.751755
55255	NM_018268	5	WDR41	WD repeat domain 41	-0.75077
7311	NM_001033930	19	UBA52	ubiquitin A-52 residue ribosomal protein fusion product 1	-0.747744
728643	NR_003277	10	LOC728643	heterogeneous nuclear ribonucleoprotein A1 pseudogene	-0.747483
146059	NM_138477	15	CDAN1	congenital dyserythropoietic anemia, type I	-0.745972
58486	NM_001143667	11	ZBED5	zinc finger, BED-type containing 5	-0.745643
85461	NM_001145909	2	TANC1	tetratricopeptide repeat, ankyrin repeat and coiled-coil containing 1	-0.7456
79026	NM_001620	11	AHNAK	AHNAK nucleoprotein	-0.744095
3899	NM_001025108	2	AFF3	AF4/FMR2 family, member 3	-0.743864
10257	NM_001105515	13	ABCC4	ATP-binding cassette, sub-family C (CFTR/MRP), member 4	-0.74376
678655	NR_015382	12	LOC678655	hypothetical locus LOC678655	-0.742599
83849	NM_031912	10	SYT15	synaptotagmin XV	-0.741114
90	NM_001105	2	ACVR1	activin A receptor, type I	-0.740833
157777	NM_001136160	8	C8orf45	chromosome 8 open reading frame 45	-0.739923
9684	NM_014665	8	LRRC14	leucine rich repeat containing 14	-0.738714
57835	NM_021196	2	SLC4A5	solute carrier family 4, sodium bicarbonate cotransporter, member 5	-0.738592
4676	NM_005969	11	NAP1L4	nucleosome assembly protein 1-like 4	-0.737632
338811	NM_178539	12	FAM19A2	family with sequence similarity 19 (chemokine (C-C motif)-like), member A2	-0.737439
2776	NM_002072	9	GNAQ	guanine nucleotide binding protein (G protein), q polypeptide	-0.736809
63898	NM_001174159	8	SH2D4A	SH2 domain containing 4A	-0.736581
283345	NR_002803	12	RPL13P5	ribosomal protein L13 pseudogene 5	-0.735671
79822	NM_001010000	18	ARHGAP28	Rho GTPase activating protein 28	-0.735161
84080	NM_032140	16	C16orf48	chromosome 16 open reading frame 48	-0.734468
900	NM_004060	5	CCNG1	cyclin G1	-0.734135
23353	NM_001130965	7	SUN1	Sad1 and UNC84 domain containing 1	-0.734053
55970	NM_018841	1	GNG12	guanine nucleotide binding protein (G protein), gamma 12	-0.733258
114905	NM_001135170	4	C1QTNF7	C1q and tumor necrosis factor related protein 7	-0.732852
6641	NM_021021	8	SNTB1	syntrophin, beta 1 (dystrophin-associated protein A1, 59kDa, basic component 1)	-0.732302
10859	NM_001081637	19	LILRB1	leukocyte immunoglobulin-like receptor, subfamily B (with TM and ITIM domains), member 1	-0.731454
254102	NM_001099409	11	EHBP1L1	EH domain binding protein 1-like 1	-0.730788
9987	NM_001207000	4	HNRPDL	heterogeneous nuclear ribonucleoprotein D-like	-0.730043
6621	NM_003086	9	SNAPC4	small nuclear RNA activating complex, polypeptide 4, 190kDa	-0.729994
649946	NR_003040	11	RPL23AP64	ribosomal protein L23a pseudogene 64	-0.729929
5920	NM_004585	11	RARRES3	retinoic acid receptor responder (tazarotene induced) 3	-0.728451
27148	NM_001243313	2	STK36	serine/threonine kinase 36	-0.728444
54946	NM_001008485	3	SLC41A3	solute carrier family 41, member 3	-0.728343
10572	NM_006427	14	SIVA1	SIVA1, apoptosis-inducing factor	-0.728055
25900	NM_001039670	12	IFFO1	intermediate filament family orphan 1	-0.727582
9805	NM_001145513	7	SCRN1	secernin 1	-0.726094
27297	NM_001040647	7	CRCP	CGRP receptor component	-0.725232
79671	NM_024618	11	NLRX1	NLR family member X1	-0.724779
161742	NM_152594	15	SPRED1	sprouty-related, EVH1 domain containing 1	-0.724777
54820	NM_001143979	16	NDE1	nudE nuclear distribution gene E homolog 1 (A. nidulans)	-0.723098
30008	NM_016938	11	EFEMP2	EGF containing fibulin-like extracellular matrix protein 2	-0.721501
51278	NM_016545	1	IER5	immediate early response 5	-0.721386
23576	NM_001134445	1	DDAH1	dimethylarginine dimethylaminohydrolase 1	-0.720993
3281	NM_001537	16	HSBP1	heat shock factor binding protein 1	-0.720879
54993	NM_001007072	15	ZSCAN2	zinc finger and SCAN domain containing 2	-0.720412
22891	NM_014951	10	ZNF365	zinc finger protein 365	-0.718419
79447	NM_024516	16	C16orf53	chromosome 16 open reading frame 53	-0.717824
54520	NM_019044	2	CCDC93	coiled-coil domain containing 93	-0.717428
22841	NM_014904	10	RAB11FIP2	RAB11 family interacting protein 2 (class I)	-0.714952
255812	NR_003264	3	SDHAP1	succinate dehydrogenase complex, subunit A, flavoprotein pseudogene 1	-0.714799
83543	NM_001185095	9	AIF1L	allograft inflammatory factor 1-like	-0.713769
84678	NM_001005366	12	KDM2B	lysine (K)-specific demethylase 2B	-0.713731
114908	NM_052932	11	TMEM123	transmembrane protein 123	-0.713679
5832	NM_001017423	10	ALDH18A1	aldehyde dehydrogenase 18 family, member A1	-0.713613
57118	NM_020397	10	CAMK1D	calcium/calmodulin-dependent protein kinase ID	-0.710818
57728	NM_025132	4	WDR19	WD repeat domain 19	-0.710482
4430	NM_001130158	2	MYO1B	myosin IB	-0.710232
116138	NM_001242872	6	KLHDC3	kelch domain containing 3	-0.70913
637	NM_001196	22	BID	BH3 interacting domain death agonist	-0.708918
22837	NM_014900	2	COBLL1	COBL-like 1	-0.708517
51667	NM_001243351	7	NUB1	negative regulator of ubiquitin-like proteins 1	-0.708251
5699	NM_002801	16	PSMB10	proteasome (prosome, macropain) subunit, beta type, 10	-0.708109
55728	NM_018177	4	N4BP2	NEDD4 binding protein 2	-0.707884
23164	NM_015134	17	MPRIP	myosin phosphatase Rho interacting protein	-0.706878
950	NM_001204255	4	SCARB2	scavenger receptor class B, member 2	-0.706851
80264	NM_001172671	19	ZNF430	zinc finger protein 430	-0.706294
146198	NM_133458	16	ZFP90	zinc finger protein 90 homolog (mouse)	-0.704826
6167	NM_000997	5	RPL37	ribosomal protein L37	-0.704775
7155	NM_001068	3	TOP2B	topoisomerase (DNA) II beta 180kDa	-0.704694
4345	NM_001004196	3	CD200	CD200 molecule	-0.703929
10404	NM_016134	8	PGCP	plasma glutamate carboxypeptidase	-0.702822
642947	NM_001039895	9	LOC642947	hypothetical protein LOC642947	-0.701396
196	NM_001621	7	AHR	aryl hydrocarbon receptor	-0.701297
440270	NM_001023567	15	GOLGA8B	golgin A8 family, member B	-0.701199
23608	NM_001145125	7	MKRN1	makorin ring finger protein 1	-0.700321
10052	NM_001080383	17	GJC1	gap junction protein, gamma 1, 45kDa	-0.698583
150274	NM_172002	22	HSCB	HscB iron-sulfur cluster co-chaperone homolog (E. coli)	-0.698489
3176	NM_001024074	2	HNMT	histamine N-methyltransferase	-0.697822
23543	NM_001031695	22	RBFOX2	RNA binding protein, fox-1 homolog (C. elegans) 2	-0.696982
54940	NM_001079839	4	OCIAD1	OCIA domain containing 1	-0.695898
11065	NM_007019	20	UBE2C	ubiquitin-conjugating enzyme E2C	-0.695698
55810	NM_018416	12	FOXJ2	forkhead box J2	-0.693763
9639	NM_014629	8	ARHGEF10	Rho guanine nucleotide exchange factor (GEF) 10	-0.692953
8434	NM_021111	9	RECK	reversion-inducing-cysteine-rich protein with kazal motifs	-0.692781
64077	NM_001167880	10	LHPP	phospholysine phosphohistidine inorganic pyrophosphate phosphatase	-0.692736
3636	NM_001567	11	INPPL1	inositol polyphosphate phosphatase-like 1	-0.692007
9665	NM_001184998	16	KIAA0430	KIAA0430	-0.691479
755	NM_004928	21	C21orf2	chromosome 21 open reading frame 2	-0.690923
57504	NM_020744	2	MTA3	metastasis associated 1 family, member 3	-0.690484
152006	NM_022781	9	RNF38	ring finger protein 38	-0.689257
90639	NM_001031617	7	COX19	COX19 cytochrome c oxidase assembly homolog (S. cerevisiae)	-0.687799
64782	NM_022767	15	AEN	apoptosis enhancing nuclease	-0.687261
3203	NM_024014	7	HOXA6	homeobox A6	-0.687013
285605	NM_173666	5	DTWD2	DTW domain containing 2	-0.686734
25886	NM_001161580	3	POC1A	POC1 centriolar protein homolog A (Chlamydomonas)	-0.686138
861	NM_001001890	21	RUNX1	runt-related transcription factor 1	-0.684351
6294	NM_001201338	19	SAFB	scaffold attachment factor B	-0.684348
57679	NM_001135745	2	ALS2	amyotrophic lateral sclerosis 2 (juvenile)	-0.684277
5859	NM_005051	3	QARS	glutaminyl-tRNA synthetase	-0.684204
57182	NM_001167882	4	ANKRD50	ankyrin repeat domain 50	-0.684023
1017	NM_001798	12	CDK2	cyclin-dependent kinase 2	-0.683366
84132	NM_032172	7	USP42	ubiquitin specific peptidase 42	-0.682248
7703	NM_007144	17	PCGF2	polycomb group ring finger 2	-0.681984
29970	NM_001197107	3	SCHIP1	schwannomin interacting protein 1	-0.681296
163882	NM_001139459	1	CNST	consortin, connexin sorting protein	-0.681053
2113	NM_001143820	11	ETS1	v-ets erythroblastosis virus E26 oncogene homolog 1 (avian)	-0.680946
80344	NM_001163484	14	DCAF11	DDB1 and CUL4 associated factor 11	-0.680689
8565	NM_003680	1	YARS	tyrosyl-tRNA synthetase	-0.68047
91409	NM_207310	2	CCDC74B	coiled-coil domain containing 74B	-0.679986
9265	NM_004227	7	CYTH3	cytohesin 3	-0.67952
1938	NM_001961	19	EEF2	eukaryotic translation elongation factor 2	-0.679273
9853	NM_001135999	9	RUSC2	RUN and SH3 domain containing 2	-0.678655
9960	NM_006537	15	USP3	ubiquitin specific peptidase 3	-0.67837
727956	NR_003265	3	SDHAP2	succinate dehydrogenase complex, subunit A, flavoprotein pseudogene 2	-0.677855
79801	NM_024745	16	SHCBP1	SHC SH2-domain binding protein 1	-0.67701
100132247	NM_001135865	16	LOC100132247	nuclear pore complex interacting protein related gene	-0.67657
84939	NM_032853	19	MUM1	melanoma associated antigen (mutated) 1	-0.674779
81544	NM_030792	11	GDPD5	glycerophosphodiester phosphodiesterase domain containing 5	-0.674296
4853	NM_001200001	1	NOTCH2	notch 2	-0.674256
54433	NM_018983	4	GAR1	GAR1 ribonucleoprotein homolog (yeast)	-0.674081
150864	NM_173511	2	FAM117B	family with sequence similarity 117, member B	-0.672288
56986	NM_001144955	15	DTWD1	DTW domain containing 1	-0.671826
6789	NM_006282	20	STK4	serine/threonine kinase 4	-0.67111
11260	NM_007235	12	XPOT	exportin, tRNA (nuclear export receptor for tRNAs)	-0.671089
85440	NM_033407	1	DOCK7	dedicator of cytokinesis 7	-0.670742
9266	NM_004228	19	CYTH2	cytohesin 2	-0.670647
57630	NM_020870	4	SH3RF1	SH3 domain containing ring finger 1	-0.670587
5111	NM_002592	20	PCNA	proliferating cell nuclear antigen	-0.670105
171568	NM_001018050	22	POLR3H	polymerase (RNA) III (DNA directed) polypeptide H (22.9kD)	-0.669543
16	NM_001605	16	AARS	alanyl-tRNA synthetase	-0.669461
836	NM_004346	4	CASP3	caspase 3, apoptosis-related cysteine peptidase	-0.668468
55506	NM_018649	10	H2AFY2	H2A histone family, member Y2	-0.668259
80204	NM_001190274	2	FBXO11	F-box protein 11	-0.668015
337867	NM_001144072	13	UBAC2	UBA domain containing 2	-0.667926
7205	NM_003302	7	TRIP6	thyroid hormone receptor interactor 6	-0.66639
91120	NM_001077349	19	ZNF682	zinc finger protein 682	-0.665933
79161	NM_024315	7	C7orf23	chromosome 7 open reading frame 23	-0.665789
84159	NM_032199	10	ARID5B	AT rich interactive domain 5B (MRF1-like)	-0.665703
79443	NM_024513	3	FYCO1	FYVE and coiled-coil domain containing 1	-0.66483
23673	NM_177424	1	STX12	syntaxin 12	-0.664472
55159	NM_018124	16	RFWD3	ring finger and WD repeat domain 3	-0.663791
64332	NM_001005474	3	NFKBIZ	nuclear factor of kappa light polypeptide gene enhancer in B-cells inhibitor, zeta	-0.663388
57473	NM_020713	20	ZNF512B	zinc finger protein 512B	-0.662862
25901	NM_015439	6	CCDC28A	coiled-coil domain containing 28A	-0.662322
7153	NM_001067	17	TOP2A	topoisomerase (DNA) II alpha 170kDa	-0.662109
4091	NM_001142861	15	SMAD6	SMAD family member 6	-0.661843
11183	NM_006575	14	MAP4K5	mitogen-activated protein kinase kinase kinase kinase 5	-0.661549
351	NM_000484	21	APP	amyloid beta (A4) precursor protein	-0.660911
6917	NM_006756	8	TCEA1	transcription elongation factor A (SII), 1	-0.659567
3586	NM_000572	1	IL10	interleukin 10	-0.659463
644	NM_000712	7	BLVRA	biliverdin reductase A	-0.657542
8492	NM_003619	4	PRSS12	protease, serine, 12 (neurotrypsin, motopsin)	-0.657522
6129	NM_000971	8	RPL7	ribosomal protein L7	-0.657474
83759	NM_031492	11	RBM4B	RNA binding motif protein 4B	-0.657371
85025	NM_032936	7	TMEM60	transmembrane protein 60	-0.656747
54780	NM_001167865	10	NSMCE4A	non-SMC element 4 homolog A (S. cerevisiae)	-0.656489
147	NM_000679	5	ADRA1B	adrenergic, alpha-1B-, receptor	-0.656336
116461	NM_001127394	1	TSEN15	tRNA splicing endonuclease 15 homolog (S. cerevisiae)	-0.656227
25927	NM_001111101	2	CNRIP1	cannabinoid receptor interacting protein 1	-0.655063
3033	NM_001184705	4	HADH	hydroxyacyl-CoA dehydrogenase	-0.654446
10491	NM_006371	3	CRTAP	cartilage associated protein	-0.653018
196527	NM_001025356	12	ANO6	anoctamin 6	-0.652692
57209	NM_021045	10	ZNF248	zinc finger protein 248	-0.652349
9991	NM_001163788	9	ROD1	ROD1 regulator of differentiation 1 (S. pombe)	-0.651807
3300	NM_001039550	2	DNAJB2	DnaJ (Hsp40) homolog, subfamily B, member 2	-0.651645
92014	NM_033412	9	MCART1	mitochondrial carrier triple repeat 1	-0.650316
166336	NM_198859	3	PRICKLE2	prickle homolog 2 (Drosophila)	-0.649955
389119	NM_203370	3	C3orf54	chromosome 3 open reading frame 54	-0.648787
79929	NM_024871	3	MAP6D1	MAP6 domain containing 1	-0.648786
57403	NM_020673	20	RAB22A	RAB22A, member RAS oncogene family	-0.648687
55691	NM_018027	10	FRMD4A	FERM domain containing 4A	-0.648065
9588	NM_004905	1	PRDX6	peroxiredoxin 6	-0.647936
1891	NM_001398	19	ECH1	enoyl CoA hydratase 1, peroxisomal	-0.646481
1936	NM_001130053	8	EEF1D	eukaryotic translation elongation factor 1 delta (guanine nucleotide exchange protein)	-0.644798
9603	NM_004289	7	NFE2L3	nuclear factor (erythroid-derived 2)-like 3	-0.644343
23194	NM_012304	5	FBXL7	F-box and leucine-rich repeat protein 7	-0.643407
389517	NR_003664	7	SPDYE8P	speedy homolog E8 (Xenopus laevis), pseudogene	-0.64337
11179	NM_021994	7	ZNF277	zinc finger protein 277	-0.643365
283298	NM_198474	11	OLFML1	olfactomedin-like 1	-0.642633
4090	NM_001001419	5	SMAD5	SMAD family member 5	-0.642234
10425	NM_006321	3	ARIH2	ariadne homolog 2 (Drosophila)	-0.642066
220001	NM_152718	11	VWCE	von Willebrand factor C and EGF domains	-0.641784
79567	NM_001193522	16	FAM65A	family with sequence similarity 65, member A	-0.641174
23528	NM_012482	1	ZNF281	zinc finger protein 281	-0.640034
26278	NM_014363	13	SACS	spastic ataxia of Charlevoix-Saguenay (sacsin)	-0.639155
55827	NM_001017977	1	DCAF6	DDB1 and CUL4 associated factor 6	-0.639068
25862	NM_018561	6	USP49	ubiquitin specific peptidase 49	-0.638987
7913	NM_001134709	6	DEK	DEK oncogene	-0.638745
57190	NM_020451	1	SEPN1	selenoprotein N, 1	-0.638551
1445	NM_001127190	15	CSK	c-src tyrosine kinase	-0.638546
5763	NM_002824	12	PTMS	parathymosin	-0.63702
51455	NM_001037872	2	REV1	REV1 homolog (S. cerevisiae)	-0.63681
862	NM_001198625	8	RUNX1T1	runt-related transcription factor 1; translocated to, 1 (cyclin D-related)	-0.636697
84273	NM_032313	4	C4orf14	chromosome 4 open reading frame 14	-0.636576
51754	NM_001042589	9	TMEM8B	transmembrane protein 8B	-0.63615
7862	NM_001003694	3	BRPF1	bromodomain and PHD finger containing, 1	-0.635503
127002	NM_153340	1	ATXN7L2	ataxin 7-like 2	-0.634549
23167	NM_015137	8	EFR3A	EFR3 homolog A (S. cerevisiae)	-0.634038
54407	NM_018976	12	SLC38A2	solute carrier family 38, member 2	-0.633416
64864	NM_022841	15	RFX7	regulatory factor X, 7	-0.633352
51065	NM_015920	15	RPS27L	ribosomal protein S27-like	-0.632628
84261	NM_032301	19	FBXW9	F-box and WD repeat domain containing 9	-0.632163
27068	NM_006903	4	PPA2	pyrophosphatase (inorganic) 2	-0.632144
5364	NM_001130082	3	PLXNB1	plexin B1	-0.631873
3931	NM_000229	16	LCAT	lecithin-cholesterol acyltransferase	-0.63151
9638	NM_005103	11	FEZ1	fasciculation and elongation protein zeta 1 (zygin I)	-0.631384
6604	NM_001003801	7	SMARCD3	SWI/SNF related, matrix associated, actin dependent regulator of chromatin, subfamily d, member 3	-0.631108
202243	NM_176816	5	CCDC125	coiled-coil domain containing 125	-0.62977
55251	NM_001104925	20	PCMTD2	protein-L-isoaspartate (D-aspartate) O-methyltransferase domain containing 2	-0.629635
1385	NM_004379	2	CREB1	cAMP responsive element binding protein 1	-0.628556
170463	NM_001009998	19	SSBP4	single stranded DNA binding protein 4	-0.628035
54985	NM_001002017	16	HCFC1R1	host cell factor C1 regulator 1 (XPO1 dependent)	-0.62698
54664	NM_001134232	7	TMEM106B	transmembrane protein 106B	-0.626208
7326	NM_003342	17	UBE2G1	ubiquitin-conjugating enzyme E2G 1	-0.625935
7325	NM_152653	3	UBE2E2	ubiquitin-conjugating enzyme E2E 2	-0.622677
8324	NM_003507	2	FZD7	frizzled family receptor 7	-0.622472
58504	NM_021226	10	ARHGAP22	Rho GTPase activating protein 22	-0.62243
55565	NM_001201552	16	ZNF821	zinc finger protein 821	-0.621476
9278	NM_001145338	6	ZBTB22	zinc finger and BTB domain containing 22	-0.620838
5176	NM_002615	17	SERPINF1	serpin peptidase inhibitor, clade F (alpha-2 antiplasmin, pigment epithelium derived factor), member 1	-0.619719
6591	NM_003068	8	SNAI2	snail homolog 2 (Drosophila)	-0.619376
728734	XM_001132754	16	LOC728734	nuclear pore complex-interacting protein-like 2-like	-0.618643
4302	NM_005937	17	MLLT6	myeloid/lymphoid or mixed-lineage leukemia (trithorax homolog, Drosophila); translocated to, 6	-0.618153
81620	NM_030928	16	CDT1	chromatin licensing and DNA replication factor 1	-0.616455
6222	NM_022551	6	RPS18	ribosomal protein S18	-0.616293
55227	NM_018214	6	LRRC1	leucine rich repeat containing 1	-0.616239
2617	NM_002047	7	GARS	glycyl-tRNA synthetase	-0.615034
5236	NM_001172818	1	PGM1	phosphoglucomutase 1	-0.614817
6235	NM_001030001	14	RPS29	ribosomal protein S29	-0.613635
84142	NM_139076	4	FAM175A	family with sequence similarity 175, member A	-0.613402
4666	NM_001113201	12	NACA	nascent polypeptide-associated complex alpha subunit	-0.613233
5738	NM_020440	1	PTGFRN	prostaglandin F2 receptor negative regulator	-0.61315
79692	NM_001242797	6	ZNF322	zinc finger protein 322	-0.61279
29072	NM_014159	3	SETD2	SET domain containing 2	-0.611863
6431	NM_006275	20	SRSF6	serine/arginine-rich splicing factor 6	-0.610628
55824	NM_018440	8	PAG1	phosphoprotein associated with glycosphingolipid microdomains 1	-0.610355
9284	NM_006985	16	NPIP	nuclear pore complex interacting protein	-0.610151
4820	NM_005385	3	NKTR	natural killer-tumor recognition sequence	-0.610087
221895	NM_175061	7	JAZF1	JAZF zinc finger 1	-0.609756
91057	NM_030771	11	CCDC34	coiled-coil domain containing 34	-0.607784
10112	NM_005733	5	KIF20A	kinesin family member 20A	-0.607634
2317	NM_001164317	3	FLNB	filamin B, beta	-0.606759
24149	NM_014345	6	ZNF318	zinc finger protein 318	-0.605746
441295	NR_002157	7	OR2A9P	olfactory receptor, family 2, subfamily A, member 9 pseudogene	-0.605344
6301	NM_006513	1	SARS	seryl-tRNA synthetase	-0.605141
2934	NM_000177	9	GSN	gelsolin	-0.605058
2297	NM_004472	5	FOXD1	forkhead box D1	-0.604965
2995	NM_002101	2	GYPC	glycophorin C (Gerbich blood group)	-0.604487
10412	NM_014886	5	NSA2	NSA2 ribosome biogenesis homolog (S. cerevisiae)	-0.603678
7466	NM_001145853	4	WFS1	Wolfram syndrome 1 (wolframin)	-0.602508
126299	NM_182498	19	ZNF428	zinc finger protein 428	-0.601896
6477	NM_001006610	16	SIAH1	seven in absentia homolog 1 (Drosophila)	-0.600499
285855	NM_198486	6	RPL7L1	ribosomal protein L7-like 1	-0.60031
25957	NM_015491	6	PNISR	PNN-interacting serine/arginine-rich protein	-0.599747
10253	NM_005842	13	SPRY2	sprouty homolog 2 (Drosophila)	-0.596909
219749	NM_145011	10	ZNF25	zinc finger protein 25	-0.59666
81033	NM_030779	17	KCNH6	potassium voltage-gated channel, subfamily H (eag-related), member 6	-0.596468
7798	NM_001142546	1	LUZP1	leucine zipper protein 1	-0.595088
55719	NM_001136123	10	FAM178A	family with sequence similarity 178, member A	-0.594698
10125	NM_001128602	15	RASGRP1	RAS guanyl releasing protein 1 (calcium and DAG-regulated)	-0.594043
8563	NM_001002877	22	THOC5	THO complex 5	-0.593484
10741	NM_006606	20	RBBP9	retinoblastoma binding protein 9	-0.593416
55082	NM_018011	13	ARGLU1	arginine and glutamate rich 1	-0.592868
5900	NM_001042368	9	RALGDS	ral guanine nucleotide dissociation stimulator	-0.592788
26173	NM_001080453	7	INTS1	integrator complex subunit 1	-0.59276
23024	NM_015009	3	PDZRN3	PDZ domain containing ring finger 3	-0.592591
7171	NM_001145160	19	TPM4	tropomyosin 4	-0.592162
8459	NM_001008566	22	TPST2	tyrosylprotein sulfotransferase 2	-0.591797
1949	NM_001406	17	EFNB3	ephrin-B3	-0.591608
9260	NM_005451	5	PDLIM7	PDZ and LIM domain 7 (enigma)	-0.591526
3418	NM_002168	15	IDH2	isocitrate dehydrogenase 2 (NADP+), mitochondrial	-0.591079
7248	NM_000368	9	TSC1	tuberous sclerosis 1	-0.590884
117155	NM_054020	15	CATSPER2	cation channel, sperm associated 2	-0.590429
126626	NM_144618	1	GABPB2	GA binding protein transcription factor, beta subunit 2	-0.59028
4713	NM_004146	19	NDUFB7	NADH dehydrogenase (ubiquinone) 1 beta subcomplex, 7, 18kDa	-0.590099
79665	NM_001166301	17	DHX40	DEAH (Asp-Glu-Ala-His) box polypeptide 40	-0.589066
55692	NM_018032	16	LUC7L	LUC7-like (S. cerevisiae)	-0.588957
9349	NM_000978	17	RPL23	ribosomal protein L23	-0.588945
1387	NM_001079846	16	CREBBP	CREB binding protein	-0.588905
50807	NM_018482	8	ASAP1	ArfGAP with SH3 domain, ankyrin repeat and PH domain 1	-0.587907
5524	NM_001193397	9	PPP2R4	protein phosphatase 2A activator, regulatory subunit 4	-0.586138
79180	NM_024329	1	EFHD2	EF-hand domain family, member D2	-0.586021
389792	NM_203434	9	IER5L	immediate early response 5-like	-0.58556
3569	NM_000600	7	IL6	interleukin 6 (interferon, beta 2)	-0.585485
4048	NM_000895	12	LTA4H	leukotriene A4 hydrolase	-0.584907
4035	NM_002332	12	LRP1	low density lipoprotein receptor-related protein 1	-0.584826
84861	NM_032775	22	KLHL22	kelch-like 22 (Drosophila)	-0.584204
51776	NM_016653	2	ZAK	sterile alpha motif and leucine zipper containing kinase AZK	-0.583852
29763	NM_001184974	11	PACSIN3	protein kinase C and casein kinase substrate in neurons 3	-0.582421
11278	NM_007249	13	KLF12	Kruppel-like factor 12	-0.58238
23513	NM_015356	8	SCRIB	scribbled homolog (Drosophila)	-0.580751
6418	NM_001122821	9	SET	SET nuclear oncogene	-0.579242
8681	NM_001198588	15	JMJD7-PLA2G4B	JMJD7-PLA2G4B readthrough	-0.578773
55092	NM_001136216	1	TMEM51	transmembrane protein 51	-0.578473
2050	NM_004444	7	EPHB4	EPH receptor B4	-0.578413
6335	NM_002977	2	SCN9A	sodium channel, voltage-gated, type IX, alpha subunit	-0.577925
55194	NM_018166	1	FAM176B	family with sequence similarity 176, member B	-0.577128
5296	NM_005027	19	PIK3R2	phosphoinositide-3-kinase, regulatory subunit 2 (beta)	-0.576637
29107	NM_013248	20	NXT1	NTF2-like export factor 1	-0.576378
55320	NM_018353	14	MIS18BP1	MIS18 binding protein 1	-0.576085
256364	NM_153265	11	EML3	echinoderm microtubule associated protein like 3	-0.576079
79718	NM_024665	3	TBL1XR1	transducin (beta)-like 1 X-linked receptor 1	-0.575613
6257	NM_021976	6	RXRB	retinoid X receptor, beta	-0.57525
114882	NM_001003712	12	OSBPL8	oxysterol binding protein-like 8	-0.573527
6133	NM_000661	4	RPL9	ribosomal protein L9	-0.573432
51652	NM_001005753	2	VPS24	vacuolar protein sorting 24 homolog (S. cerevisiae)	-0.573401
148932	NM_145279	1	MOBKL2C	MOB1, Mps One Binder kinase activator-like 2C (yeast)	-0.572987
57827	NM_021184	6	C6orf47	chromosome 6 open reading frame 47	-0.572473
6136	NM_000976	9	RPL12	ribosomal protein L12	-0.572312
51696	NM_016217	6	HECA	headcase homolog (Drosophila)	-0.571866
10810	NM_006646	13	WASF3	WAS protein family, member 3	-0.571847
352954	NM_178831	7	GATS	GATS, stromal antigen 3 opposite strand	-0.571624
91748	NM_001043318	14	C14orf43	chromosome 14 open reading frame 43	-0.57089
11025	NM_001081450	19	LILRB3	leukocyte immunoglobulin-like receptor, subfamily B (with TM and ITIM domains), member 3	-0.570666
23635	NM_012446	5	SSBP2	single-stranded DNA binding protein 2	-0.570367
219743	NM_001040273	10	TYSND1	trypsin domain containing 1	-0.57033
1786	NM_001130823	19	DNMT1	DNA (cytosine-5-)-methyltransferase 1	-0.569294
51147	NM_001127582	12	ING4	inhibitor of growth family, member 4	-0.569182
84626	NM_032534	7	KRBA1	KRAB-A domain containing 1	-0.568778
342977	NM_001098622	19	NANOS3	nanos homolog 3 (Drosophila)	-0.56817
4739	NM_001142393	6	NEDD9	neural precursor cell expressed, developmentally down-regulated 9	-0.567918
5361	NM_032242	3	PLXNA1	plexin A1	-0.567634
7004	NM_003213	12	TEAD4	TEA domain family member 4	-0.567524
54476	NM_207111	7	RNF216	ring finger protein 216	-0.56735
79090	NM_024108	19	TRAPPC6A	trafficking protein particle complex 6A	-0.566846
6130	NM_000972	9	RPL7A	ribosomal protein L7a	-0.566623
9209	NM_001134369	3	LRRFIP2	leucine rich repeat (in FLII) interacting protein 2	-0.565821
1909	NM_001166055	4	EDNRA	endothelin receptor type A	-0.564378
51524	NM_016464	11	TMEM138	transmembrane protein 138	-0.564014
4092	NM_001190821	18	SMAD7	SMAD family member 7	-0.563928
29803	NM_001099695	7	REPIN1	replication initiator 1	-0.563821
221336	NM_152731	6	BEND6	BEN domain containing 6	-0.563515
80742	NM_001077497	6	PRR3	proline rich 3	-0.562467
55585	NM_017582	1	UBE2Q1	ubiquitin-conjugating enzyme E2Q family member 1	-0.561344
1649	NM_001195053	12	DDIT3	DNA-damage-inducible transcript 3	-0.560601
6608	NM_005631	7	SMO	smoothened, frizzled family receptor	-0.560524
171023	NM_001164603	20	ASXL1	additional sex combs like 1 (Drosophila)	-0.559144
54887	NM_017754	6	UHRF1BP1	UHRF1 binding protein 1	-0.559025
10623	NM_006468	1	POLR3C	polymerase (RNA) III (DNA directed) polypeptide C (62kD)	-0.558824
65003	NM_016050	11	MRPL11	mitochondrial ribosomal protein L11	-0.558242
54467	NM_019004	7	ANKIB1	ankyrin repeat and IBR domain containing 1	-0.556338
818	NM_001204492	10	CAMK2G	calcium/calmodulin-dependent protein kinase II gamma	-0.556287
7813	NM_005665	1	EVI5	ecotropic viral integration site 5	-0.556207
653659	NM_001079809	3	TMEM183B	transmembrane protein 183B	-0.555708
55696	NM_018047	5	RBM22	RNA binding motif protein 22	-0.555293
23075	NM_015055	11	SWAP70	SWAP switching B-cell complex 70kDa subunit	-0.554328
57700	NM_001135051	10	FAM160B1	family with sequence similarity 160, member B1	-0.553709
9782	NM_001194954	5	MATR3	matrin 3	-0.553382
1296	NM_005202	1	COL8A2	collagen, type VIII, alpha 2	-0.553229
23642	NR_003098	11	SNHG1	small nucleolar RNA host gene 1 (non-protein coding)	-0.552801
57216	NM_020335	1	VANGL2	vang-like 2 (van gogh, Drosophila)	-0.552702
22976	NM_007349	7	PAXIP1	PAX interacting (with transcription-activation domain) protein 1	-0.551761
55667	NM_017925	9	DENND4C	DENN/MADD domain containing 4C	-0.551487
79990	NM_024927	17	PLEKHH3	pleckstrin homology domain containing, family H (with MyTH4 domain) member 3	-0.551347
1039	NM_001802	16	CDR2	cerebellar degeneration-related protein 2, 62kDa	-0.550672
2068	NM_000400	19	ERCC2	excision repair cross-complementing rodent repair deficiency, complementation group 2	-0.550594
2956	NM_000179	2	MSH6	mutS homolog 6 (E. coli)	-0.550084
10062	NM_001130101	11	NR1H3	nuclear receptor subfamily 1, group H, member 3	-0.549834
6117	NM_002945	17	RPA1	replication protein A1, 70kDa	-0.54955
84973	NR_003672	9	SNHG7	small nucleolar RNA host gene 7 (non-protein coding)	-0.549364
8195	NM_018848	20	MKKS	McKusick-Kaufman syndrome	-0.549295
8440	NM_001004720	2	NCK2	NCK adaptor protein 2	-0.547971
60686	NM_001130706	14	C14orf93	chromosome 14 open reading frame 93	-0.547837
25853	NM_015397	9	DCAF12	DDB1 and CUL4 associated factor 12	-0.54767
9448	NM_001242559	2	MAP4K4	mitogen-activated protein kinase kinase kinase kinase 4	-0.547669
148479	NM_153812	1	PHF13	PHD finger protein 13	-0.547286
391356	NM_001013663	2	PTRHD1	peptidyl-tRNA hydrolase domain containing 1	-0.547239
9064	NM_004672	1	MAP3K6	mitogen-activated protein kinase kinase kinase 6	-0.546988
4926	NM_006185	11	NUMA1	nuclear mitotic apparatus protein 1	-0.546902
9184	NM_001007793	10	BUB3	budding uninhibited by benzimidazoles 3 homolog (yeast)	-0.546338
332	NM_001012270	17	BIRC5	baculoviral IAP repeat containing 5	-0.546247
9989	NM_001042388	18	PPP4R1	protein phosphatase 4, regulatory subunit 1	-0.546243
9094	NM_005148	17	UNC119	unc-119 homolog (C. elegans)	-0.545726
6996	NM_003211	12	TDG	thymine-DNA glycosylase	-0.545713
10541	NM_006401	9	ANP32B	acidic (leucine-rich) nuclear phosphoprotein 32 family, member B	-0.545644
57819	NM_021177	6	LSM2	LSM2 homolog, U6 small nuclear RNA associated (S. cerevisiae)	-0.545374
65062	NM_001044385	2	TMEM237	transmembrane protein 237	-0.545298
23014	NM_015002	12	FBXO21	F-box protein 21	-0.545127
5580	NM_006254	3	PRKCD	protein kinase C, delta	-0.544067
10289	NM_005875	3	EIF1B	eukaryotic translation initiation factor 1B	-0.544
283248	NM_173587	11	RCOR2	REST corepressor 2	-0.54364
2762	NM_001500	6	GMDS	GDP-mannose 4,6-dehydratase	-0.543096
91523	NM_138371	12	FAM113B	family with sequence similarity 113, member B	-0.543063
389136	NM_016206	3	VGLL3	vestigial like 3 (Drosophila)	-0.542597
221937	NM_001037165	7	FOXK1	forkhead box K1	-0.541355
2970	NR_002206	7	GTF2IP1	general transcription factor IIi, pseudogene 1	-0.540712
10558	NM_006415	9	SPTLC1	serine palmitoyltransferase, long chain base subunit 1	-0.540261
51092	NM_001040455	11	SIDT2	SID1 transmembrane family, member 2	-0.539678
8439	NM_001144772	8	NSMAF	neutral sphingomyelinase (N-SMase) activation associated factor	-0.539671
50628	NM_015721	17	GEMIN4	gem (nuclear organelle) associated protein 4	-0.539379
6194	NM_001010	9	RPS6	ribosomal protein S6	-0.539365
29894	NM_013291	8	CPSF1	cleavage and polyadenylation specific factor 1, 160kDa	-0.538821
9647	NM_014634	22	PPM1F	protein phosphatase, Mg2+/Mn2+ dependent, 1F	-0.538743
53917	NM_001031677	5	RAB24	RAB24, member RAS oncogene family	-0.538314
51228	NM_016433	12	GLTP	glycolipid transfer protein	-0.534575
84991	NM_001145547	10	RBM17	RNA binding motif protein 17	-0.533981
10161	NM_001162497	13	LPAR6	lysophosphatidic acid receptor 6	-0.533887
490	NM_001001323	12	ATP2B1	ATPase, Ca++ transporting, plasma membrane 1	-0.533744
201895	NM_174921	4	C4orf34	chromosome 4 open reading frame 34	-0.533319
10314	NM_001136574	2	LANCL1	LanC lantibiotic synthetase component C-like 1 (bacterial)	-0.532917
4927	NM_002532	17	NUP88	nucleoporin 88kDa	-0.53246
2218	NM_001079802	9	FKTN	fukutin	-0.531977
28973	NM_014046	6	MRPS18B	mitochondrial ribosomal protein S18B	-0.531946
130617	NM_138802	2	ZFAND2B	zinc finger, AN1-type domain 2B	-0.531013
115509	NM_138447	16	ZNF689	zinc finger protein 689	-0.529582
113246	NM_138425	12	C12orf57	chromosome 12 open reading frame 57	-0.529339
6502	NM_001243120	5	SKP2	S-phase kinase-associated protein 2 (p45)	-0.528525
9768	NM_001029989	15	KIAA0101	KIAA0101	-0.527371
84923	NM_001098832	17	FAM104A	family with sequence similarity 104, member A	-0.526453
8874	NM_001113511	13	ARHGEF7	Rho guanine nucleotide exchange factor (GEF) 7	-0.526148
2648	NM_021078	17	KAT2A	K(lysine) acetyltransferase 2A	-0.526116
51166	NM_016228	4	AADAT	aminoadipate aminotransferase	-0.525263
824	NM_001146068	1	CAPN2	calpain 2, (m/II) large subunit	-0.525236
414189	NM_001077665	10	AGAP6	ArfGAP with GTPase domain, ankyrin repeat and PH domain 6	-0.524858
100134868	NR_004846	20	LOC100134868	hypothetical LOC100134868	-0.524628
55758	NM_001136223	1	RCOR3	REST corepressor 3	-0.524164
10903	NM_001145862	1	MTMR11	myotubularin related protein 11	-0.523688
22834	NM_001145365	17	ZNF652	zinc finger protein 652	-0.523462
89796	NM_001167738	1	NAV1	neuron navigator 1	-0.522658
10983	NM_006835	4	CCNI	cyclin I	-0.522557
6929	NM_001136139	19	TCF3	transcription factor 3 (E2A immunoglobulin enhancer binding factors E12/E47)	-0.522435
5728	NM_000314	10	PTEN	phosphatase and tensin homolog	-0.522342
283212	NM_001039548	11	KLHL35	kelch-like 35 (Drosophila)	-0.521412
90799	NM_138363	17	CEP95	centrosomal protein 95kDa	-0.521346
23509	NM_015352	20	POFUT1	protein O-fucosyltransferase 1	-0.521331
10947	NM_001134296	8	AP3M2	adaptor-related protein complex 3, mu 2 subunit	-0.521115
23051	NM_015035	20	ZHX3	zinc fingers and homeoboxes 3	-0.520965
23637	NM_012197	9	RABGAP1	RAB GTPase activating protein 1	-0.520794
23636	NM_001193357	19	NUP62	nucleoporin 62kDa	-0.520621
4987	NM_000913	20	OPRL1	opiate receptor-like 1	-0.519794
63901	NM_001142519	11	FAM111A	family with sequence similarity 111, member A	-0.519652
2734	NM_001145666	16	GLG1	golgi glycoprotein 1	-0.518999
9214	NM_001142473	1	FAIM3	Fas apoptotic inhibitory molecule 3	-0.518827
94104	NM_013329	21	GCFC1	GC-rich sequence DNA-binding factor 1	-0.518812
79070	NM_024089	13	KDELC1	KDEL (Lys-Asp-Glu-Leu) containing 1	-0.517578
6419	NM_001243723	3	SETMAR	SET domain and mariner transposase fusion gene	-0.516829
5094	NM_001098620	12	PCBP2	poly(rC) binding protein 2	-0.516443
84129	NM_032169	3	ACAD11	acyl-CoA dehydrogenase family, member 11	-0.515728
55114	NM_001006634	16	ARHGAP17	Rho GTPase activating protein 17	-0.515647
2327	NM_001460	1	FMO2	flavin containing monooxygenase 2 (non-functional)	-0.514789
6297	NM_005407	14	SALL2	sal-like 2 (Drosophila)	-0.514485
10133	NM_001008211	10	OPTN	optineurin	-0.513464
112611	NM_033411	6	RWDD2A	RWD domain containing 2A	-0.513435
1969	NM_004431	1	EPHA2	EPH receptor A2	-0.513172
4141	NM_004990	12	MARS	methionyl-tRNA synthetase	-0.513008
729742	XM_001722353	2	LOC729742	similar to hCG1812832	-0.512909
3815	NM_000222	4	KIT	v-kit Hardy-Zuckerman 4 feline sarcoma viral oncogene homolog	-0.512035
642	NM_000386	17	BLMH	bleomycin hydrolase	-0.511646
59338	NM_001001974	10	PLEKHA1	pleckstrin homology domain containing, family A (phosphoinositide binding specific) member 1	-0.511485
29085	NM_001135861	9	PHPT1	phosphohistidine phosphatase 1	-0.511476
10384	NM_001242803	6	BTN3A3	butyrophilin, subfamily 3, member A3	-0.510619
9112	NM_001203258	14	MTA1	metastasis associated 1	-0.510488
154141	NM_001080480	6	MBOAT1	membrane bound O-acyltransferase domain containing 1	-0.508917
23054	NM_001242539	20	NCOA6	nuclear receptor coactivator 6	-0.508227
2189	NM_004629	9	FANCG	Fanconi anemia, complementation group G	-0.507706
54468	NM_019005	7	MIOS	missing oocyte, meiosis regulator, homolog (Drosophila)	-0.507492
147172	NR_015341	17	LRRC37BP1	leucine rich repeat containing 37B pseudogene 1	-0.507339
55125	NM_032142	18	CEP192	centrosomal protein 192kDa	-0.507028
11072	NM_007026	17	DUSP14	dual specificity phosphatase 14	-0.506296
8731	NM_003799	18	RNMT	RNA (guanine-7-) methyltransferase	-0.505742
92999	NM_145166	3	ZBTB47	zinc finger and BTB domain containing 47	-0.505538
51259	NM_001173990	11	TMEM216	transmembrane protein 216	-0.505521
3952	NM_000230	7	LEP	leptin	-0.504919
54958	NM_017854	19	TMEM160	transmembrane protein 160	-0.504742
11045	NM_007000	19	UPK1A	uroplakin 1A	-0.504191
5887	NM_002874	9	RAD23B	RAD23 homolog B (S. cerevisiae)	-0.504006
7528	NM_003403	14	YY1	YY1 transcription factor	-0.50398
1959	NM_000399	10	EGR2	early growth response 2	-0.503375
5501	NM_002710	12	PPP1CC	protein phosphatase 1, catalytic subunit, gamma isozyme	-0.501522
55830	NM_001010983	3	GLT8D1	glycosyltransferase 8 domain containing 1	-0.500641
84224	NM_032264	1	NBPF3	neuroblastoma breakpoint family, member 3	-0.499866
80232	NM_001115113	1	WDR26	WD repeat domain 26	-0.49954
57037	NM_020319	7	ANKMY2	ankyrin repeat and MYND domain containing 2	-0.499114
221883	NR_002795	7	HOXA11-AS1	HOXA11 antisense RNA 1 (non-protein coding)	-0.499088
8575	NM_001139517	2	PRKRA	protein kinase, interferon-inducible double stranded RNA dependent activator	-0.498996
55711	NM_018099	12	FAR2	fatty acyl CoA reductase 2	-0.498916
91607	NM_001104587	17	SLFN11	schlafen family member 11	-0.498868
79939	NM_024881	19	SLC35E1	solute carrier family 35, member E1	-0.498586
55958	NM_018847	9	KLHL9	kelch-like 9 (Drosophila)	-0.498472
22928	NM_012248	16	SEPHS2	selenophosphate synthetase 2	-0.498352
1195	NM_001162407	2	CLK1	CDC-like kinase 1	-0.498295
84916	NM_032830	16	CIRH1A	cirrhosis, autosomal recessive 1A (cirhin)	-0.497828
91368	NM_080656	5	CDKN2AIPNL	CDKN2A interacting protein N-terminal like	-0.497601
84456	NM_001007102	6	L3MBTL3	l(3)mbt-like 3 (Drosophila)	-0.497445
7905	NM_005669	5	REEP5	receptor accessory protein 5	-0.497327
51592	NM_015906	1	TRIM33	tripartite motif containing 33	-0.49717
6599	NM_003074	3	SMARCC1	SWI/SNF related, matrix associated, actin dependent regulator of chromatin, subfamily c, member 1	-0.496672
29937	NM_013349	1	NENF	neudesin neurotrophic factor	-0.496278
9522	NM_004866	5	SCAMP1	secretory carrier membrane protein 1	-0.496113
2963	NM_004128	13	GTF2F2	general transcription factor IIF, polypeptide 2, 30kDa	-0.495903
23324	NM_015274	4	MAN2B2	mannosidase, alpha, class 2B, member 2	-0.495683
132671	NM_145263	4	SPATA18	spermatogenesis associated 18 homolog (rat)	-0.495577
7871	NM_007159	3	SLMAP	sarcolemma associated protein	-0.494859
9406	NM_005455	1	ZRANB2	zinc finger, RAN-binding domain containing 2	-0.494532
10455	NM_001166010	6	ECI2	enoyl-CoA delta isomerase 2	-0.492487
83637	NM_031449	7	ZMIZ2	zinc finger, MIZ-type containing 2	-0.492276
55055	NM_017975	15	ZWILCH	Zwilch, kinetochore associated, homolog (Drosophila)	-0.491891
10096	NM_005721	2	ACTR3	ARP3 actin-related protein 3 homolog (yeast)	-0.491848
339231	NM_001040025	17	ARL16	ADP-ribosylation factor-like 16	-0.491273
5828	NM_000318	8	PEX2	peroxisomal biogenesis factor 2	-0.490955
51637	NM_016039	14	C14orf166	chromosome 14 open reading frame 166	-0.490912
1997	NM_001145353	13	ELF1	E74-like factor 1 (ets domain transcription factor)	-0.490699
4919	NM_001083592	1	ROR1	receptor tyrosine kinase-like orphan receptor 1	-0.490065
1455	NM_001319	19	CSNK1G2	casein kinase 1, gamma 2	-0.490042
3148	NM_001130688	4	HMGB2	high mobility group box 2	-0.489911
23654	NM_012401	22	PLXNB2	plexin B2	-0.489762
4736	NM_007104	6	RPL10A	ribosomal protein L10a	-0.489739
1857	NM_004423	3	DVL3	dishevelled, dsh homolog 3 (Drosophila)	-0.489593
91	NM_004302	12	ACVR1B	activin A receptor, type IB	-0.489511
5335	NM_002660	20	PLCG1	phospholipase C, gamma 1	-0.489328
64801	NM_022786	1	ARV1	ARV1 homolog (S. cerevisiae)	-0.488744
51334	NM_016644	5	PRR16	proline rich 16	-0.4879
57609	NM_173602	12	DIP2B	DIP2 disco-interacting protein 2 homolog B (Drosophila)	-0.487688
6189	NM_001006	4	RPS3A	ribosomal protein S3A	-0.487644
80024	NM_024959	12	SLC24A6	solute carrier family 24 (sodium/potassium/calcium exchanger), member 6	-0.4873
387700	NM_213606	10	SLC16A12	solute carrier family 16, member 12 (monocarboxylic acid transporter 12)	-0.486899
3066	NM_001527	6	HDAC2	histone deacetylase 2	-0.486821
6494	NM_006747	11	SIPA1	signal-induced proliferation-associated 1	-0.486576
6233	NM_001135592	2	RPS27A	ribosomal protein S27a	-0.486492
6509	NM_001193493	2	SLC1A4	solute carrier family 1 (glutamate/neutral amino acid transporter), member 4	-0.485895
4677	NM_004539	18	NARS	asparaginyl-tRNA synthetase	-0.485698
10056	NM_005687	2	FARSB	phenylalanyl-tRNA synthetase, beta subunit	-0.485667
441951	NR_003604	20	ZNFX1-AS1	ZNFX1 antisense RNA 1 (non-protein coding)	-0.485603
8881	NM_001078645	13	CDC16	cell division cycle 16 homolog (S. cerevisiae)	-0.485253
51015	NM_016048	5	ISOC1	isochorismatase domain containing 1	-0.48488
57661	NM_020901	11	PHRF1	PHD and ring finger domains 1	-0.484282
30818	NM_001034914	2	KCNIP3	Kv channel interacting protein 3, calsenilin	-0.483897
8912	NM_001005407	16	CACNA1H	calcium channel, voltage-dependent, T type, alpha 1H subunit	-0.483878
9236	NM_001204450	15	CCPG1	cell cycle progression 1	-0.483854
1998	NM_006874	4	ELF2	E74-like factor 2 (ets domain transcription factor)	-0.483547
10106	NM_005730	12	CTDSP2	CTD (carboxy-terminal domain, RNA polymerase II, polypeptide A) small phosphatase 2	-0.483158
51199	NM_016350	14	NIN	ninein (GSK3B interacting protein)	-0.4831
8706	NM_001038628	3	B3GALNT1	beta-1,3-N-acetylgalactosaminyltransferase 1 (globoside blood group)	-0.482735
6210	NM_001019	16	RPS15A	ribosomal protein S15a	-0.482534
10147	NM_001017392	19	SUGP2	SURP and G patch domain containing 2	-0.482265
401098	XR_017816	3	LOC401098	hypothetical LOC401098	-0.48209
6227	NM_001024	20	RPS21	ribosomal protein S21	-0.481768
468	NM_001675	22	ATF4	activating transcription factor 4 (tax-responsive enhancer element B67)	-0.481576
79685	NM_001131062	5	SAP30L	SAP30-like	-0.481475
22863	NM_014924	14	ATG14	ATG14 autophagy related 14 homolog (S. cerevisiae)	-0.48101
7705	NM_001099638	19	ZNF146	zinc finger protein 146	-0.480815
23158	NM_015130	4	TBC1D9	TBC1 domain family, member 9 (with GRAM domain)	-0.48053
10771	NM_001202464	10	ZMYND11	zinc finger, MYND-type containing 11	-0.479685
7620	NM_021915	19	ZNF69	zinc finger protein 69	-0.478893
92703	NM_138391	1	TMEM183A	transmembrane protein 183A	-0.478441
126003	NM_001042461	19	TRAPPC5	trafficking protein particle complex 5	-0.478293
10395	NM_001164271	8	DLC1	deleted in liver cancer 1	-0.477906
8864	NM_022817	2	PER2	period homolog 2 (Drosophila)	-0.4779
54908	NM_017785	5	CCDC99	coiled-coil domain containing 99	-0.477871
26249	NM_017415	5	KLHL3	kelch-like 3 (Drosophila)	-0.477868
54543	NM_019059	7	TOMM7	translocase of outer mitochondrial membrane 7 homolog (yeast)	-0.477705
64710	NM_022731	1	NUCKS1	nuclear casein kinase and cyclin-dependent kinase substrate 1	-0.477509
84248	NM_001011537	3	FYTTD1	forty-two-three domain containing 1	-0.477237
8648	NM_003743	2	NCOA1	nuclear receptor coactivator 1	-0.476867
7988	NM_012256	7	ZNF212	zinc finger protein 212	-0.476527
84706	NM_001142466	16	GPT2	glutamic pyruvate transaminase (alanine aminotransferase) 2	-0.475998
81577	NM_001243650	16	GFOD2	glucose-fructose oxidoreductase domain containing 2	-0.475648
3192	NM_004501	1	HNRNPU	heterogeneous nuclear ribonucleoprotein U (scaffold attachment factor A)	-0.475234
1687	NM_001127453	7	DFNA5	deafness, autosomal dominant 5	-0.474636
8099	NM_004642	12	CDK2AP1	cyclin-dependent kinase 2 associated protein 1	-0.474548
7168	NM_000366	15	TPM1	tropomyosin 1 (alpha)	-0.474405
83439	NM_031283	2	TCF7L1	transcription factor 7-like 1 (T-cell specific, HMG-box)	-0.47433
5066	NM_000919	5	PAM	peptidylglycine alpha-amidating monooxygenase	-0.474268
115752	NM_001143688	15	DIS3L	DIS3 mitotic control homolog (S. cerevisiae)-like	-0.474133
22934	NM_144563	2	RPIA	ribose 5-phosphate isomerase A	-0.474094
85460	NM_053042	4	ZNF518B	zinc finger protein 518B	-0.47401
79877	NM_001128631	17	DCAKD	dephospho-CoA kinase domain containing	-0.473873
284131	NM_001164637	17	ENDOV	endonuclease V	-0.473863
57634	NM_015409	12	EP400	E1A binding protein p400	-0.473738
6687	NM_003119	16	SPG7	spastic paraplegia 7 (pure and complicated autosomal recessive)	-0.473635
80726	NM_001145304	19	KIAA1683	KIAA1683	-0.473351
84823	NM_032737	19	LMNB2	lamin B2	-0.473286
8106	NM_004643	14	PABPN1	poly(A) binding protein, nuclear 1	-0.473166
9774	NM_001077440	6	BCLAF1	BCL2-associated transcription factor 1	-0.472901
55619	NM_014689	2	DOCK10	dedicator of cytokinesis 10	-0.472729
57134	NM_020379	1	MAN1C1	mannosidase, alpha, class 1C, member 1	-0.471828
9962	NM_005116	20	SLC23A2	solute carrier family 23 (nucleobase transporters), member 2	-0.471425
6548	NM_003047	1	SLC9A1	solute carrier family 9 (sodium/hydrogen exchanger), member 1	-0.471358
1027	NM_004064	12	CDKN1B	cyclin-dependent kinase inhibitor 1B (p27, Kip1)	-0.470466
6217	NM_001020	19	RPS16	ribosomal protein S16	-0.470226
3590	NM_001142784	9	IL11RA	interleukin 11 receptor, alpha	-0.470166
4670	NM_005968	19	HNRNPM	heterogeneous nuclear ribonucleoprotein M	-0.469985
9698	NM_001020658	1	PUM1	pumilio homolog 1 (Drosophila)	-0.469428
4089	NM_005359	18	SMAD4	SMAD family member 4	-0.469421
10422	NM_016172	9	UBAC1	UBA domain containing 1	-0.468892
10051	NM_001002800	3	SMC4	structural maintenance of chromosomes 4	-0.468886
50485	NM_001127207	2	SMARCAL1	SWI/SNF related, matrix associated, actin dependent regulator of chromatin, subfamily a-like 1	-0.468589
58499	NM_021224	9	ZNF462	zinc finger protein 462	-0.467803
5007	NM_002556	11	OSBP	oxysterol binding protein	-0.467303
5834	NM_002862	20	PYGB	phosphorylase, glycogen; brain	-0.467185
54861	NM_001100594	3	SNRK	SNF related kinase	-0.466592
399761	NR_003611	10	BMS1P5	BMS1 pseudogene 5	-0.465438
51312	NM_016612	8	SLC25A37	solute carrier family 25, member 37	-0.465237
10068	NM_001039659	11	IL18BP	interleukin 18 binding protein	-0.463466
51317	NM_001101802	11	PHF21A	PHD finger protein 21A	-0.463295
81603	NM_030912	10	TRIM8	tripartite motif containing 8	-0.462678
5981	NM_001204747	4	RFC1	replication factor C (activator 1) 1, 145kDa	-0.462333
116447	NM_052963	8	TOP1MT	topoisomerase (DNA) I, mitochondrial	-0.462251
819	NM_001745	5	CAMLG	calcium modulating ligand	-0.462228
8509	NM_003635	10	NDST2	N-deacetylase/N-sulfotransferase (heparan glucosaminyl) 2	-0.461822
57189	NM_001080392	7	KIAA1147	KIAA1147	-0.461673
80728	NM_025251	8	ARHGAP39	Rho GTPase activating protein 39	-0.461033
56996	NM_020246	7	SLC12A9	solute carrier family 12 (potassium/chloride transporters), member 9	-0.460777
728855	NR_024510	1	LOC728855	hypothetical LOC728855	-0.460289
143888	NM_153705	11	KDELC2	KDEL (Lys-Asp-Glu-Leu) containing 2	-0.459905
55760	NM_018180	10	DHX32	DEAH (Asp-Glu-Ala-His) box polypeptide 32	-0.45965
92126	NM_032160	18	DSEL	dermatan sulfate epimerase-like	-0.458759
134147	NM_138809	5	CMBL	carboxymethylenebutenolidase homolog (Pseudomonas)	-0.458664
115106	NM_138443	18	HAUS1	HAUS augmin-like complex, subunit 1	-0.457877
4173	NM_005914	8	MCM4	minichromosome maintenance complex component 4	-0.45693
26118	NM_015626	17	WSB1	WD repeat and SOCS box containing 1	-0.456928
30815	NM_013443	9	ST6GALNAC6	ST6 (alpha-N-acetyl-neuraminyl-2,3-beta-galactosyl-1,3)-N-acetylgalactosaminide alpha-2,6-sialyltransferase 6	-0.456559
277	NM_001008218	1	AMY1B	amylase, alpha 1B (salivary)	-0.456365
50650	NM_001128615	3	ARHGEF3	Rho guanine nucleotide exchange factor (GEF) 3	-0.455242
25764	NM_001199885	15	C15orf63	chromosome 15 open reading frame 63	-0.45524
84182	NM_032222	7	FAM188B	family with sequence similarity 188, member B	-0.455144
3688	NM_002211	10	ITGB1	integrin, beta 1 (fibronectin receptor, beta polypeptide, antigen CD29 includes MDF2, MSK12)	-0.455027
50863	NM_001048209	11	NTM	neurotrimin	-0.454022
29945	NM_013367	4	ANAPC4	anaphase promoting complex subunit 4	-0.453949
55432	NM_018566	1	YOD1	YOD1 OTU deubiquinating enzyme 1 homolog (S. cerevisiae)	-0.45371
54733	NM_017515	11	SLC35F2	solute carrier family 35, member F2	-0.453153
4000	NM_005572	1	LMNA	lamin A/C	-0.453068
115294	NM_052937	8	PCMTD1	protein-L-isoaspartate (D-aspartate) O-methyltransferase domain containing 1	-0.452694
5089	NM_002586	6	PBX2	pre-B-cell leukemia homeobox 2	-0.45244
84445	NM_032429	10	LZTS2	leucine zipper, putative tumor suppressor 2	-0.451176
4790	NM_001165412	4	NFKB1	nuclear factor of kappa light polypeptide gene enhancer in B-cells 1	-0.451083
1235	NM_004367	6	CCR6	chemokine (C-C motif) receptor 6	-0.450565
9813	NM_014774	1	KIAA0494	KIAA0494	-0.450232
11117	NM_007046	2	EMILIN1	elastin microfibril interfacer 1	-0.450223
51478	NM_016371	1	HSD17B7	hydroxysteroid (17-beta) dehydrogenase 7	-0.449979
51218	NM_016417	14	GLRX5	glutaredoxin 5	-0.449974
10449	NM_006111	18	ACAA2	acetyl-CoA acyltransferase 2	-0.44974
5959	NM_001199771	12	RDH5	retinol dehydrogenase 5 (11-cis/9-cis)	-0.449306
26035	NM_015554	15	GLCE	glucuronic acid epimerase	-0.449238
6202	NM_001012	1	RPS8	ribosomal protein S8	-0.449172
51320	NM_016626	18	MEX3C	mex-3 homolog C (C. elegans)	-0.448649
10399	NM_006098	5	GNB2L1	guanine nucleotide binding protein (G protein), beta polypeptide 2-like 1	-0.448517
9126	NM_005445	10	SMC3	structural maintenance of chromosomes 3	-0.448254
55501	NM_001243794	7	CHST12	carbohydrate (chondroitin 4) sulfotransferase 12	-0.447586
4609	NM_002467	8	MYC	v-myc myelocytomatosis viral oncogene homolog (avian)	-0.447368
53944	NM_022048	15	CSNK1G1	casein kinase 1, gamma 1	-0.447266
7564	NM_001029976	8	ZNF16	zinc finger protein 16	-0.446559
7707	NM_021964	3	ZNF148	zinc finger protein 148	-0.44564
116151	NM_080821	20	C20orf108	chromosome 20 open reading frame 108	-0.445103
11021	NM_001167606	12	RAB35	RAB35, member RAS oncogene family	-0.444595
55628	NM_001146189	18	ZNF407	zinc finger protein 407	-0.444441
1939	NM_001201478	1	EIF2D	eukaryotic translation initiation factor 2D	-0.444389
85453	NM_033512	8	TSPYL5	TSPY-like 5	-0.444299
6223	NM_001022	19	RPS19	ribosomal protein S19	-0.444218
64216	NM_022366	1	TFB2M	transcription factor B2, mitochondrial	-0.443005
6002	NM_002926	4	RGS12	regulator of G-protein signaling 12	-0.442789
9319	NM_001166260	5	TRIP13	thyroid hormone receptor interactor 13	-0.442612
8214	NM_005675	22	DGCR6	DiGeorge syndrome critical region gene 6	-0.442608
259266	NM_001206846	1	ASPM	asp (abnormal spindle) homolog, microcephaly associated (Drosophila)	-0.442124
30851	NM_001204698	17	TAX1BP3	Tax1 (human T-cell leukemia virus type I) binding protein 3	-0.441724
51780	NM_016604	5	KDM3B	lysine (K)-specific demethylase 3B	-0.441466
9879	NM_014829	5	DDX46	DEAD (Asp-Glu-Ala-Asp) box polypeptide 46	-0.441449
602	NM_005178	19	BCL3	B-cell CLL/lymphoma 3	-0.441025
55658	NM_194460	19	RNF126	ring finger protein 126	-0.44083
9948	NM_005112	4	WDR1	WD repeat domain 1	-0.440334
9532	NM_004282	6	BAG2	BCL2-associated athanogene 2	-0.439976
6232	NM_001030	1	RPS27	ribosomal protein S27	-0.439828
29998	NM_015711	19	GLTSCR1	glioma tumor suppressor candidate region gene 1	-0.43907
91151	NM_033208	16	TIGD7	tigger transposable element derived 7	-0.438891
64326	NM_001001740	1	RFWD2	ring finger and WD repeat domain 2	-0.438276
114900	NM_031909	11	C1QTNF4	C1q and tumor necrosis factor related protein 4	-0.438189
83541	NM_001042353	20	FAM110A	family with sequence similarity 110, member A	-0.437934
7533	NM_003405	22	YWHAH	tyrosine 3-monooxygenase/tryptophan 5-monooxygenase activation protein, eta polypeptide	-0.437714
284058	NM_001193465	17	KIAA1267	KIAA1267	-0.437433
84311	NM_032351	17	MRPL45	mitochondrial ribosomal protein L45	-0.436901
79897	NM_001199120	6	RPP21	ribonuclease P/MRP 21kDa subunit	-0.436752
4831	NM_001018137	17	NME2	non-metastatic cells 2, protein (NM23B) expressed in	-0.435944
8914	NM_003920	12	TIMELESS	timeless homolog (Drosophila)	-0.435777
51185	NM_001173482	3	CRBN	cereblon	-0.435595
10625	NM_006469	1	IVNS1ABP	influenza virus NS1A binding protein	-0.434839
339745	NM_001001664	2	SPOPL	speckle-type POZ protein-like	-0.434585
133619	NM_130809	5	PRRC1	proline-rich coiled-coil 1	-0.433991
57018	NM_020307	3	CCNL1	cyclin L1	-0.43374
100190939	NR_024458	13	LOC100190939	hypothetical LOC100190939	-0.433578
29966	NM_001083893	14	STRN3	striatin, calmodulin binding protein 3	-0.433146
54431	NM_018981	2	DNAJC10	DnaJ (Hsp40) homolog, subfamily C, member 10	-0.432922
51068	NM_015938	3	NMD3	NMD3 homolog (S. cerevisiae)	-0.432635
51759	NM_016520	9	C9orf78	chromosome 9 open reading frame 78	-0.432477
60684	NM_021942	4	C4orf41	chromosome 4 open reading frame 41	-0.432392
348094	NM_182703	15	ANKDD1A	ankyrin repeat and death domain containing 1A	-0.43108
6311	NM_002973	12	ATXN2	ataxin 2	-0.430714
330	NM_001165	11	BIRC3	baculoviral IAP repeat containing 3	-0.430596
6193	NM_001009	19	RPS5	ribosomal protein S5	-0.430223
55000	NR_002323	22	TUG1	taurine upregulated 1 (non-protein coding)	-0.430194
1794	NM_004946	5	DOCK2	dedicator of cytokinesis 2	-0.430081
114932	NM_203462	4	MRFAP1L1	Morf4 family associated protein 1-like 1	-0.429998
5606	NM_002756	17	MAP2K3	mitogen-activated protein kinase kinase 3	-0.429569
7625	NM_003426	22	ZNF74	zinc finger protein 74	-0.429408
55608	NM_017664	13	ANKRD10	ankyrin repeat domain 10	-0.429275
8853	NM_001135191	2	ASAP2	ArfGAP with SH3 domain, ankyrin repeat and PH domain 2	-0.429175
84216	NM_032256	12	TMEM117	transmembrane protein 117	-0.428518
114991	NM_133374	9	ZNF618	zinc finger protein 618	-0.428304
8824	NM_003869	16	CES2	carboxylesterase 2	-0.427982
121227	NM_001136051	12	LRIG3	leucine-rich repeats and immunoglobulin-like domains 3	-0.427765
128	NM_000671	4	ADH5	alcohol dehydrogenase 5 (class III), chi polypeptide	-0.4276
57122	NM_020401	12	NUP107	nucleoporin 107kDa	-0.427535
26130	NM_015635	9	GAPVD1	GTPase activating protein and VPS9 domains 1	-0.426901
11158	NM_001003789	22	RABL2B	RAB, member of RAS oncogene family-like 2B	-0.426561
55038	NM_017955	14	CDCA4	cell division cycle associated 4	-0.426228
246184	NM_139286	9	CDC26	cell division cycle 26 homolog (S. cerevisiae)	-0.426051
414918	NM_001001794	22	FAM116B	family with sequence similarity 116, member B	-0.4258
1019	NM_000075	12	CDK4	cyclin-dependent kinase 4	-0.425767
10228	NM_005819	1	STX6	syntaxin 6	-0.425736
7082	NM_003257	15	TJP1	tight junction protein 1 (zona occludens 1)	-0.424772
135114	NM_138571	6	HINT3	histidine triad nucleotide binding protein 3	-0.424475
23390	NM_015336	12	ZDHHC17	zinc finger, DHHC-type containing 17	-0.423874
6224	NM_001023	8	RPS20	ribosomal protein S20	-0.42385
84186	NM_032226	9	ZCCHC7	zinc finger, CCHC domain containing 7	-0.423696
114876	NM_001242508	18	OSBPL1A	oxysterol binding protein-like 1A	-0.423617
2054	NM_001980	12	STX2	syntaxin 2	-0.423407
23234	NM_015190	10	DNAJC9	DnaJ (Hsp40) homolog, subfamily C, member 9	-0.423347
56978	NM_001099403	4	PRDM8	PR domain containing 8	-0.421995
55288	NM_001033566	17	RHOT1	ras homolog gene family, member T1	-0.421897
26289	NM_012093	1	AK5	adenylate kinase 5	-0.421817
5984	NM_002916	3	RFC4	replication factor C (activator 1) 4, 37kDa	-0.421704
26279	NM_012400	1	PLA2G2D	phospholipase A2, group IID	-0.421397
57708	NM_001077700	1	MIER1	mesoderm induction early response 1 homolog (Xenopus laevis)	-0.42118
339448	NM_207356	1	C1orf174	chromosome 1 open reading frame 174	-0.420237
57215	NM_020457	16	THAP11	THAP domain containing 11	-0.420189
23523	NM_001199281	22	CABIN1	calcineurin binding protein 1	-0.420041
54532	NM_019050	4	USP53	ubiquitin specific peptidase 53	-0.42
2825	NM_001098199	2	GPR1	G protein-coupled receptor 1	-0.419939
91355	NM_001135772	22	LRP5L	low density lipoprotein receptor-related protein 5-like	-0.419765
84256	NM_020912	16	FLYWCH1	FLYWCH-type zinc finger 1	-0.419354
92912	NM_001145335	15	UBE2Q2	ubiquitin-conjugating enzyme E2Q family member 2	-0.418826
51545	NM_016535	19	ZNF581	zinc finger protein 581	-0.418765
5584	NM_002740	3	PRKCI	protein kinase C, iota	-0.418762
79085	NM_024103	19	SLC25A23	solute carrier family 25 (mitochondrial carrier; phosphate carrier), member 23	-0.417913
7428	NM_000551	3	VHL	von Hippel-Lindau tumor suppressor	-0.415633
607	NM_004326	1	BCL9	B-cell CLL/lymphoma 9	-0.415077
51110	NM_016027	8	LACTB2	lactamase, beta 2	-0.414764
6617	NM_003082	14	SNAPC1	small nuclear RNA activating complex, polypeptide 1, 43kDa	-0.414735
23200	NM_014616	3	ATP11B	ATPase, class VI, type 11B	-0.414218
25949	NM_015484	1	SYF2	SYF2 homolog, RNA splicing factor (S. cerevisiae)	-0.414066
7027	NM_007111	13	TFDP1	transcription factor Dp-1	-0.413847
80895	NM_030768	2	ILKAP	integrin-linked kinase-associated serine/threonine phosphatase	-0.413284
257415	NM_001040057	7	FAM133B	family with sequence similarity 133, member B	-0.413269
55249	NM_001198899	1	YY1AP1	YY1 associated protein 1	-0.413174
23658	NM_001130710	7	LSM5	LSM5 homolog, U6 small nuclear RNA associated (S. cerevisiae)	-0.413156
830	NM_006136	7	CAPZA2	capping protein (actin filament) muscle Z-line, alpha 2	-0.413154
147372	NM_133459	18	CCBE1	collagen and calcium binding EGF domains 1	-0.412815
9373	NM_001031689	9	PLAA	phospholipase A2-activating protein	-0.41261
51020	NM_016063	6	HDDC2	HD domain containing 2	-0.412579
11159	NM_007082	2	RABL2A	RAB, member of RAS oncogene family-like 2A	-0.411985
7561	NM_021030	19	ZNF14	zinc finger protein 14	-0.411517
27043	NM_014389	17	PELP1	proline, glutamate and leucine rich protein 1	-0.411428
11059	NM_007013	8	WWP1	WW domain containing E3 ubiquitin protein ligase 1	-0.41063
133746	NM_152405	5	JMY	junction mediating and regulatory protein, p53 cofactor	-0.410397
197335	NM_145294	16	WDR90	WD repeat domain 90	-0.409951
5116	NM_006031	21	PCNT	pericentrin	-0.409667
5993	NM_000449	1	RFX5	regulatory factor X, 5 (influences HLA class II expression)	-0.40844
3556	NM_001167928	3	IL1RAP	interleukin 1 receptor accessory protein	-0.408392
1877	NM_004424	16	E4F1	E4F transcription factor 1	-0.408322
51035	NM_015853	11	UBXN1	UBX domain protein 1	-0.408242
7549	NM_001017396	2	ZNF2	zinc finger protein 2	-0.408236
8971	NM_006026	3	H1FX	H1 histone family, member X	-0.407934
54870	NM_017730	3	QRICH1	glutamine-rich 1	-0.407839
55165	NM_001127182	10	CEP55	centrosomal protein 55kDa	-0.407264
23020	NM_014014	2	SNRNP200	small nuclear ribonucleoprotein 200kDa (U5)	-0.406895
90557	NM_138770	2	CCDC74A	coiled-coil domain containing 74A	-0.406132
4140	NM_001128918	14	MARK3	MAP/microtubule affinity-regulating kinase 3	-0.405245
1953	NM_001409	1	MEGF6	multiple EGF-like-domains 6	-0.404546
666	NM_032515	2	BOK	BCL2-related ovarian killer	-0.40441
22859	NM_001008701	19	LPHN1	latrophilin 1	-0.404251
387032	NM_019110	6	ZKSCAN4	zinc finger with KRAB and SCAN domains 4	-0.403205
860	NM_001015051	6	RUNX2	runt-related transcription factor 2	-0.403179
2817	NM_002081	2	GPC1	glypican 1	-0.403019
11331	NM_001144831	12	PHB2	prohibitin 2	-0.40263
51493	NM_014306	22	C22orf28	chromosome 22 open reading frame 28	-0.401964
84908	NM_032822	2	FAM136A	family with sequence similarity 136, member A	-0.401919
11100	NM_007040	19	HNRNPUL1	heterogeneous nuclear ribonucleoprotein U-like 1	-0.401897
23451	NM_001005526	2	SF3B1	splicing factor 3b, subunit 1, 155kDa	-0.401561
4799	NM_002504	9	NFX1	nuclear transcription factor, X-box binding 1	-0.401466
23246	NM_015201	8	BOP1	block of proliferation 1	-0.400831
57228	NM_001031628	12	SMAGP	small cell adhesion glycoprotein	-0.400011
23411	NM_001142498	10	SIRT1	sirtuin 1	-0.399482
7764	NM_006526	20	ZNF217	zinc finger protein 217	-0.399303
5530	NM_000944	4	PPP3CA	protein phosphatase 3, catalytic subunit, alpha isozyme	-0.39927
23332	NM_001142273	2	CLASP1	cytoplasmic linker associated protein 1	-0.398371
134430	NM_139281	5	WDR36	WD repeat domain 36	-0.39836
4659	NM_001143885	12	PPP1R12A	protein phosphatase 1, regulatory (inhibitor) subunit 12A	-0.398003
10011	NM_001035235	5	SRA1	steroid receptor RNA activator 1	-0.397922
6124	NM_000968	15	RPL4	ribosomal protein L4	-0.397574
6856	NM_006754	7	SYPL1	synaptophysin-like 1	-0.396164
90390	NM_080651	8	MED30	mediator complex subunit 30	-0.395897
645895	XM_928866	8	LOC645895	hypothetical LOC645895	-0.395477
1633	NM_000788	4	DCK	deoxycytidine kinase	-0.395355
64397	NM_022473	15	ZFP106	zinc finger protein 106 homolog (mouse)	-0.39492
56950	NM_020197	1	SMYD2	SET and MYND domain containing 2	-0.394673
145173	NM_194318	13	B3GALTL	beta 1,3-galactosyltransferase-like	-0.394589
8028	NM_001195626	10	MLLT10	myeloid/lymphoid or mixed-lineage leukemia (trithorax homolog, Drosophila); translocated to, 10	-0.394187
6122	NM_000967	22	RPL3	ribosomal protein L3	-0.394104
196883	NM_001198568	14	ADCY4	adenylate cyclase 4	-0.39408
57664	NM_001161354	19	PLEKHA4	pleckstrin homology domain containing, family A (phosphoinositide binding specific) member 4	-0.393584
1399	NM_005207	22	CRKL	v-crk sarcoma virus CT10 oncogene homolog (avian)-like	-0.393574
51306	NM_001101800	5	FAM13B	family with sequence similarity 13, member B	-0.393338
9798	NM_014761	16	IST1	increased sodium tolerance 1 homolog (yeast)	-0.393246
306	NM_005139	4	ANXA3	annexin A3	-0.39276
51646	NM_001127399	2	YPEL5	yippee-like 5 (Drosophila)	-0.392108
11168	NM_001128217	9	PSIP1	PC4 and SFRS1 interacting protein 1	-0.392004
1802	NM_001039589	1	DPH2	DPH2 homolog (S. cerevisiae)	-0.391792
3236	NM_002148	2	HOXD10	homeobox D10	-0.391236
9091	NM_004204	16	PIGQ	phosphatidylinositol glycan anchor biosynthesis, class Q	-0.390139
113802	NM_001102592	1	HENMT1	HEN1 methyltransferase homolog 1 (Arabidopsis)	-0.389892
3184	NM_001003810	4	HNRNPD	heterogeneous nuclear ribonucleoprotein D (AU-rich element RNA binding protein 1, 37kDa)	-0.389274
23369	NM_015317	2	PUM2	pumilio homolog 2 (Drosophila)	-0.389188
90806	NM_144567	1	ANGEL2	angel homolog 2 (Drosophila)	-0.388986
286343	NM_203403	9	C9orf150	chromosome 9 open reading frame 150	-0.388023
6558	NM_001046	5	SLC12A2	solute carrier family 12 (sodium/potassium/chloride transporters), member 2	-0.387234
55030	NM_017943	14	FBXO34	F-box protein 34	-0.387163
728127	XM_001714786	10	AGAP10	ArfGAP with GTPase domain, ankyrin repeat and PH domain 10	-0.386358
90204	NM_080603	20	ZSWIM1	zinc finger, SWIM-type containing 1	-0.386344
10180	NM_001167582	3	RBM6	RNA binding motif protein 6	-0.386342
79033	NM_024066	1	ERI3	ERI1 exoribonuclease family member 3	-0.386195
10189	NM_005782	17	THOC4	THO complex 4	-0.386007
11269	NM_001014449	16	DDX19B	DEAD (Asp-Glu-Ala-As) box polypeptide 19B	-0.385635
54751	NM_001024215	1	FBLIM1	filamin binding LIM protein 1	-0.385633
84265	NM_032305	1	POLR3GL	polymerase (RNA) III (DNA directed) polypeptide G (32kD)-like	-0.385548
79142	NM_024297	17	PHF23	PHD finger protein 23	-0.385281
55182	NM_018150	1	RNF220	ring finger protein 220	-0.384996
54881	NM_001161584	9	TEX10	testis expressed 10	-0.384551
140710	NM_080627	20	KIAA0889	KIAA0889	-0.384134
3921	NM_001012321	3	RPSA	ribosomal protein SA	-0.384075
27079	NM_152260	15	RPUSD2	RNA pseudouridylate synthase domain containing 2	-0.383977
642817	XR_016373	6	LOC642817	hypothetical LOC642817	-0.383918
4601	NM_001008541	10	MXI1	MAX interactor 1	-0.382762
255967	NM_175854	13	PAN3	PAN3 poly(A) specific ribonuclease subunit homolog (S. cerevisiae)	-0.382689
10892	NM_006785	18	MALT1	mucosa associated lymphoid tissue lymphoma translocation gene 1	-0.382154
9235	NM_001012631	16	IL32	interleukin 32	-0.382053
201562	NM_198402	3	PTPLB	protein tyrosine phosphatase-like (proline instead of catalytic arginine), member b	-0.381175
375033	NM_001080471	1	PEAR1	platelet endothelial aggregation receptor 1	-0.380925
23592	NM_001167614	12	LEMD3	LEM domain containing 3	-0.380884
23048	NM_015033	9	FNBP1	formin binding protein 1	-0.380664
7337	NM_000462	15	UBE3A	ubiquitin protein ligase E3A	-0.380562
114926	NM_001135674	8	C8orf40	chromosome 8 open reading frame 40	-0.380234
84952	NM_032866	15	CGNL1	cingulin-like 1	-0.379968
6188	NM_001005	11	RPS3	ribosomal protein S3	-0.379601
23603	NM_014325	12	CORO1C	coronin, actin binding protein, 1C	-0.37947
23767	NM_013281	20	FLRT3	fibronectin leucine rich transmembrane protein 3	-0.379263
157922	NM_015447	9	CAMSAP1	calmodulin regulated spectrin-associated protein 1	-0.378699
7005	NM_003214	6	TEAD3	TEA domain family member 3	-0.37865
54807	NM_001077426	19	ZNF586	zinc finger protein 586	-0.377429
9811	NM_001142397	18	CTIF	CBP80/20-dependent translation initiation factor	-0.377227
182	NM_000214	20	JAG1	jagged 1	-0.377096
729324	XR_041499	2	LOC729324	hCG1986447	-0.376962
55257	NM_018270	20	C20orf20	chromosome 20 open reading frame 20	-0.376633
10966	NM_006822	17	RAB40B	RAB40B, member RAS oncogene family	-0.376432
4200	NM_001168335	18	ME2	malic enzyme 2, NAD(+)-dependent, mitochondrial	-0.376333
51503	NM_016403	11	CWC15	CWC15 spliceosome-associated protein homolog (S. cerevisiae)	-0.375919
983	NM_001170406	10	CDK1	cyclin-dependent kinase 1	-0.375805
10473	NM_006353	6	HMGN4	high mobility group nucleosomal binding domain 4	-0.375773
51747	NM_006107	17	LUC7L3	LUC7-like 3 (S. cerevisiae)	-0.375612
8833	NM_003875	3	GMPS	guanine monphosphate synthetase	-0.375581
55128	NM_018073	11	TRIM68	tripartite motif containing 68	-0.375433
202134	NM_001079529	5	FAM153B	family with sequence similarity 153, member B	-0.374379
284612	NM_001040709	1	SYPL2	synaptophysin-like 2	-0.374125
23358	NM_015306	1	USP24	ubiquitin specific peptidase 24	-0.373692
100287171	NM_182905	9	WASH1	WAS protein family homolog 1	-0.373588
122525	NM_001017923	14	C14orf28	chromosome 14 open reading frame 28	-0.373561
54107	NM_017443	9	POLE3	polymerase (DNA directed), epsilon 3 (p17 subunit)	-0.373431
317649	NM_001134649	3	EIF4E3	eukaryotic translation initiation factor 4E family member 3	-0.373254
9819	NM_014779	3	TSC22D2	TSC22 domain family, member 2	-0.372772
57567	NM_020807	16	ZNF319	zinc finger protein 319	-0.372407
56270	NM_019613	17	WDR45L	WDR45-like	-0.371101
9061	NM_005443	4	PAPSS1	3'-phosphoadenosine 5'-phosphosulfate synthase 1	-0.370696
5725	NM_002819	19	PTBP1	polypyrimidine tract binding protein 1	-0.370192
80380	NM_025239	9	PDCD1LG2	programmed cell death 1 ligand 2	-0.369795
80829	NM_001197051	11	ZFP91	zinc finger protein 91 homolog (mouse)	-0.369741
80209	NM_025138	13	PROSER1	proline and serine rich 1	-0.369571
7812	NM_001007553	1	CSDE1	cold shock domain containing E1, RNA-binding	-0.369451
1434	NM_001316	20	CSE1L	CSE1 chromosome segregation 1-like (yeast)	-0.369141
5245	NM_002634	17	PHB	prohibitin	-0.368766
90488	NM_152261	12	C12orf23	chromosome 12 open reading frame 23	-0.368712
201965	NM_152682	4	RWDD4	RWD domain containing 4	-0.368219
54934	NM_017822	12	C12orf41	chromosome 12 open reading frame 41	-0.368043
51520	NM_020117	5	LARS	leucyl-tRNA synthetase	-0.367916
727808	XR_041976	15	LOC727808	hypothetical protein LOC727808	-0.367555
22887	NM_001198850	1	FOXJ3	forkhead box J3	-0.367493
55615	NM_001017528	22	PRR5	proline rich 5 (renal)	-0.367452
23506	NM_015349	6	KIAA0240	KIAA0240	-0.36741
91283	NM_001198805	9	C9orf30	chromosome 9 open reading frame 30	-0.367071
11044	NM_001171805	5	PAPD7	PAP associated domain containing 7	-0.367028
23344	NM_001184796	12	ESYT1	extended synaptotagmin-like protein 1	-0.366949
8886	NM_006773	2	DDX18	DEAD (Asp-Glu-Ala-Asp) box polypeptide 18	-0.366812
5437	NM_006232	3	POLR2H	polymerase (RNA) II (DNA directed) polypeptide H	-0.365595
57570	NM_020810	14	TRMT5	TRM5 tRNA methyltransferase 5 homolog (S. cerevisiae)	-0.365458
29775	NM_014550	22	CARD10	caspase recruitment domain family, member 10	-0.365416
683	NM_004334	4	BST1	bone marrow stromal cell antigen 1	-0.364997
55205	NM_018181	18	ZNF532	zinc finger protein 532	-0.364891
1593	NM_000784	2	CYP27A1	cytochrome P450, family 27, subfamily A, polypeptide 1	-0.364762
83955	NR_002182	8	NACAP1	nascent-polypeptide-associated complex alpha polypeptide pseudogene 1	-0.364761
10717	NM_006594	1	AP4B1	adaptor-related protein complex 4, beta 1 subunit	-0.362627
9807	NM_001006115	3	IP6K1	inositol hexakisphosphate kinase 1	-0.362595
79848	NM_024790	8	CSPP1	centrosome and spindle pole associated protein 1	-0.362084
91603	NM_052857	17	ZNF830	zinc finger protein 830	-0.361713
55130	NM_018076	10	ARMC4	armadillo repeat containing 4	-0.361181
266727	NM_153487	6	MDGA1	MAM domain containing glycosylphosphatidylinositol anchor 1	-0.360992
6651	NM_032195	21	SON	SON DNA binding protein	-0.360838
160418	NM_181783	12	TMTC3	transmembrane and tetratricopeptide repeat containing 3	-0.360765
8615	NM_003715	4	USO1	USO1 vesicle docking protein homolog (yeast)	-0.360623
79002	NM_024038	19	C19orf43	chromosome 19 open reading frame 43	-0.360603
57645	NM_017542	1	POGK	pogo transposable element with KRAB domain	-0.360532
9529	NM_001015048	14	BAG5	BCL2-associated athanogene 5	-0.359968
5532	NM_001142353	10	PPP3CB	protein phosphatase 3, catalytic subunit, beta isozyme	-0.359631
8863	NM_016831	1	PER3	period homolog 3 (Drosophila)	-0.359585
1495	NM_001903	5	CTNNA1	catenin (cadherin-associated protein), alpha 1, 102kDa	-0.35957
1362	NM_001199775	17	CPD	carboxypeptidase D	-0.359506
148423	NM_198077	1	C1orf52	chromosome 1 open reading frame 52	-0.359417
7094	NM_006289	9	TLN1	talin 1	-0.359193
25836	NM_015384	5	NIPBL	Nipped-B homolog (Drosophila)	-0.359083
373	NM_001656	5	TRIM23	tripartite motif containing 23	-0.358788
63876	NM_022062	11	PKNOX2	PBX/knotted 1 homeobox 2	-0.358346
23412	NM_012071	10	COMMD3	COMM domain containing 3	-0.358311
10492	NM_001159673	6	SYNCRIP	synaptotagmin binding, cytoplasmic RNA interacting protein	-0.358287
10914	NM_032632	14	PAPOLA	poly(A) polymerase alpha	-0.358236
2242	NM_001143783	15	FES	feline sarcoma oncogene	-0.358157
221037	NM_004241	10	JMJD1C	jumonji domain containing 1C	-0.357658
64411	NM_022481	5	ARAP3	ArfGAP with RhoGAP domain, ankyrin repeat and PH domain 3	-0.357215
56895	NM_020133	6	AGPAT4	1-acylglycerol-3-phosphate O-acyltransferase 4 (lysophosphatidic acid acyltransferase, delta)	-0.3572
5985	NM_001130112	12	RFC5	replication factor C (activator 1) 5, 36.5kDa	-0.356725
102	NM_001110	15	ADAM10	ADAM metallopeptidase domain 10	-0.356257
115817	NM_001136050	14	DHRS1	dehydrogenase/reductase (SDR family) member 1	-0.35565
7541	NM_001143823	18	ZFP161	zinc finger protein 161 homolog (mouse)	-0.355142
6208	NM_001025070	5	RPS14	ribosomal protein S14	-0.354919
80178	NM_025108	16	C16orf59	chromosome 16 open reading frame 59	-0.354772
3843	NM_002271	13	IPO5	importin 5	-0.354731
7083	NM_003258	17	TK1	thymidine kinase 1, soluble	-0.354401
23274	NM_001243403	16	CLEC16A	C-type lectin domain family 16, member A	-0.353963
9538	NM_001007277	11	EI24	etoposide induced 2.4 mRNA	-0.353962
84881	NM_001144827	11	RPUSD4	RNA pseudouridylate synthase domain containing 4	-0.353802
51011	NM_016044	2	FAHD2A	fumarylacetoacetate hydrolase domain containing 2A	-0.352903
3676	NM_000885	2	ITGA4	integrin, alpha 4 (antigen CD49D, alpha 4 subunit of VLA-4 receptor)	-0.352861
728404	NM_001077686	10	AGAP8	ArfGAP with GTPase domain, ankyrin repeat and PH domain 8	-0.352686
79842	NM_024784	11	ZBTB3	zinc finger and BTB domain containing 3	-0.352341
51366	NM_015902	8	UBR5	ubiquitin protein ligase E3 component n-recognin 5	-0.351767
23253	NM_001083625	18	ANKRD12	ankyrin repeat domain 12	-0.351734
167227	NM_001242377	5	DCP2	DCP2 decapping enzyme homolog (S. cerevisiae)	-0.351316
57157	NM_001127357	7	PHTF2	putative homeodomain transcription factor 2	-0.351311
10480	NM_006360	11	EIF3M	eukaryotic translation initiation factor 3, subunit M	-0.35106
79019	NM_001002876	22	CENPM	centromere protein M	-0.350934
57092	NM_020357	3	PCNP	PEST proteolytic signal containing nuclear protein	-0.350766
57575	NM_020815	4	PCDH10	protocadherin 10	-0.350764
23644	NM_014329	16	EDC4	enhancer of mRNA decapping 4	-0.350238
9133	NM_004701	15	CCNB2	cyclin B2	-0.34987
3161	NM_001142556	5	HMMR	hyaluronan-mediated motility receptor (RHAMM)	-0.349769
3151	NM_005517	1	HMGN2	high mobility group nucleosomal binding domain 2	-0.349508
2926	NM_001098477	4	GRSF1	G-rich RNA sequence binding factor 1	-0.349446
1793	NM_001380	10	DOCK1	dedicator of cytokinesis 1	-0.348473
23394	NM_015339	20	ADNP	activity-dependent neuroprotector homeobox	-0.348442
5814	NM_033224	7	PURB	purine-rich element binding protein B	-0.348366
25914	NM_173630	18	RTTN	rotatin	-0.348206
[truncated: 3,089 more rows]

## Sheet: OSIS+ vs OSIS-
Supplemental Table 1: Differentially expressed genes in OSIS+ versus OSIS-
[truncated: 1,518 more rows]

[truncated: 1 more sheets: ANOVA genes]
