# Supplementary material for: Genome-Wide DNA Methylation Analysis Predicts an Epigenetic Switch for GATA Factor Expression in Endometriosis
Source: PLoS Genet. 2014 Mar 6;10(3):e1004158. doi: 10.1371/journal.pgen.1004158 (PMC3945170; doi:10.1371/journal.pgen.1004158)
Supplement: Table S2 — Differentially methylated CpGs identified from Infinium HumanMethylation450 beadchip. Tab 1. OSIS− vs EIUM−. Tab 2. EIUM+ vs EIUM−. Tab 3. OSIS+ vs OSIS−. Tab 4. OSIS− vs EIUM− CpGs matched to differentially expressed genes in same group. Tab 5. EIUM+ vs EIUM− CpGs matched to differentially expressed genes in same group. Tab 6. CpGs matched to genes identified by ANOVA interaction. (XLSX) [file pgen.1004158.s004.xlsx]

## Sheet:  OSIS- vs EIUM- CpGs
Supplemental Table 2: Differentially methylated CpGs in OSIS- versus EIUM-
Illumina Probe ID	RefSeq	Chromosome	Chr. Position	Gene Symbol	Gene Context	Island Context	Average EIUM- b	Average OSIS- b	Methylation
cg15560884	-	1	710097	-	-	N_Shelf	0.702485	0.523329	Hypo
cg09989996	-	1	753376	-	-	-	0.0523062	0.236175	Hyper
cg09139287	NR_015368	1	787398	LOC643837	Body	N_Shore	0.398345	0.580541	Hyper
cg04352959	-	1	799522	-	-	N_Shelf	0.805918	0.582006	Hypo
cg05597748	NR_027055	1	812679	FAM41C	TSS1500	-	0.800831	0.64367	Hypo
cg12445832	-	1	834295	-	-	-	0.794894	0.631163	Hypo
cg04410003	-	1	844499	-	-	Island	0.557747	0.802985	Hyper
cg18762746	-	1	845278	-	-	Island	0.574385	0.845643	Hyper
cg08546707	-	1	846195	-	-	S_Shore	0.550279	0.322521	Hypo
cg21407818	NR_026874	1	853925	FLJ39609	Body	N_Shore	0.60758	0.772028	Hyper
cg19159092	NR_026874	1	856059	FLJ39609	TSS1500	S_Shore	0.170278	0.426821	Hyper
cg13546858	NM_152486	1	869346	SAMD11	Body	Island	0.466786	0.307845	Hypo
cg06531475	NM_152486	1	870791	SAMD11	Body	Island	0.541587	0.386343	Hypo
cg24362661	NM_152486	1	871546	SAMD11	Body	Island	0.620585	0.46227	Hypo
cg05819296	NM_152486	1	871980	SAMD11	Body	S_Shore	0.852244	0.660127	Hypo
cg22485363	NM_152486	1	872385	SAMD11	Body	S_Shore	0.899157	0.688936	Hypo
cg06036236	NM_152486	1	872737	SAMD11	Body	S_Shore	0.833898	0.53729	Hypo
cg13904806	NM_152486	1	874697	SAMD11	Body	N_Shore	0.869252	0.631816	Hypo
cg10827460	NM_152486	1	879375	SAMD11	Body	S_Shore	0.328634	0.625493	Hyper
cg15742605	NM_152486	1	879383	SAMD11	Body	S_Shore	0.135732	0.42334	Hyper
cg23912452	NM_015658	1	880916	NOC2L	Body	S_Shelf	0.298922	0.579427	Hyper
cg20322444	NM_015658	1	886441	NOC2L	Body	Island	0.687229	0.865326	Hyper
cg01394461	NM_015658	1	887576	NOC2L	Body	S_Shore	0.701922	0.880393	Hyper
cg16352072	NM_032129;NM_001160184	1	910223	PLEKHN1;PLEKHN1	3'UTR;3'UTR	N_Shelf	0.64552	0.401725	Hypo
cg22348654	NR_027693	1	916058	C1orf170	Body	N_Shelf	0.192749	0.71368	Hyper
cg18166741	NR_027693	1	916346	C1orf170	Body	N_Shelf	0.422645	0.671157	Hyper
cg11782208	NR_027693	1	917892	C1orf170	TSS1500	N_Shore	0.78018	0.554186	Hypo
cg01729262	-	1	933306	-	-	N_Shore	0.760716	0.530324	Hypo
cg15713103	-	1	933685	-	-	Island	0.479475	0.0996948	Hypo
cg24704476	NM_198576	1	956799	AGRN	Body	S_Shore	0.177484	0.507895	Hyper
cg07787977	NM_198576	1	962651	AGRN	Body	N_Shore	0.514243	0.678901	Hyper
cg16318112	NM_198576	1	969254	AGRN	Body	Island	0.11942	0.288484	Hyper
cg09248054	NM_198576	1	969257	AGRN	Body	Island	0.0688338	0.256682	Hyper
cg27541454	NM_198576	1	975551	AGRN	Body	Island	0.111434	0.269537	Hyper
cg20594982	NM_198576	1	976707	AGRN	Body	Island	0.94724	0.599985	Hypo
cg24517686	-	1	1005398	-	-	S_Shore	0.455155	0.671841	Hyper
cg01912388	-	1	1011560	-	-	Island	0.474553	0.649283	Hyper
cg02838683	-	1	1063857	-	-	-	0.786035	0.40486	Hypo
cg22512779	-	1	1064122	-	-	-	0.772646	0.401602	Hypo
cg05655247	-	1	1065028	-	-	-	0.574561	0.865644	Hyper
cg21775619	-	1	1066087	-	-	-	0.852605	0.65135	Hypo
cg15822328	-	1	1072197	-	-	N_Shore	0.812972	0.541419	Hypo
cg24158844	-	1	1079561	-	-	-	0.79416	0.627278	Hypo
cg25340711	-	1	1080611	-	-	-	0.668264	0.935045	Hyper
cg12806826	-	1	1091669	-	-	N_Shore	0.650558	0.809909	Hyper
cg21778193	-	1	1098070	-	-	Island	0.403077	0.216269	Hypo
cg14166948	-	1	1099563	-	-	Island	0.874694	0.673892	Hypo
cg04972348	-	1	1100035	-	-	Island	0.667008	0.422438	Hypo
cg06618740	-	1	1100126	-	-	Island	0.749388	0.422408	Hypo
cg15414773	-	1	1100360	-	-	Island	0.69964	0.444836	Hypo
cg21475076	-	1	1100493	-	-	Island	0.960704	0.805998	Hypo
cg14476334	-	1	1100557	-	-	Island	0.638281	0.487168	Hypo
cg22109930	NR_029639	1	1101302	MIR200B	TSS1500	S_Shore	0.731026	0.525459	Hypo
cg13449535	NR_029639	1	1101348	MIR200B	TSS1500	S_Shore	0.62221	0.403981	Hypo
cg25605174	-	1	1106175	-	-	N_Shelf	0.683572	0.445475	Hypo
cg02014020	NM_153254;NM_001130045	1	1115461	TTLL10;TTLL10	Body;Body	N_Shore	0.497562	0.704922	Hyper
cg03340606	NM_153254;NM_001130045	1	1115575	TTLL10;TTLL10	Body;Body	Island	0.489505	0.75007	Hyper
cg08886036	NM_153254;NM_001130045	1	1118934	TTLL10;TTLL10	Body;Body	S_Shelf	0.85335	0.642451	Hypo
cg06440474	NM_153254;NM_001130045	1	1118965	TTLL10;TTLL10	Body;Body	S_Shelf	0.794782	0.630346	Hypo
cg13360866	-	1	1135492	-	-	N_Shore	0.775998	0.599173	Hypo
cg24807889	-	1	1135955	-	-	N_Shore	0.745815	0.558025	Hypo
cg19413397	NM_004195;NM_148901;NM_148902	1	1139061	TNFRSF18;TNFRSF18;TNFRSF18	3'UTR;Body;3'UTR	S_Shore	0.815988	0.657316	Hypo
cg19237691	NM_148902;NM_004195;NM_148901	1	1141617	TNFRSF18;TNFRSF18;TNFRSF18	Body;Body;Body	N_Shore	0.53815	0.266538	Hypo
cg08641866	NM_148901;NM_004195;NM_148902	1	1141790	TNFRSF18;TNFRSF18;TNFRSF18	1stExon;1stExon;1stExon	Island	0.355487	0.0502818	Hypo
cg14886269	NM_148901;NM_004195;NM_148902	1	1141927	TNFRSF18;TNFRSF18;TNFRSF18	1stExon;1stExon;1stExon	Island	0.492417	0.281038	Hypo
cg15706223	NM_148901;NM_004195;NM_148902	1	1141934	TNFRSF18;TNFRSF18;TNFRSF18	1stExon;1stExon;1stExon	Island	0.438388	0.258205	Hypo
cg06097659	NM_148901;NM_148901;NM_004195;NM_004195;NM_148902;NM_148902	1	1141991	TNFRSF18;TNFRSF18;TNFRSF18;TNFRSF18;TNFRSF18;TNFRSF18	5'UTR;1stExon;5'UTR;1stExon;1stExon;5'UTR	Island	0.265243	0.0482038	Hypo
cg04343794	NM_148902;NM_004195;NM_148901	1	1142132	TNFRSF18;TNFRSF18;TNFRSF18	TSS200;TSS200;TSS200	Island	0.481851	0.251995	Hypo
cg23166857	NM_003327	1	1149501	TNFRSF4	1stExon	Island	0.52348	0.717879	Hyper
cg03058163	NM_016176;NM_016547	1	1153338	SDF4;SDF4	Body;Body	N_Shore	0.508046	0.673988	Hyper
cg17469240	NM_194458;NM_194315;NM_058167;NM_194457	1	1190096	UBE2J2;UBE2J2;UBE2J2;UBE2J2	3'UTR;3'UTR;3'UTR;3'UTR	Island	0.96343	0.727185	Hypo
cg19081571	NM_194458;NM_194315;NM_058167;NM_194457	1	1190137	UBE2J2;UBE2J2;UBE2J2;UBE2J2	3'UTR;3'UTR;3'UTR;3'UTR	Island	0.933212	0.447762	Hypo
cg13689260	NM_194458;NM_194315;NM_058167;NM_194457	1	1190238	UBE2J2;UBE2J2;UBE2J2;UBE2J2	3'UTR;3'UTR;3'UTR;3'UTR	Island	0.80252	0.45684	Hypo
cg06754550	NM_194458;NM_194315;NM_058167;NM_194457	1	1190523	UBE2J2;UBE2J2;UBE2J2;UBE2J2	3'UTR;3'UTR;3'UTR;3'UTR	Island	0.807837	0.553628	Hypo
cg10518155	NM_194458;NM_194315;NM_058167;NM_194457	1	1190541	UBE2J2;UBE2J2;UBE2J2;UBE2J2	3'UTR;3'UTR;3'UTR;3'UTR	Island	0.936589	0.675058	Hypo
cg18153662	NM_194457;NM_194315;NM_194458;NM_058167	1	1190669	UBE2J2;UBE2J2;UBE2J2;UBE2J2	Body;Body;Body;Body	Island	0.823276	0.659272	Hypo
cg22725197	NM_194315;NM_194457;NM_058167;NM_194458	1	1199718	UBE2J2;UBE2J2;UBE2J2;UBE2J2	Body;5'UTR;Body;5'UTR	N_Shelf	0.416829	0.784857	Hyper
cg16045223	NM_194315;NM_194457;NM_058167;NM_194458	1	1206372	UBE2J2;UBE2J2;UBE2J2;UBE2J2	5'UTR;5'UTR;5'UTR;5'UTR	N_Shelf	0.294716	0.706707	Hyper
cg00825734	NM_001130413;NM_002978;NM_001130413	1	1217511	SCNN1D;SCNN1D;SCNN1D	5'UTR;TSS200;1stExon	-	0.136905	0.312451	Hyper
cg22421766	NM_002978;NM_001130413;NM_002978	1	1217658	SCNN1D;SCNN1D;SCNN1D	5'UTR;1stExon;1stExon	-	0.132024	0.37749	Hyper
cg24576260	NM_002978;NM_001130413;NM_002978	1	1217664	SCNN1D;SCNN1D;SCNN1D	5'UTR;1stExon;1stExon	-	0.186805	0.551019	Hyper
cg22225577	NM_001130413;NM_002978	1	1221823	SCNN1D;SCNN1D	Body;Body	-	0.22352	0.417961	Hyper
cg10119342	NM_001130413;NM_002978	1	1222184	SCNN1D;SCNN1D	Body;Body	-	0.308126	0.470376	Hyper
cg15683497	NM_001130413;NM_002978	1	1226929	SCNN1D;SCNN1D	Body;Body	N_Shore	0.304979	0.504553	Hyper
cg03003335	NM_030649	1	1229351	ACAP3	Body	Island	0.463928	0.273613	Hypo
cg27185793	NM_030649	1	1238797	ACAP3	Body	N_Shelf	0.363881	0.585067	Hyper
cg09556527	NM_030649	1	1239259	ACAP3	Body	N_Shelf	0.358294	0.653264	Hyper
cg07181952	NM_030649	1	1239999	ACAP3	Body	N_Shelf	0.0949841	0.335017	Hyper
cg19695266	NM_030649	1	1241672	ACAP3	Body	N_Shore	0.0659061	0.266721	Hyper
cg08939275	NM_017871	1	1251322	CPSF3L	Body	N_Shelf	0.388078	0.573598	Hyper
cg15901950	NM_017871	1	1256513	CPSF3L	Body	S_Shore	0.506205	0.739856	Hyper
cg14512203	NM_017871	1	1257581	CPSF3L	Body	N_Shelf	0.526668	0.710505	Hyper
cg20705390	NM_152228	1	1266178	TAS1R3	TSS1500	N_Shore	0.413707	0.580219	Hyper
cg04981007	NM_152228	1	1266468	TAS1R3	TSS1500	N_Shore	0.475195	0.681819	Hyper
cg23643813	NM_004421	1	1270995	DVL1	3'UTR	N_Shore	0.383974	0.665629	Hyper
cg21679391	-	1	1286917	-	-	S_Shore	0.175078	0.525779	Hyper
cg21118819	-	1	1287259	-	-	S_Shore	0.495843	0.772353	Hyper
cg11414742	NM_032348	1	1288586	MXRA8	3'UTR	N_Shore	0.483561	0.687971	Hyper
cg14270725	NM_032348	1	1289806	MXRA8	Body	Island	0.535073	0.859802	Hyper
cg15386434	NM_032348	1	1289835	MXRA8	Body	Island	0.523819	0.835332	Hyper
cg14793596	NM_032348	1	1290092	MXRA8	Body	Island	0.37559	0.547976	Hyper
cg07284273	NM_032348	1	1290212	MXRA8	Body	Island	0.540239	0.817028	Hyper
cg25063151	NM_032348	1	1290554	MXRA8	Body	Island	0.154291	0.571606	Hyper
cg19436320	NM_032348	1	1290708	MXRA8	Body	Island	0.35495	0.508677	Hyper
cg00040588	NM_032348	1	1290712	MXRA8	Body	Island	0.495993	0.670293	Hyper
cg13393580	NM_032348	1	1295077	MXRA8	TSS1500	S_Shelf	0.153451	0.465739	Hyper
cg26108719	NM_032348	1	1295147	MXRA8	TSS1500	-	0.110921	0.261826	Hyper
cg21165029	-	1	1297202	-	-	-	0.430533	0.714449	Hyper
cg03400623	-	1	1297240	-	-	-	0.397978	0.705657	Hyper
cg01508988	NM_001127229;NM_017900;NM_001127230	1	1310123	AURKAIP1;AURKAIP1;AURKAIP1	Body;Body;Body	Island	0.12231	0.395695	Hyper
cg15633699	NM_001145210;NR_026871	1	1356728	LOC441869;LOC441869	TSS200;TSS200	S_Shore	0.734241	0.896621	Hyper
cg22517356	NM_001146685	1	1361216	TMEM88B	TSS1500	N_Shore	0.285939	0.511298	Hyper
cg19270739	-	1	1368846	-	-	N_Shore	0.235081	0.402298	Hyper
cg17491622	NM_199121;NM_022834	1	1369616	VWA1;VWA1	TSS1500;TSS1500	N_Shore	0.413041	0.260529	Hypo
cg13897675	NM_022834;NM_199121	1	1374310	VWA1;VWA1	Body;3'UTR	N_Shore	0.726312	0.886876	Hyper
cg10522845	NM_001039211	1	1397837	ATAD3C	Body	S_Shore	0.284385	0.51188	Hyper
cg24687970	NM_001039211	1	1397896	ATAD3C	Body	S_Shore	0.16397	0.335068	Hyper
cg11526073	NM_001114748	1	1471938	C1orf70	Body	N_Shore	0.643076	0.45865	Hypo
cg12632610	NM_001114748	1	1474224	C1orf70	Body	N_Shore	0.878644	0.609551	Hypo
cg11964810	NM_014188	1	1478170	SSU72	Body	S_Shore	0.657053	0.884127	Hyper
cg00955674	NM_014188	1	1478827	SSU72	Body	S_Shelf	0.644422	0.812676	Hyper
cg04126957	NM_014188	1	1479238	SSU72	Body	S_Shelf	0.536708	0.715683	Hyper
cg12734710	NM_014188	1	1486459	SSU72	Body	N_Shelf	0.207073	0.382056	Hyper
cg08140609	NM_014188	1	1494641	SSU72	Body	N_Shelf	0.730814	0.568552	Hypo
cg20140735	NM_014188	1	1494726	SSU72	Body	N_Shelf	0.8191	0.582144	Hypo
cg13431342	NM_014188	1	1500958	SSU72	Body	S_Shelf	0.725449	0.908763	Hyper
cg25311963	-	1	1546691	-	-	N_Shelf	0.472728	0.21084	Hypo
cg07147033	NM_001170687;NM_001170688;NM_080875;NR_033183;NM_001170686	1	1549615	MIB2;MIB2;MIB2;MIB2;MIB2	TSS1500;TSS1500;TSS1500;TSS1500;TSS1500	N_Shore	0.444225	0.1379	Hypo
cg13167158	NM_001170687;NM_001170688;NM_080875;NM_001170689;NM_001170686;NR_033183	1	1562535	MIB2;MIB2;MIB2;MIB2;MIB2;MIB2	Body;Body;Body;Body;Body;Body	N_Shore	0.705301	0.928238	Hyper
cg11648594	NR_002946;NM_006983	1	1566860	MMP23A;MMP23B	TSS1500;TSS1500	Island	0.28426	0.477113	Hyper
cg15830572	NM_033493;NM_033489;NM_033486;NM_033488;NM_033492;NM_001110781;NM_033487	1	1593874	CDK11B;CDK11B;CDK11B;CDK11B;CDK11B;SLC35E2B;CDK11B	Body;Body;Body;Body;Body;3'UTR;5'UTR	S_Shelf	0.135942	0.592918	Hyper
cg13441524	-	1	1660110	-	-	S_Shelf	0.154164	0.462936	Hyper
cg08937102	NM_023018	1	1690389	NADK	Body	N_Shore	0.500115	0.732643	Hyper
cg05119467	NM_002074	1	1765440	GNB1	5'UTR	-	0.149025	0.378714	Hyper
cg11836949	NM_002074	1	1812359	GNB1	5'UTR	-	0.773045	0.440074	Hypo
cg03043696	NM_002074	1	1820656	GNB1	5'UTR	N_Shore	0.234501	0.392067	Hyper
cg16926213	-	1	1841314	-	-	S_Shore	0.139534	0.419655	Hyper
cg22718050	NM_178545	1	1850275	TMEM52	Body	Island	0.26152	0.075561	Hypo
cg07924154	-	1	1855209	-	-	S_Shelf	0.655091	0.467145	Hypo
cg03547078	-	1	1855303	-	-	N_Shelf	0.84774	0.654308	Hypo
cg14839558	-	1	1874488	-	-	N_Shore	0.919627	0.76659	Hypo
cg21876832	-	1	1874742	-	-	Island	0.828456	0.644669	Hypo
cg16573863	-	1	1876015	-	-	S_Shore	0.769296	0.608264	Hypo
cg26357403	-	1	1878565	-	-	S_Shelf	0.169819	0.353885	Hyper
cg06090818	NM_001080484	1	1886501	KIAA1751	3'UTR	Island	0.746256	0.951638	Hyper
cg15151929	NM_001080484	1	1896429	KIAA1751	Body	Island	0.881206	0.341344	Hypo
cg13168877	NM_001080484	1	1896470	KIAA1751	Body	Island	0.755252	0.376165	Hypo
cg03330818	NM_001080484	1	1896553	KIAA1751	Body	Island	0.796133	0.611058	Hypo
cg07105421	NM_001080484	1	1905575	KIAA1751	Body	-	0.921344	0.716661	Hypo
cg05035280	NM_001080484	1	1909092	KIAA1751	Body	N_Shore	0.508515	0.34439	Hypo
cg24087944	NM_000815	1	1950111	GABRD	TSS1500	N_Shore	0.663382	0.477608	Hypo
cg14978994	-	1	1978115	-	-	S_Shore	0.558789	0.260019	Hypo
cg18120323	-	1	1978732	-	-	N_Shelf	0.815253	0.493402	Hypo
cg00328210	NM_002744	1	1993016	PRKCZ	Body	S_Shore	0.596945	0.820108	Hyper
cg03959306	NM_001033581;NM_002744	1	2004968	PRKCZ;PRKCZ	TSS200;Body	N_Shore	0.121722	0.335389	Hyper
cg13387826	NM_001033581;NM_002744;NM_001033581	1	2005260	PRKCZ;PRKCZ;PRKCZ	1stExon;Body;5'UTR	Island	0.0913914	0.292039	Hyper
cg19803229	NM_001033581;NM_002744;NM_001033581	1	2005320	PRKCZ;PRKCZ;PRKCZ	1stExon;Body;5'UTR	Island	0.136825	0.326608	Hyper
cg14418633	NM_002744;NM_001033581	1	2005489	PRKCZ;PRKCZ	Body;5'UTR	Island	0.0228449	0.177909	Hyper
cg13591369	NM_002744;NM_001033581	1	2005564	PRKCZ;PRKCZ	Body;5'UTR	Island	0.170539	0.366337	Hyper
cg27587033	NM_002744;NM_001033581	1	2006032	PRKCZ;PRKCZ	Body;5'UTR	S_Shore	0.478001	0.766249	Hyper
cg06791083	NM_002744;NM_001033581	1	2006465	PRKCZ;PRKCZ	Body;5'UTR	S_Shore	0.556194	0.82414	Hyper
cg14171824	NM_002744;NM_001033581	1	2006656	PRKCZ;PRKCZ	Body;5'UTR	S_Shore	0.0898288	0.295836	Hyper
cg12085265	NM_002744;NM_001033581	1	2014628	PRKCZ;PRKCZ	Body;5'UTR	-	0.612098	0.790234	Hyper
cg16735509	NM_002744;NM_001033581	1	2023157	PRKCZ;PRKCZ	Body;5'UTR	N_Shelf	0.819771	0.655427	Hypo
cg02587648	NM_002744;NM_001033581	1	2023258	PRKCZ;PRKCZ	Body;5'UTR	N_Shore	0.349597	0.18765	Hypo
cg17023856	NM_001033582;NM_002744;NM_001033581	1	2036508	PRKCZ;PRKCZ;PRKCZ	5'UTR;Body;5'UTR	N_Shelf	0.750838	0.379459	Hypo
cg13072890	NM_001033582;NM_002744;NM_001033581	1	2038377	PRKCZ;PRKCZ;PRKCZ	5'UTR;Body;5'UTR	N_Shore	0.384954	0.55005	Hyper
cg06717814	NM_001033582;NM_002744;NM_001033581	1	2038593	PRKCZ;PRKCZ;PRKCZ	5'UTR;Body;5'UTR	Island	0.665959	0.830822	Hyper
cg22626579	NM_001033582;NM_002744;NM_001033581	1	2038628	PRKCZ;PRKCZ;PRKCZ	5'UTR;Body;5'UTR	Island	0.453374	0.604394	Hyper
cg06801943	NM_001033581;NM_001033582;NM_002744	1	2101479	PRKCZ;PRKCZ;PRKCZ	Body;Body;Body	-	0.242515	0.453646	Hyper
cg18025961	NM_001033581;NM_001033582;NM_002744	1	2102170	PRKCZ;PRKCZ;PRKCZ	Body;Body;Body	-	0.387242	0.728778	Hyper
cg23648809	NM_001033581;NM_001033582;NM_002744	1	2106400	PRKCZ;PRKCZ;PRKCZ	Body;Body;Body	-	0.357378	0.184523	Hypo
cg02393699	NM_001033581;NM_001033582;NM_002744	1	2106620	PRKCZ;PRKCZ;PRKCZ	Body;Body;Body	-	0.554146	0.303647	Hypo
cg17025688	NM_001033581;NM_001033582;NM_002744	1	2107410	PRKCZ;PRKCZ;PRKCZ	Body;Body;Body	-	0.430842	0.206416	Hypo
cg00660626	NM_001033581;NM_001033582;NM_002744	1	2107451	PRKCZ;PRKCZ;PRKCZ	Body;Body;Body	-	0.404875	0.184331	Hypo
cg26227225	NM_001146310;NR_024445;NM_182533	1	2121039	C1orf86;LOC100128003;C1orf86	Body;Body;3'UTR	Island	0.0538773	0.223006	Hyper
cg05337761	NM_001146310;NR_024445;NM_182533	1	2121349	C1orf86;LOC100128003;C1orf86	Body;Body;Body	Island	0.0682109	0.235882	Hyper
cg15840005	NM_001146310	1	2139905	C1orf86	TSS1500	S_Shelf	0.412306	0.247131	Hypo
cg23632393	-	1	2145116	-	-	S_Shore	0.248621	0.470673	Hyper
cg12611488	NM_003036	1	2169282	SKI	Body	-	0.521152	0.773915	Hyper
cg15979171	NM_003036	1	2171212	SKI	Body	-	0.674244	0.886459	Hyper
cg05156582	NM_003036	1	2171253	SKI	Body	-	0.631024	0.861234	Hyper
cg21775570	NM_003036	1	2171834	SKI	Body	-	0.114456	0.299876	Hyper
cg07842327	NM_003036	1	2174725	SKI	Body	-	0.712896	0.943474	Hyper
cg19770723	NM_003036	1	2174895	SKI	Body	-	0.529992	0.72928	Hyper
cg00954996	NM_003036	1	2193454	SKI	Body	-	0.527325	0.836907	Hyper
cg08863830	NM_003036	1	2202028	SKI	Body	-	0.0654334	0.643557	Hyper
cg12580943	NM_003036	1	2203648	SKI	Body	-	0.15107	0.422267	Hyper
cg12473697	NM_003036	1	2205770	SKI	Body	-	0.18742	0.409442	Hyper
cg05948763	NM_003036	1	2205824	SKI	Body	-	0.360366	0.637439	Hyper
cg24579224	NM_003036	1	2205902	SKI	Body	-	0.559705	0.818142	Hyper
cg19025786	NM_003036	1	2206662	SKI	Body	-	0.651892	0.806981	Hyper
cg16560209	NM_003036	1	2207859	SKI	Body	-	0.512806	0.725717	Hyper
cg08032228	NM_003036	1	2209957	SKI	Body	N_Shelf	0.45042	0.806992	Hyper
cg09888283	NM_003036	1	2211524	SKI	Body	N_Shore	0.244956	0.512587	Hyper
cg26332488	NM_003036	1	2230640	SKI	Body	N_Shore	0.770614	0.93231	Hyper
cg09556700	NM_003036	1	2230668	SKI	Body	N_Shore	0.395235	0.768518	Hyper
cg23022809	NM_003036	1	2230923	SKI	Body	N_Shore	0.298855	0.494319	Hyper
cg23015118	NM_003036	1	2232527	SKI	Body	Island	0.766762	0.557966	Hypo
cg24925741	-	1	2245221	-	-	N_Shore	0.38577	0.194251	Hypo
cg01490733	-	1	2247066	-	-	Island	0.777147	0.626552	Hypo
cg02237208	-	1	2250525	-	-	S_Shore	0.541772	0.697467	Hyper
cg00567930	-	1	2250796	-	-	S_Shore	0.619056	0.790671	Hyper
cg27222162	-	1	2250860	-	-	S_Shore	0.358062	0.735029	Hyper
cg17974515	-	1	2252516	-	-	N_Shore	0.649227	0.864444	Hyper
cg27054514	NM_024848	1	2252995	MORN1	Body	N_Shore	0.375008	0.577655	Hyper
cg17866257	NM_024848	1	2273895	MORN1	Body	N_Shelf	0.677886	0.893827	Hyper
cg01296877	NM_024848	1	2274955	MORN1	Body	N_Shore	0.445469	0.601763	Hyper
cg27305939	NM_024848;NR_024489	1	2285115	MORN1;LOC100129534	Body;TSS1500	-	0.670413	0.856688	Hyper
cg08130630	NM_024848	1	2312475	MORN1	Body	N_Shelf	0.186022	0.428383	Hyper
cg13102658	NM_024848;NM_007033	1	2324224	MORN1;RER1	TSS1500;5'UTR	S_Shore	0.316964	0.155414	Hypo
cg03533858	NM_024848;NM_007033	1	2324396	MORN1;RER1	TSS1500;5'UTR	S_Shore	0.456259	0.265618	Hypo
cg00854799	NM_002617;NM_007033;NM_153818	1	2336398	PEX10;RER1;PEX10	3'UTR;3'UTR;3'UTR	N_Shelf	0.875948	0.648398	Hypo
cg07220650	NM_002617;NM_007033;NM_153818	1	2336575	PEX10;RER1;PEX10	3'UTR;3'UTR;3'UTR	N_Shelf	0.517167	0.337994	Hypo
cg17468855	NM_002617;NM_007033;NM_153818	1	2336721	PEX10;RER1;PEX10	3'UTR;3'UTR;3'UTR	N_Shelf	0.435502	0.274892	Hypo
cg16523185	NM_002617;NM_153818	1	2337334	PEX10;PEX10	Body;Body	N_Shelf	0.426824	0.643946	Hyper
cg14032998	-	1	2381623	-	-	-	0.368171	0.526071	Hyper
cg08039751	NM_014638	1	2424656	PLCH2	Body	-	0.196131	0.366705	Hyper
cg17820022	NM_014638	1	2425860	PLCH2	Body	-	0.0866551	0.449784	Hyper
cg08655953	NM_014638	1	2425888	PLCH2	Body	-	0.0883998	0.410582	Hyper
cg11692307	NM_014638	1	2426035	PLCH2	Body	-	0.423377	0.669015	Hyper
cg06350196	NM_014638	1	2435087	PLCH2	Body	Island	0.364613	0.663599	Hyper
cg20598921	NM_014638	1	2435827	PLCH2	Body	Island	0.117009	0.374369	Hyper
cg08418375	NM_018216	1	2451039	PANK4	Body	N_Shore	0.789129	0.595181	Hypo
cg09245989	NM_018216	1	2454811	PANK4	Body	S_Shore	0.320091	0.842833	Hyper
cg06415891	-	1	2467096	-	-	Island	0.159196	0.348992	Hyper
cg20816361	-	1	2467100	-	-	Island	0.147012	0.357296	Hyper
cg12582330	-	1	2473224	-	-	S_Shore	0.310297	0.476018	Hyper
cg06239131	NR_026927	1	2483786	LOC115110	Body	-	0.82023	0.666679	Hypo
cg03988595	NR_026927	1	2483933	LOC115110	Body	-	0.717225	0.56168	Hypo
cg07247405	NR_026927	1	2484626	LOC115110	TSS1500	-	0.527733	0.338988	Hypo
cg02393107	-	1	2515692	-	-	N_Shore	0.378478	0.148518	Hypo
cg10314909	NM_033467	1	2524890	MMEL1	Body	N_Shelf	0.487304	0.669385	Hyper
cg24484895	-	1	2771846	-	-	N_Shore	0.510265	0.8299	Hyper
cg08832782	-	1	2771967	-	-	N_Shore	0.399929	0.636005	Hyper
cg13923696	-	1	2772212	-	-	Island	0.135518	0.296895	Hyper
cg18163442	-	1	2779061	-	-	S_Shore	0.350548	0.188263	Hypo
cg14790876	-	1	2798280	-	-	-	0.361398	0.542093	Hyper
cg20613432	-	1	2799579	-	-	-	0.0674259	0.396718	Hyper
cg11414913	-	1	2799662	-	-	-	0.0493899	0.433487	Hyper
cg07788537	-	1	2799876	-	-	-	0.663772	0.869119	Hyper
cg27442613	-	1	2801085	-	-	-	0.781372	0.30777	Hypo
cg03543952	-	1	2801150	-	-	-	0.977773	0.315879	Hypo
cg11712991	-	1	2801389	-	-	-	0.475258	0.216357	Hypo
cg07363212	-	1	2808880	-	-	-	0.070649	0.28425	Hyper
cg11754828	-	1	2828044	-	-	Island	0.423925	0.59646	Hyper
cg14836978	-	1	2836564	-	-	-	0.532998	0.766584	Hyper
cg04979216	-	1	2836591	-	-	-	0.37981	0.622284	Hyper
cg02394247	-	1	2836643	-	-	-	0.464838	0.883892	Hyper
cg10812027	-	1	2839247	-	-	-	0.591152	0.42311	Hypo
cg23215587	-	1	2842673	-	-	-	0.197842	0.484717	Hyper
cg24741158	-	1	2844168	-	-	N_Shelf	0.539247	0.721807	Hyper
cg19846168	-	1	2845268	-	-	N_Shore	0.855764	0.567345	Hypo
cg25367431	-	1	2846836	-	-	N_Shore	0.453336	0.664715	Hyper
cg12415455	-	1	2846998	-	-	N_Shore	0.0737946	0.411826	Hyper
cg17403881	-	1	2847164	-	-	Island	0.191195	0.75791	Hyper
cg00413352	-	1	2847213	-	-	Island	0.10534	0.467455	Hyper
cg04141080	-	1	2847220	-	-	Island	0.0497665	0.373165	Hyper
cg14165772	-	1	2847632	-	-	S_Shore	0.107377	0.279576	Hyper
cg25880242	-	1	2847826	-	-	S_Shore	0.101841	0.440614	Hyper
cg24428184	-	1	2848110	-	-	S_Shore	0.309876	0.683897	Hyper
cg21643748	-	1	2850241	-	-	N_Shore	0.189374	0.518981	Hyper
cg13547712	-	1	2850512	-	-	N_Shore	0.0393332	0.909673	Hyper
cg13402298	-	1	2850682	-	-	Island	0.275398	0.723105	Hyper
cg24592500	-	1	2863801	-	-	-	0.168391	0.53223	Hyper
cg25137787	-	1	2863815	-	-	-	0.0582878	0.562577	Hyper
cg03986665	-	1	2864015	-	-	-	0.042216	0.373067	Hyper
cg00560689	-	1	2883706	-	-	N_Shore	0.539707	0.363717	Hypo
cg27537199	-	1	2885085	-	-	Island	0.137627	0.527486	Hyper
cg01301282	-	1	2885134	-	-	Island	0.0985354	0.357149	Hyper
cg11737757	-	1	2885168	-	-	Island	0.198485	0.551305	Hyper
cg23218354	-	1	2885244	-	-	Island	0.0564611	0.441934	Hyper
cg01977798	-	1	2886792	-	-	Island	0.62578	0.836567	Hyper
cg00050294	-	1	2886818	-	-	Island	0.518511	0.82272	Hyper
cg04080530	-	1	2886868	-	-	Island	0.589991	0.922414	Hyper
cg03654329	-	1	2899954	-	-	-	0.451797	0.759652	Hyper
cg21964252	-	1	2901877	-	-	-	0.36829	0.544704	Hyper
cg10636760	-	1	2904595	-	-	-	0.199716	0.737076	Hyper
cg14653390	-	1	2930315	-	-	S_Shore	0.637424	0.800843	Hyper
cg10888031	NM_080431	1	2938799	ACTRT2	1stExon	Island	0.602385	0.426898	Hypo
cg06169627	NM_080431	1	2938819	ACTRT2	1stExon	Island	0.558053	0.3434	Hypo
cg07795402	NM_080431	1	2938954	ACTRT2	1stExon	Island	0.911266	0.470134	Hypo
cg08732466	NR_024371;NR_015440	1	2982592	FLJ42875;FLJ42875	Body;Body	N_Shore	0.270633	0.546774	Hyper
cg12524640	NR_024371;NR_015440	1	2983056	FLJ42875;FLJ42875	Body;Body	N_Shore	0.423455	0.59442	Hyper
cg03256938	NR_024371;NR_015440	1	2983926	FLJ42875;FLJ42875	Body;Body	Island	0.467379	0.786557	Hyper
cg18381051	NM_022114;NM_199454	1	2987645	PRDM16;PRDM16	Body;Body	Island	0.0423684	0.274325	Hyper
cg22122862	NM_022114;NM_199454	1	2987914	PRDM16;PRDM16	Body;Body	Island	0.406773	0.683035	Hyper
cg18509466	NM_022114;NM_199454	1	2987961	PRDM16;PRDM16	Body;Body	Island	0.391982	0.667568	Hyper
cg01431482	NM_022114;NM_199454	1	2989085	PRDM16;PRDM16	Body;Body	N_Shore	0.382672	0.815746	Hyper
cg25618424	NM_022114;NM_199454	1	2989307	PRDM16;PRDM16	Body;Body	N_Shore	0.434183	0.700533	Hyper
cg22726349	NM_022114;NM_199454	1	2990678	PRDM16;PRDM16	Body;Body	Island	0.242601	0.418082	Hyper
cg12436196	NM_022114;NM_199454	1	2995301	PRDM16;PRDM16	Body;Body	N_Shore	0.61556	0.800298	Hyper
cg08262220	NM_022114;NM_199454	1	2995506	PRDM16;PRDM16	Body;Body	N_Shore	0.459848	0.632013	Hyper
cg15505198	NM_022114;NM_199454	1	3003239	PRDM16;PRDM16	Body;Body	S_Shelf	0.651306	0.501128	Hypo
cg05641535	NM_022114;NM_199454	1	3026154	PRDM16;PRDM16	Body;Body	N_Shelf	0.0889762	0.4776	Hyper
cg21604357	NM_022114;NM_199454	1	3027471	PRDM16;PRDM16	Body;Body	N_Shore	0.285535	0.477198	Hyper
cg08876274	NM_022114;NM_199454	1	3028230	PRDM16;PRDM16	Body;Body	Island	0.0678175	0.394734	Hyper
cg07597386	NM_022114;NM_199454	1	3028338	PRDM16;PRDM16	Body;Body	Island	0.198576	0.618661	Hyper
cg24529814	NM_022114;NM_199454	1	3028457	PRDM16;PRDM16	Body;Body	Island	0.0720701	0.670204	Hyper
cg14761019	NM_022114;NM_199454	1	3028485	PRDM16;PRDM16	Body;Body	Island	0.103525	0.447769	Hyper
cg06773295	NM_022114;NM_199454	1	3028577	PRDM16;PRDM16	Body;Body	S_Shore	0.337165	0.875757	Hyper
cg12905252	NM_022114;NM_199454	1	3028813	PRDM16;PRDM16	Body;Body	S_Shore	0.183061	0.828006	Hyper
cg01046951	NM_022114;NM_199454	1	3028877	PRDM16;PRDM16	Body;Body	S_Shore	0.504428	0.892074	Hyper
cg10021614	NM_022114;NM_199454	1	3028910	PRDM16;PRDM16	Body;Body	S_Shore	0.547348	0.868685	Hyper
cg23987257	NM_022114;NM_199454	1	3029035	PRDM16;PRDM16	Body;Body	S_Shore	0.61999	0.935309	Hyper
cg27444751	NM_022114;NM_199454	1	3029051	PRDM16;PRDM16	Body;Body	S_Shore	0.44449	0.862061	Hyper
cg26407161	NM_022114;NM_199454	1	3029070	PRDM16;PRDM16	Body;Body	S_Shore	0.439679	0.789477	Hyper
cg20632748	NM_022114;NM_199454	1	3031460	PRDM16;PRDM16	Body;Body	S_Shelf	0.707742	0.863363	Hyper
cg05223638	NM_022114;NM_199454	1	3036168	PRDM16;PRDM16	Body;Body	N_Shore	0.360439	0.77586	Hyper
cg12473797	NM_022114;NM_199454	1	3036358	PRDM16;PRDM16	Body;Body	N_Shore	0.166299	0.404521	Hyper
cg01772149	NM_022114;NM_199454	1	3038216	PRDM16;PRDM16	Body;Body	Island	0.471314	0.878684	Hyper
cg23273418	NM_022114;NM_199454	1	3042459	PRDM16;PRDM16	Body;Body	-	0.754354	0.912311	Hyper
cg15135176	NM_022114;NM_199454	1	3044977	PRDM16;PRDM16	Body;Body	-	0.734684	0.888025	Hyper
cg12641165	NM_022114;NM_199454	1	3051529	PRDM16;PRDM16	Body;Body	-	0.673394	0.877309	Hyper
cg02368820	NM_022114;NM_199454	1	3052501	PRDM16;PRDM16	Body;Body	-	0.394839	0.59186	Hyper
cg07367222	NM_022114;NM_199454	1	3053584	PRDM16;PRDM16	Body;Body	N_Shelf	0.63342	0.854928	Hyper
cg21299491	NM_022114;NM_199454	1	3057366	PRDM16;PRDM16	Body;Body	N_Shore	0.183726	0.480916	Hyper
cg00049709	NM_022114;NM_199454	1	3057810	PRDM16;PRDM16	Body;Body	N_Shore	0.291452	0.474248	Hyper
cg19866637	NM_022114;NM_199454	1	3057893	PRDM16;PRDM16	Body;Body	N_Shore	0.446153	0.736403	Hyper
cg24968931	NM_022114;NM_199454	1	3059051	PRDM16;PRDM16	Body;Body	Island	0.198991	0.48455	Hyper
cg14516243	NM_022114;NM_199454	1	3059109	PRDM16;PRDM16	Body;Body	Island	0.335463	0.512955	Hyper
cg01047045	NM_022114;NM_199454	1	3059267	PRDM16;PRDM16	Body;Body	Island	0.565234	0.734375	Hyper
cg24045378	NM_022114;NM_199454	1	3062497	PRDM16;PRDM16	Body;Body	S_Shelf	0.344102	0.182395	Hypo
cg08110058	NM_022114;NM_199454	1	3073806	PRDM16;PRDM16	Body;Body	S_Shore	0.604928	0.863708	Hyper
cg24679453	NM_022114;NM_199454	1	3079069	PRDM16;PRDM16	Body;Body	N_Shore	0.239852	0.454523	Hyper
cg22396632	NM_022114;NM_199454	1	3079212	PRDM16;PRDM16	Body;Body	N_Shore	0.338958	0.541867	Hyper
cg01961086	NM_022114;NM_199454	1	3086487	PRDM16;PRDM16	Body;Body	-	0.122916	0.860933	Hyper
cg22796923	NM_022114;NM_199454	1	3086509	PRDM16;PRDM16	Body;Body	-	0.305568	0.740615	Hyper
cg04882216	NM_022114;NM_199454	1	3101820	PRDM16;PRDM16	Body;Body	N_Shore	0.592236	0.759921	Hyper
cg05952379	NM_022114;NM_199454	1	3103048	PRDM16;PRDM16	Body;Body	Island	0.22457	0.379	Hyper
cg15385589	NM_022114;NM_199454	1	3106800	PRDM16;PRDM16	Body;Body	S_Shore	0.285337	0.133353	Hypo
cg20629417	NM_022114;NM_199454	1	3106929	PRDM16;PRDM16	Body;Body	S_Shore	0.634523	0.399154	Hypo
cg15391425	NM_022114;NM_199454	1	3106994	PRDM16;PRDM16	Body;Body	S_Shore	0.629108	0.387813	Hypo
cg00581154	NM_022114;NM_199454	1	3123695	PRDM16;PRDM16	Body;Body	-	0.639004	0.853749	Hyper
cg22729726	NM_022114;NM_199454	1	3123854	PRDM16;PRDM16	Body;Body	-	0.142997	0.433982	Hyper
cg04988794	NM_022114;NM_199454	1	3130485	PRDM16;PRDM16	Body;Body	-	0.476811	0.662424	Hyper
cg06659980	NM_022114;NM_199454	1	3130535	PRDM16;PRDM16	Body;Body	-	0.465426	0.718862	Hyper
cg25372239	NM_022114;NM_199454	1	3130550	PRDM16;PRDM16	Body;Body	-	0.547184	0.804584	Hyper
cg15619820	NM_022114;NM_199454	1	3133763	PRDM16;PRDM16	Body;Body	-	0.0639802	0.829479	Hyper
cg04022097	NM_022114;NM_199454	1	3133811	PRDM16;PRDM16	Body;Body	-	0.1314	0.5927	Hyper
cg22720392	NM_022114;NM_199454	1	3133857	PRDM16;PRDM16	Body;Body	-	0.0640605	0.799022	Hyper
cg08266202	NM_022114;NM_199454	1	3134162	PRDM16;PRDM16	Body;Body	-	0.113176	0.40365	Hyper
cg23025459	NM_022114;NM_199454	1	3134420	PRDM16;PRDM16	Body;Body	-	0.143942	0.680119	Hyper
cg10493186	NM_022114;NM_199454	1	3134756	PRDM16;PRDM16	Body;Body	-	0.387381	0.655985	Hyper
cg01940181	NM_022114;NM_199454	1	3135712	PRDM16;PRDM16	Body;Body	-	0.0267557	0.192731	Hyper
cg17489690	NM_022114;NM_199454	1	3136333	PRDM16;PRDM16	Body;Body	-	0.102323	0.640414	Hyper
cg26053881	NM_022114;NM_199454	1	3136528	PRDM16;PRDM16	Body;Body	-	0.245986	0.714074	Hyper
cg21789941	NM_022114;NM_199454	1	3138557	PRDM16;PRDM16	Body;Body	-	0.735079	0.513198	Hypo
cg24499605	NM_022114;NM_199454	1	3142925	PRDM16;PRDM16	Body;Body	-	0.22632	0.652394	Hyper
cg22497969	NM_022114;NM_199454	1	3143018	PRDM16;PRDM16	Body;Body	-	0.135827	0.733006	Hyper
cg07029287	NM_022114;NM_199454	1	3143334	PRDM16;PRDM16	Body;Body	-	0.442745	0.658478	Hyper
cg23631759	NM_022114;NM_199454	1	3143682	PRDM16;PRDM16	Body;Body	-	0.108088	0.514155	Hyper
cg06970451	NM_022114;NM_199454	1	3143808	PRDM16;PRDM16	Body;Body	-	0.196008	0.386508	Hyper
cg21786372	NM_022114;NM_199454	1	3147622	PRDM16;PRDM16	Body;Body	N_Shore	0.619147	0.284428	Hypo
cg00030466	NM_022114;NM_199454	1	3147891	PRDM16;PRDM16	Body;Body	Island	0.956591	0.57961	Hypo
cg24641193	NM_022114;NM_199454	1	3147941	PRDM16;PRDM16	Body;Body	Island	0.811536	0.358553	Hypo
cg00895834	NM_022114;NM_199454	1	3147966	PRDM16;PRDM16	Body;Body	Island	0.874343	0.204795	Hypo
cg07956247	NM_022114;NM_199454	1	3148005	PRDM16;PRDM16	Body;Body	Island	0.526791	0.231779	Hypo
cg24851370	NM_022114;NM_199454	1	3149784	PRDM16;PRDM16	Body;Body	S_Shore	0.311006	0.673402	Hyper
cg00109293	NM_022114;NM_199454	1	3149830	PRDM16;PRDM16	Body;Body	S_Shore	0.386752	0.564865	Hyper
cg08160128	NM_022114;NM_199454	1	3158200	PRDM16;PRDM16	Body;Body	Island	0.317256	0.51135	Hyper
cg17104202	NM_022114;NM_199454	1	3162404	PRDM16;PRDM16	Body;Body	N_Shore	0.29884	0.545036	Hyper
cg12800122	NM_022114;NM_199454	1	3162454	PRDM16;PRDM16	Body;Body	N_Shore	0.185203	0.547112	Hyper
cg27229529	NM_022114;NM_199454	1	3162676	PRDM16;PRDM16	Body;Body	N_Shore	0.18875	0.386026	Hyper
cg16694785	NM_022114;NM_199454	1	3163710	PRDM16;PRDM16	Body;Body	N_Shore	0.347684	0.517078	Hyper
cg24807850	NM_022114;NM_199454	1	3165391	PRDM16;PRDM16	Body;Body	S_Shore	0.0863156	0.246037	Hyper
cg20165545	NM_022114;NM_199454	1	3166599	PRDM16;PRDM16	Body;Body	S_Shore	0.135733	0.294995	Hyper
cg18966232	NM_022114;NM_199454	1	3183165	PRDM16;PRDM16	Body;Body	Island	0.137095	0.377322	Hyper
cg19263228	NM_022114;NM_199454	1	3191660	PRDM16;PRDM16	Body;Body	N_Shelf	0.564634	0.756763	Hyper
cg17601209	NM_022114;NM_199454	1	3191678	PRDM16;PRDM16	Body;Body	N_Shelf	0.68667	0.866707	Hyper
cg12660813	NM_022114;NM_199454	1	3192343	PRDM16;PRDM16	Body;Body	N_Shelf	0.3991	0.683345	Hyper
cg15357022	NM_022114;NM_199454	1	3192542	PRDM16;PRDM16	Body;Body	N_Shelf	0.446118	0.629222	Hyper
cg09032732	NM_022114;NM_199454	1	3195414	PRDM16;PRDM16	Body;Body	Island	0.620175	0.790563	Hyper
cg21160149	NM_022114;NM_199454	1	3208865	PRDM16;PRDM16	Body;Body	-	0.674255	0.441789	Hypo
cg16011907	NM_022114;NM_199454	1	3209104	PRDM16;PRDM16	Body;Body	-	0.837199	0.634785	Hypo
cg20462242	NM_022114;NM_199454	1	3227744	PRDM16;PRDM16	Body;Body	-	0.454526	0.877523	Hyper
cg16546658	NM_022114;NM_199454	1	3229075	PRDM16;PRDM16	Body;Body	-	0.58414	0.41605	Hypo
cg09077530	NM_022114;NM_199454	1	3229195	PRDM16;PRDM16	Body;Body	-	0.612732	0.327178	Hypo
cg04882365	NM_022114;NM_199454	1	3234186	PRDM16;PRDM16	Body;Body	-	0.663963	0.825499	Hyper
cg06703375	NM_022114;NM_199454	1	3234198	PRDM16;PRDM16	Body;Body	-	0.759557	0.922301	Hyper
cg07797660	NM_022114;NM_199454	1	3239139	PRDM16;PRDM16	Body;Body	N_Shore	0.319277	0.797926	Hyper
cg12753787	NM_022114;NM_199454	1	3239712	PRDM16;PRDM16	Body;Body	N_Shore	0.194197	0.356844	Hyper
cg11138362	NM_022114;NM_199454	1	3239992	PRDM16;PRDM16	Body;Body	Island	0.0372852	0.297769	Hyper
cg01418153	NM_022114;NM_199454	1	3240129	PRDM16;PRDM16	Body;Body	Island	0.0893155	0.273416	Hyper
cg13689309	NM_022114;NM_199454	1	3243556	PRDM16;PRDM16	Body;Body	S_Shelf	0.607157	0.800551	Hyper
cg14712575	NM_022114;NM_199454	1	3248373	PRDM16;PRDM16	Body;Body	-	0.587614	0.792588	Hyper
cg21848084	NM_022114;NM_199454	1	3264381	PRDM16;PRDM16	Body;Body	-	0.679161	0.873476	Hyper
cg26004086	NM_022114;NM_199454	1	3265739	PRDM16;PRDM16	Body;Body	-	0.557335	0.270912	Hypo
cg14216672	NM_022114;NM_199454	1	3265923	PRDM16;PRDM16	Body;Body	-	0.448246	0.136542	Hypo
cg13209113	NM_022114;NM_199454	1	3272732	PRDM16;PRDM16	Body;Body	N_Shelf	0.348288	0.538955	Hyper
cg17493795	NM_022114;NM_199454	1	3273407	PRDM16;PRDM16	Body;Body	N_Shore	0.746557	0.58168	Hypo
cg26000536	NM_022114;NM_199454	1	3276535	PRDM16;PRDM16	Body;Body	S_Shore	0.448741	0.627762	Hyper
cg12593511	NM_022114;NM_199454	1	3276753	PRDM16;PRDM16	Body;Body	S_Shore	0.552267	0.851529	Hyper
cg16002887	NM_022114;NM_199454	1	3280682	PRDM16;PRDM16	Body;Body	-	0.424368	0.710855	Hyper
cg23050300	NM_022114;NM_199454	1	3281321	PRDM16;PRDM16	Body;Body	-	0.0603721	0.440705	Hyper
cg03337482	NM_022114;NM_199454	1	3282449	PRDM16;PRDM16	Body;Body	-	0.190882	0.752472	Hyper
cg03126058	NM_022114;NM_199454	1	3282757	PRDM16;PRDM16	Body;Body	-	0.125467	0.437077	Hyper
cg10557907	NM_022114;NM_199454	1	3286322	PRDM16;PRDM16	Body;Body	-	0.57187	0.160909	Hypo
cg24878051	NM_022114;NM_199454	1	3305115	PRDM16;PRDM16	Body;Body	N_Shore	0.366129	0.596302	Hyper
cg15059176	NM_022114;NM_199454	1	3306447	PRDM16;PRDM16	Body;Body	N_Shore	0.22148	0.441416	Hyper
cg00087546	NM_022114;NM_199454	1	3308286	PRDM16;PRDM16	Body;Body	N_Shore	0.280064	0.453617	Hyper
cg10956857	NM_022114;NM_199454	1	3308549	PRDM16;PRDM16	Body;Body	N_Shore	0.189495	0.342382	Hyper
cg01783650	NM_022114;NM_199454	1	3310911	PRDM16;PRDM16	Body;Body	Island	0.214109	0.426865	Hyper
cg07112867	NM_022114;NM_199454	1	3315163	PRDM16;PRDM16	Body;Body	-	0.227648	0.572741	Hyper
cg00401797	NM_022114;NM_199454	1	3315193	PRDM16;PRDM16	Body;Body	-	0.101826	0.393716	Hyper
cg23999080	NM_022114;NM_199454	1	3319264	PRDM16;PRDM16	Body;Body	N_Shelf	0.244041	0.403449	Hyper
cg25362585	NM_022114;NM_199454	1	3320431	PRDM16;PRDM16	Body;Body	N_Shore	0.114835	0.712191	Hyper
cg05968369	NM_022114;NM_199454	1	3320446	PRDM16;PRDM16	Body;Body	N_Shore	0.0984007	0.43258	Hyper
cg17438636	NM_022114;NM_199454	1	3320665	PRDM16;PRDM16	Body;Body	N_Shore	0.135471	0.577534	Hyper
cg01065697	NM_022114;NM_199454	1	3320738	PRDM16;PRDM16	Body;Body	N_Shore	0.122038	0.310642	Hyper
cg15644970	NM_022114;NM_199454	1	3322363	PRDM16;PRDM16	Body;Body	S_Shore	0.640123	0.793699	Hyper
cg26300135	NM_022114;NM_199454	1	3324243	PRDM16;PRDM16	Body;Body	S_Shore	0.377912	0.695418	Hyper
cg01261194	NM_022114;NM_199454	1	3340124	PRDM16;PRDM16	Body;Body	N_Shore	0.344909	0.683764	Hyper
cg00168240	NM_022114;NM_199454	1	3347457	PRDM16;PRDM16	Body;Body	N_Shelf	0.495584	0.775394	Hyper
cg20798164	NM_022114;NM_199454	1	3347577	PRDM16;PRDM16	Body;Body	N_Shelf	0.600076	0.878066	Hyper
cg04483711	NM_022114;NM_199454	1	3347994	PRDM16;PRDM16	Body;Body	N_Shelf	0.430853	0.61318	Hyper
cg21197219	NM_014448	1	3374906	ARHGEF16	5'UTR	S_Shelf	0.414945	0.578692	Hyper
cg11587191	NM_014448	1	3382237	ARHGEF16	Body	-	0.546496	0.764972	Hyper
cg15900221	NM_014448	1	3382434	ARHGEF16	Body	-	0.628772	0.860731	Hyper
cg15015996	NM_014448	1	3382565	ARHGEF16	Body	-	0.586907	0.781659	Hyper
cg15902830	NM_014448	1	3387913	ARHGEF16	Body	-	0.581503	0.767583	Hyper
cg08711320	NM_014448	1	3387932	ARHGEF16	Body	-	0.479738	0.701661	Hyper
cg09853936	NM_014448	1	3388196	ARHGEF16	Body	-	0.147226	0.354783	Hyper
cg01269514	NM_014448	1	3394013	ARHGEF16	Body	N_Shore	0.316336	0.554428	Hyper
cg26365786	NM_014448	1	3394097	ARHGEF16	Body	N_Shore	0.43907	0.650268	Hyper
cg17741539	NM_014448	1	3394478	ARHGEF16	Body	N_Shore	0.367441	0.707854	Hyper
cg16104263	NM_014448	1	3394709	ARHGEF16	Body	Island	0.630687	0.920165	Hyper
cg02731917	NM_014448	1	3394760	ARHGEF16	Body	Island	0.607031	0.838542	Hyper
cg11820021	NM_014448	1	3394871	ARHGEF16	Body	Island	0.373985	0.734334	Hyper
cg09180894	NM_014448	1	3395053	ARHGEF16	Body	Island	0.489681	0.872761	Hyper
cg12097441	NM_014448	1	3395258	ARHGEF16	Body	S_Shore	0.696341	0.881038	Hyper
cg18885125	NM_014448	1	3396343	ARHGEF16	Body	S_Shore	0.498253	0.713342	Hyper
cg24036039	NM_014448	1	3397125	ARHGEF16	Body	S_Shore	0.715536	0.881865	Hyper
cg10020040	NM_014448	1	3397621	ARHGEF16	3'UTR	S_Shelf	0.372034	0.57535	Hyper
cg00994251	NM_001409	1	3439691	MEGF6	Body	S_Shelf	0.254576	0.676035	Hyper
cg00167913	NM_001409	1	3446295	MEGF6	Body	N_Shore	0.7394	0.584636	Hypo
cg06511312	NM_001409	1	3459949	MEGF6	Body	Island	0.420138	0.785866	Hyper
cg27450668	NM_001409	1	3460070	MEGF6	Body	Island	0.243235	0.625833	Hyper
cg22791030	NM_001409	1	3460268	MEGF6	Body	Island	0.447202	0.722453	Hyper
cg02233459	NM_001409	1	3460467	MEGF6	Body	S_Shore	0.657937	0.836078	Hyper
cg16295880	NM_001409	1	3464048	MEGF6	Body	S_Shelf	0.358715	0.724404	Hyper
cg08425229	NM_001409	1	3470175	MEGF6	Body	-	0.0986039	0.298492	Hyper
cg06883956	NM_001409;NR_030277	1	3477292	MEGF6;MIR551A	Body;Body	-	0.330966	0.543624	Hyper
cg07720540	NM_001409;NR_030277	1	3477442	MEGF6;MIR551A	Body;TSS200	-	0.393422	0.574785	Hyper
cg02655351	NM_001409	1	3498101	MEGF6	Body	N_Shore	0.265943	0.531965	Hyper
cg12715285	NM_001409	1	3504125	MEGF6	Body	S_Shelf	0.963646	0.716706	Hypo
cg06775523	NM_001409	1	3514921	MEGF6	Body	S_Shelf	0.161606	0.405688	Hyper
cg09187007	NM_001409	1	3514990	MEGF6	Body	S_Shelf	0.0484104	0.203757	Hyper
cg01488300	NM_001409	1	3527126	MEGF6	Body	N_Shore	0.226076	0.432057	Hyper
cg09140232	-	1	3530322	-	-	S_Shore	0.359407	0.169091	Hypo
cg06762750	-	1	3534422	-	-	-	0.792143	0.959762	Hyper
cg11504517	NM_005427	1	3569899	TP73	5'UTR	S_Shore	0.135713	0.396956	Hyper
cg05936300	NM_005427	1	3574704	TP73	5'UTR	-	0.313476	0.659779	Hyper
cg20768358	NM_005427	1	3574999	TP73	5'UTR	-	0.215336	0.756306	Hyper
cg21827809	NM_005427	1	3575147	TP73	5'UTR	-	0.582148	0.791815	Hyper
cg09248714	NM_005427	1	3585424	TP73	5'UTR	-	0.14936	0.30534	Hyper
cg24356964	NM_001126240;NM_001126242;NM_005427;NM_001126241	1	3605979	TP73;TP73;TP73;TP73	TSS1500;TSS1500;Body;TSS1500	N_Shore	0.515824	0.671162	Hyper
cg18279180	NM_001126240;NM_005427;NM_001126242;NM_001126241	1	3614190	TP73;TP73;TP73;TP73	Body;Body;Body;Body	-	0.545571	0.740458	Hyper
cg14666108	NM_001126240;NM_005427;NM_001126242;NM_001126241	1	3614578	TP73;TP73;TP73;TP73	Body;Body;Body;Body	-	0.154127	0.52441	Hyper
cg22234529	NM_001126240;NM_005427;NM_001126242;NM_001126241	1	3616498	TP73;TP73;TP73;TP73	Body;Body;Body;Body	-	0.0627608	0.222963	Hyper
cg09852697	NM_001126240;NM_005427;NM_001126242;NM_001126241	1	3616642	TP73;TP73;TP73;TP73	Body;Body;Body;Body	-	0.161101	0.484029	Hyper
cg25758394	NM_001126240;NM_005427;NM_001126242;NM_001126241	1	3623859	TP73;TP73;TP73;TP73	Body;Body;Body;Body	S_Shore	0.539714	0.830079	Hyper
cg14660788	NM_001126240;NM_005427;NM_001126242;NM_001126241	1	3625312	TP73;TP73;TP73;TP73	Body;Body;Body;Body	S_Shore	0.478686	0.688685	Hyper
cg11970695	NM_001126240;NM_005427;NM_001126242;NM_001126241	1	3634044	TP73;TP73;TP73;TP73	Body;Body;Body;Body	N_Shore	0.177787	0.330107	Hyper
cg22942897	NM_152492	1	3680345	CCDC27	Body	-	0.647294	0.45812	Hypo
cg10634712	NM_152492	1	3687804	CCDC27	Body	N_Shore	0.472785	0.250493	Hypo
cg06872770	NM_001163724;NM_152492	1	3688128	LOC388588;CCDC27	TSS1500;3'UTR	N_Shore	0.437936	0.222827	Hypo
cg12231584	NM_020710	1	3701819	LRRC47	Body	N_Shore	0.619395	0.408987	Hypo
cg01934638	-	1	3720744	-	-	-	0.835829	0.631304	Hypo
cg14264793	-	1	3721794	-	-	-	0.835576	0.601139	Hypo
cg22125220	NM_014704	1	3748957	KIAA0562	Body	-	0.58248	0.96696	Hyper
cg22157494	NM_014704;NM_004402	1	3774827	KIAA0562;DFFB	TSS1500;Body	N_Shore	0.227643	0.38127	Hyper
cg18886157	NM_207356	1	3807387	C1orf174	Body	N_Shore	0.730431	0.89138	Hyper
cg13560072	NR_024455	1	3823704	LOC100133612	Body	N_Shore	0.733442	0.51448	Hypo
cg08465307	NR_024455	1	3827081	LOC100133612	Body	S_Shelf	0.63098	0.369259	Hypo
cg25468905	-	1	4000125	-	-	-	0.508893	0.224075	Hypo
cg00647233	-	1	4000154	-	-	-	0.333776	0.113016	Hypo
cg25469923	-	1	4087182	-	-	-	0.740657	0.568325	Hypo
cg13443938	-	1	4087214	-	-	-	0.664397	0.497545	Hypo
cg23960736	-	1	4171594	-	-	-	0.831346	0.617806	Hypo
cg15022359	-	1	4193126	-	-	Island	0.354005	0.506569	Hyper
cg27165836	-	1	4193882	-	-	S_Shore	0.166896	0.330147	Hyper
cg04094178	-	1	4195569	-	-	S_Shelf	0.664001	0.493124	Hypo
cg17808634	-	1	4275141	-	-	-	0.956388	0.366994	Hypo
cg17907200	NR_027088	1	4471021	LOC284661	TSS1500	-	0.771037	0.569814	Hypo
cg15708696	-	1	4485482	-	-	-	0.565358	0.839624	Hyper
cg16264595	-	1	4619207	-	-	-	0.712266	0.531383	Hypo
cg19745607	-	1	4674594	-	-	-	0.158776	0.701207	Hyper
cg07807395	-	1	4698416	-	-	-	0.607602	0.205147	Hypo
cg26599630	NM_018836;NM_001042478	1	4718212	AJAP1;AJAP1	Body;Body	S_Shore	0.858499	0.645389	Hypo
cg00345083	NM_018836;NM_001042478	1	4725584	AJAP1;AJAP1	Body;Body	N_Shore	0.588574	0.353554	Hypo
cg02482718	NM_018836;NM_001042478	1	4726759	AJAP1;AJAP1	Body;Body	Island	0.487775	0.668428	Hyper
cg11735846	NM_018836;NM_001042478	1	4770935	AJAP1;AJAP1	Body;Body	N_Shore	0.29099	0.502408	Hyper
cg12065138	NM_018836;NM_001042478	1	4771201	AJAP1;AJAP1	Body;Body	N_Shore	0.213557	0.410103	Hyper
cg21913897	NM_018836;NM_001042478	1	4794072	AJAP1;AJAP1	Body;Body	-	0.046652	0.952609	Hyper
cg27181471	NM_018836;NM_001042478	1	4794111	AJAP1;AJAP1	Body;Body	-	0.10447	0.807657	Hyper
cg05139761	NM_018836	1	4842529	AJAP1	3'UTR	-	0.776487	0.566948	Hypo
cg11408632	-	1	4856487	-	-	-	0.273381	0.615368	Hyper
cg20995977	-	1	4856996	-	-	-	0.592296	0.414818	Hypo
cg11518454	-	1	5286091	-	-	-	0.488427	0.268529	Hypo
cg20936183	-	1	5357644	-	-	-	0.177392	0.416165	Hyper
cg14656329	-	1	5508741	-	-	-	0.823072	0.662731	Hypo
cg11596090	-	1	5779163	-	-	-	0.570477	0.900341	Hyper
cg24834921	-	1	5779237	-	-	-	0.41814	0.752957	Hyper
cg11207799	-	1	5779383	-	-	-	0.561918	0.81696	Hyper
cg19265131	-	1	5812013	-	-	-	0.351908	0.549191	Hyper
cg26606551	-	1	5817431	-	-	-	0.371709	0.198671	Hypo
cg24864189	-	1	5917766	-	-	-	0.58182	0.819996	Hyper
cg24883265	-	1	5917845	-	-	-	0.229712	0.534291	Hyper
cg23589237	-	1	5917915	-	-	-	0.55025	0.790586	Hyper
cg02103362	NM_015102	1	5931895	NPHP4	Body	-	0.883973	0.510247	Hypo
cg06755155	NM_015102	1	5955966	NPHP4	Body	-	0.732877	0.565177	Hypo
cg11743671	NM_015102	1	5956021	NPHP4	Body	-	0.765511	0.577958	Hypo
cg14071324	NM_015102	1	5998570	NPHP4	Body	-	0.732049	0.355664	Hypo
cg26003933	NM_015102	1	6035549	NPHP4	Body	-	0.791223	0.621196	Hypo
cg21470600	NM_015102	1	6040824	NPHP4	Body	-	0.288007	0.620548	Hyper
cg08609517	-	1	6056522	-	-	S_Shelf	0.662262	0.816229	Hyper
cg22692659	-	1	6063807	-	-	-	0.519237	0.704579	Hyper
cg03895593	-	1	6064094	-	-	-	0.220437	0.591358	Hyper
cg07015749	NM_003636;NM_172130	1	6085995	KCNAB2;KCNAB2	TSS1500;TSS1500	N_Shore	0.469696	0.645121	Hyper
cg12604162	NM_003636;NM_172130	1	6086148	KCNAB2;KCNAB2	TSS1500;TSS1500	N_Shore	0.536482	0.726867	Hyper
cg19814116	NM_172130;NM_003636;NM_003636;NM_172130	1	6086448	KCNAB2;KCNAB2;KCNAB2;KCNAB2	1stExon;1stExon;5'UTR;5'UTR	Island	0.625806	0.815223	Hyper
cg05701590	NM_172130;NM_003636;NM_003636;NM_172130	1	6086483	KCNAB2;KCNAB2;KCNAB2;KCNAB2	1stExon;1stExon;5'UTR;5'UTR	Island	0.564474	0.743091	Hyper
cg11740026	NM_003636;NM_172130	1	6093770	KCNAB2;KCNAB2	5'UTR;5'UTR	-	0.368492	0.522701	Hyper
cg11185792	NM_003636;NM_172130	1	6097703	KCNAB2;KCNAB2	5'UTR;5'UTR	-	0.06172	0.701006	Hyper
cg02448796	NM_003636;NM_172130	1	6101339	KCNAB2;KCNAB2	Body;Body	-	0.778915	0.444925	Hypo
cg16400756	NM_003636;NM_172130	1	6105939	KCNAB2;KCNAB2	Body;Body	-	0.617596	0.800304	Hyper
cg00773460	NM_003636;NM_172130	1	6133428	KCNAB2;KCNAB2	Body;Body	S_Shore	0.5539	0.744984	Hyper
cg26300857	NM_003636;NM_172130	1	6142719	KCNAB2;KCNAB2	Body;Body	-	0.548685	0.778891	Hyper
cg24068761	NM_003636;NM_172130	1	6146988	KCNAB2;KCNAB2	Body;Body	-	0.570452	0.859942	Hyper
cg14258756	NM_003636;NM_172130	1	6158059	KCNAB2;KCNAB2	Body;Body	-	0.414718	0.933653	Hyper
cg16053064	NM_172130;NM_003636	1	6158643	KCNAB2;KCNAB2	3'UTR;3'UTR	-	0.499045	0.787831	Hyper
cg12705326	NM_172130;NM_003636	1	6158691	KCNAB2;KCNAB2	3'UTR;3'UTR	-	0.391627	0.643287	Hyper
cg00347918	NM_015557	1	6162744	CHD5	3'UTR	-	0.793712	0.537389	Hypo
cg12135344	NM_015557	1	6188120	CHD5	Body	Island	0.58243	0.382845	Hypo
cg11069824	NM_015557	1	6205325	CHD5	Body	N_Shelf	0.143956	0.396769	Hyper
cg15727545	NM_015557	1	6205418	CHD5	Body	N_Shelf	0.230899	0.62338	Hyper
cg21210232	NM_207396	1	6268709	RNF207	Body	N_Shore	0.777524	0.622789	Hypo
cg15731815	NM_207396	1	6269260	RNF207	Body	Island	0.514963	0.353369	Hypo
cg00518190	NM_012405	1	6294768	ICMT	Body	N_Shore	0.423074	0.579186	Hyper
cg21413219	-	1	6299374	-	-	N_Shelf	0.655821	0.437803	Hypo
cg06348737	NM_207370	1	6316858	GPR153	5'UTR	N_Shelf	0.410567	0.688542	Hyper
cg16293838	NM_181864;NM_181865;NM_007274;NM_181866	1	6330521	ACOT7;ACOT7;ACOT7;ACOT7	Body;Body;Body;Body	-	0.537102	0.721959	Hyper
cg26250989	NM_181864;NM_181865;NM_007274;NM_181866	1	6333502	ACOT7;ACOT7;ACOT7;ACOT7	Body;Body;Body;Body	-	0.442676	0.600574	Hyper
cg26570804	NM_181864;NM_181865;NM_007274;NM_181866	1	6352357	ACOT7;ACOT7;ACOT7;ACOT7	Body;Body;Body;Body	-	0.75315	0.9131	Hyper
cg20630887	NM_181864;NM_181865;NM_007274;NM_181866	1	6417823	ACOT7;ACOT7;ACOT7;ACOT7	Body;Body;Body;Body	-	0.468324	0.637469	Hyper
cg16049283	NM_181864;NM_181865;NM_181866;NM_007274	1	6419606	ACOT7;ACOT7;ACOT7;ACOT7	Body;Body;TSS1500;Body	-	0.372439	0.115897	Hypo
cg10375954	NM_181864;NM_181865;NM_181866;NM_007274	1	6419608	ACOT7;ACOT7;ACOT7;ACOT7	Body;Body;TSS1500;Body	-	0.417558	0.229019	Hypo
cg16306654	NM_181864;NM_181865;NM_181866;NM_007274	1	6419767	ACOT7;ACOT7;ACOT7;ACOT7	Body;Body;TSS1500;Body	-	0.379549	0.170302	Hypo
cg18148314	NM_181864;NM_007274	1	6425319	ACOT7;ACOT7	Body;Body	-	0.578668	0.891895	Hyper
cg10770046	NM_007274;NM_181864	1	6446787	ACOT7;ACOT7	Body;TSS1500	-	0.536886	0.854452	Hyper
cg12143651	NM_031475	1	6515748	ESPN	Body	Island	0.344422	0.180592	Hypo
cg07017737	NM_031475	1	6516324	ESPN	Body	Island	0.390942	0.160681	Hypo
cg00917101	NM_031475	1	6516647	ESPN	Body	S_Shore	0.596098	0.435565	Hypo
cg23449295	-	1	6521121	-	-	Island	0.251693	0.51373	Hyper
cg11404945	-	1	6521138	-	-	Island	0.320271	0.679473	Hyper
cg27224823	NM_148970;NM_148966;NM_148965;NM_148967;NM_003790	1	6521268	TNFRSF25;TNFRSF25;TNFRSF25;TNFRSF25;TNFRSF25	3'UTR;3'UTR;3'UTR;3'UTR;3'UTR	Island	0.259871	0.498135	Hyper
cg12814070	NM_148965;NM_148970;NM_001042665;NM_001042664;NM_148970;NM_001039664;NM_003790;NM_148967;NM_001042663;NM_003790;NM_148966;NM_001039664;NM_198681;NM_148965;NM_020631;NM_148967;NM_148966	1	6526182	TNFRSF25;TNFRSF25;PLEKHG5;PLEKHG5;TNFRSF25;TNFRSF25;TNFRSF25;TNFRSF25;PLEKHG5;TNFRSF25;TNFRSF25;TNFRSF25;PLEKHG5;TNFRSF25;PLEKHG5;TNFRSF25;TNFRSF25	1stExon;1stExon;3'UTR;3'UTR;5'UTR;5'UTR;5'UTR;5'UTR;3'UTR;1stExon;1stExon;1stExon;3'UTR;5'UTR;3'UTR;1stExon;5'UTR	Island	0.851707	0.649731	Hypo
cg10539898	NM_003790;NM_001042663;NM_148967;NM_001042665;NM_001042664;NM_148970;NM_198681;NM_148965;NM_020631;NM_001039664;NM_148966	1	6526309	TNFRSF25;PLEKHG5;TNFRSF25;PLEKHG5;PLEKHG5;TNFRSF25;PLEKHG5;TNFRSF25;PLEKHG5;TNFRSF25;TNFRSF25	TSS200;3'UTR;TSS200;3'UTR;3'UTR;TSS200;3'UTR;TSS200;3'UTR;TSS200;TSS200	S_Shore	0.864537	0.6615	Hypo
cg23114616	NM_003790;NM_001042663;NM_148967;NM_001042665;NM_001042664;NM_148970;NM_198681;NM_148965;NM_020631;NM_001039664;NM_148966	1	6526398	TNFRSF25;PLEKHG5;TNFRSF25;PLEKHG5;PLEKHG5;TNFRSF25;PLEKHG5;TNFRSF25;PLEKHG5;TNFRSF25;TNFRSF25	TSS200;3'UTR;TSS200;3'UTR;3'UTR;TSS200;3'UTR;TSS200;3'UTR;TSS200;TSS200	S_Shore	0.908588	0.712848	Hypo
cg16532223	NM_020631;NM_001042665;NM_198681;NM_001042664;NM_001042663	1	6542083	PLEKHG5;PLEKHG5;PLEKHG5;PLEKHG5;PLEKHG5	5'UTR;5'UTR;Body;5'UTR;Body	N_Shelf	0.607244	0.862141	Hyper
cg21785723	NM_198681;NM_020631;NM_001042663;NM_001042664	1	6551782	PLEKHG5;PLEKHG5;PLEKHG5;PLEKHG5	Body;TSS200;Body;TSS1500	S_Shore	0.320417	0.571516	Hyper
cg24332389	NM_198681;NM_001042663	1	6558085	PLEKHG5;PLEKHG5	Body;TSS1500	S_Shore	0.830379	0.655383	Hypo
cg22451657	NM_198681;NM_001042663	1	6558088	PLEKHG5;PLEKHG5	Body;TSS1500	S_Shore	0.680767	0.44661	Hypo
cg04601090	NM_198681;NM_198681	1	6579837	PLEKHG5;PLEKHG5	5'UTR;1stExon	-	0.30628	0.753728	Hyper
cg02954884	NM_177541;NM_177539;NM_138697;NM_177540	1	6638504	TAS1R1;TAS1R1;TAS1R1;TAS1R1	Body;Body;Body;Body	N_Shore	0.436547	0.62253	Hyper
cg18263572	NM_005341	1	6649337	ZBTB48	3'UTR	-	0.467291	0.757989	Hyper
cg15392471	NM_014851	1	6657176	KLHL21	Body	N_Shore	0.384135	0.584909	Hyper
cg03106413	NM_153812	1	6683528	PHF13	3'UTR	N_Shore	0.103711	0.501202	Hyper
cg12218771	NM_018198	1	6696166	DNAJC11	Body	-	0.71957	0.907626	Hyper
cg00644847	-	1	6787585	-	-	-	0.643	0.799292	Hyper
cg16585946	-	1	6831719	-	-	-	0.237419	0.398903	Hyper
cg25625600	NM_015215	1	6919841	CAMTA1	Body	-	0.823818	0.524956	Hypo
cg01715499	NM_015215	1	6949495	CAMTA1	Body	-	0.923833	0.67551	Hypo
cg26669159	NM_015215	1	6967037	CAMTA1	Body	-	0.403937	0.2154	Hypo
cg24117315	NM_015215	1	6988185	CAMTA1	Body	-	0.754118	0.603755	Hypo
cg11517468	NM_015215	1	7023784	CAMTA1	Body	S_Shore	0.529667	0.321674	Hypo
cg09148344	NM_015215	1	7180862	CAMTA1	Body	-	0.724065	0.899965	Hyper
cg20999755	NM_015215	1	7184726	CAMTA1	Body	-	0.448834	0.664772	Hyper
cg07173049	NM_015215	1	7289937	CAMTA1	Body	-	0.294937	0.671378	Hyper
cg20800117	NM_015215	1	7308366	CAMTA1	Body	-	0.920746	0.75213	Hypo
cg24999973	NM_015215	1	7311132	CAMTA1	Body	-	0.0927892	0.873035	Hyper
cg12097989	NM_015215	1	7311176	CAMTA1	Body	-	0.124592	0.849967	Hyper
cg02152417	NM_015215	1	7326345	CAMTA1	Body	-	0.226543	0.507685	Hyper
cg23972860	NM_015215	1	7395024	CAMTA1	Body	-	0.277317	0.509596	Hyper
cg16652920	NM_015215	1	7432614	CAMTA1	Body	-	0.666424	0.876623	Hyper
cg02275084	NM_015215	1	7531719	CAMTA1	Body	-	0.252222	0.745689	Hyper
cg13202213	NM_015215	1	7532211	CAMTA1	Body	-	0.4207	0.746318	Hyper
cg24634746	NM_015215	1	7538723	CAMTA1	Body	-	0.707533	0.326722	Hypo
cg24501872	NM_015215	1	7562444	CAMTA1	Body	-	0.0944371	0.341917	Hyper
cg13866134	NM_015215	1	7569319	CAMTA1	Body	-	0.283132	0.45632	Hyper
cg18795022	NM_015215	1	7587410	CAMTA1	Body	-	0.36013	0.818002	Hyper
cg00353659	NM_015215	1	7602013	CAMTA1	Body	-	0.345613	0.587911	Hyper
cg06800235	NM_015215	1	7692367	CAMTA1	Body	-	0.756132	0.540003	Hypo
cg25196088	NM_015215	1	7703835	CAMTA1	Body	-	0.397768	0.690856	Hyper
cg01643090	NM_015215	1	7739043	CAMTA1	Body	N_Shore	0.703127	0.877283	Hyper
cg01514075	NM_004781	1	7832357	VAMP3	Body	S_Shore	0.694925	0.505226	Hypo
cg10987774	-	1	8015485	-	-	S_Shore	0.238456	0.523826	Hyper
cg22122925	NM_018948	1	8073906	ERRFI1	Body	-	0.805223	0.450602	Hypo
cg11426075	NM_018948	1	8086959	ERRFI1	TSS1500	S_Shore	0.720662	0.1736	Hypo
cg22678073	NM_018948	1	8087421	ERRFI1	TSS1500	S_Shore	0.738838	0.198187	Hypo
cg13808198	NM_018948	1	8087518	ERRFI1	TSS1500	S_Shore	0.326923	0.115614	Hypo
cg06159484	NM_018948	1	8087590	ERRFI1	TSS1500	S_Shore	0.6051	0.220768	Hypo
cg21294301	-	1	8120055	-	-	-	0.573777	0.850002	Hyper
cg19274341	-	1	8143891	-	-	-	0.344488	0.13805	Hypo
cg13926174	-	1	8152878	-	-	-	0.699257	0.922654	Hyper
cg04492086	-	1	8173451	-	-	-	0.181032	0.516397	Hyper
cg00590817	-	1	8272081	-	-	Island	0.58145	0.786636	Hyper
cg06780032	-	1	8272277	-	-	S_Shore	0.523168	0.785517	Hyper
cg16060382	-	1	8278295	-	-	S_Shore	0.407927	0.706457	Hyper
cg11166167	-	1	8292578	-	-	-	0.388024	0.0986856	Hypo
cg07021405	-	1	8292657	-	-	-	0.857549	0.21243	Hypo
cg17857357	-	1	8319223	-	-	-	0.17817	0.43289	Hyper
cg00341060	-	1	8377787	-	-	Island	0.583727	0.391919	Hypo
cg04994795	NM_001080397	1	8404050	SLC45A1	Body	Island	0.066492	0.232811	Hyper
cg15554087	NM_001080397	1	8404216	SLC45A1	3'UTR	S_Shore	0.323203	0.829138	Hyper
cg11388228	-	1	8410102	-	-	-	0.303998	0.483544	Hyper
cg13113737	-	1	8411074	-	-	-	0.678439	0.847864	Hyper
cg23049737	NM_012102;NM_001042681;NM_001042682	1	8412697	RERE;RERE;RERE	3'UTR;3'UTR;3'UTR	-	0.913559	0.145419	Hypo
cg12067736	NM_012102;NM_001042681;NM_001042682	1	8412849	RERE;RERE;RERE	3'UTR;3'UTR;3'UTR	-	0.568098	0.205749	Hypo
cg13081009	NM_001042682;NM_012102;NM_001042681	1	8430745	RERE;RERE;RERE	5'UTR;Body;Body	-	0.297016	0.620154	Hyper
cg06634717	NM_001042682;NM_012102;NM_001042681	1	8442507	RERE;RERE;RERE	5'UTR;Body;Body	-	0.955736	0.422417	Hypo
cg20316440	NM_001042682;NM_012102;NM_001042681	1	8457758	RERE;RERE;RERE	5'UTR;Body;Body	-	0.139507	0.523108	Hyper
cg13400249	NM_001042682;NM_012102;NM_001042681	1	8480963	RERE;RERE;RERE	5'UTR;Body;Body	N_Shelf	0.220328	0.44046	Hyper
cg13104185	NM_012102;NM_001042681	1	8509372	RERE;RERE	Body;Body	-	0.114009	0.29578	Hyper
cg23209606	NM_012102;NM_001042681	1	8515930	RERE;RERE	Body;Body	-	0.428722	0.644344	Hyper
cg11080552	NM_012102;NM_001042681	1	8556722	RERE;RERE	Body;Body	-	0.449401	0.642961	Hyper
cg21774136	NM_012102;NM_001042681	1	8593495	RERE;RERE	Body;Body	-	0.332223	0.57649	Hyper
cg13446918	NM_012102;NM_001042681	1	8599482	RERE;RERE	Body;Body	-	0.395315	0.768054	Hyper
cg09635768	NM_012102;NM_001042681	1	8601318	RERE;RERE	Body;Body	-	0.225554	0.656074	Hyper
cg20416874	NM_012102;NM_001042681	1	8611966	RERE;RERE	Body;Body	-	0.669844	0.372406	Hypo
cg02098619	NM_012102;NM_001042681	1	8689772	RERE;RERE	Body;Body	-	0.470838	0.758402	Hyper
cg07145988	NM_012102;NM_001042681	1	8692312	RERE;RERE	Body;Body	-	0.694068	0.877384	Hyper
cg15519465	NM_012102;NM_001042681	1	8738385	RERE;RERE	5'UTR;5'UTR	-	0.502526	0.830909	Hyper
cg19400316	NM_012102;NM_001042681	1	8815225	RERE;RERE	5'UTR;5'UTR	-	0.342291	0.877585	Hyper
cg25849281	NM_001428	1	8937077	ENO1	5'UTR	N_Shore	0.802425	0.620772	Hypo
cg06972019	NM_001428	1	8937448	ENO1	5'UTR	N_Shore	0.361354	0.185521	Hypo
cg20510033	-	1	8960134	-	-	-	0.414077	0.133057	Hypo
cg10207928	-	1	8963950	-	-	-	0.126539	0.415006	Hyper
cg01550810	-	1	8978577	-	-	-	0.272798	0.629177	Hyper
cg08943045	-	1	9043919	-	-	-	0.137632	0.347747	Hyper
cg20253105	-	1	9050096	-	-	-	0.507414	0.756682	Hyper
cg17032590	NM_207420	1	9074847	SLC2A7	Body	-	0.819584	0.534131	Hypo
cg04437482	NM_207420	1	9078354	SLC2A7	Body	-	0.595182	0.44514	Hypo
cg03850198	-	1	9090070	-	-	-	0.283346	0.576057	Hyper
cg03679305	NM_003039;NM_001135585;NR_024180	1	9129487	SLC2A5;SLC2A5;SLC2A5	Body;Body;Body	N_Shelf	0.279739	0.103078	Hypo
cg12763828	NM_003039;NM_001135585;NM_003039;NM_001135585;NR_024180	1	9129646	SLC2A5;SLC2A5;SLC2A5;SLC2A5;SLC2A5	5'UTR;5'UTR;1stExon;1stExon;Body	N_Shore	0.575958	0.373263	Hypo
cg00310940	NM_003039;NM_001135585;NM_003039;NM_001135585;NR_024180	1	9129648	SLC2A5;SLC2A5;SLC2A5;SLC2A5;SLC2A5	5'UTR;5'UTR;1stExon;1stExon;Body	N_Shore	0.486536	0.294324	Hypo
cg07787240	NM_001135585;NR_024180;NM_003039	1	9130576	SLC2A5;SLC2A5;SLC2A5	TSS1500;Body;TSS1500	N_Shore	0.723727	0.535559	Hypo
cg14565651	NR_024180	1	9145034	SLC2A5	Body	-	0.788898	0.617197	Hypo
cg23737366	NR_024180	1	9149026	SLC2A5	TSS1500	-	0.243963	0.525975	Hyper
cg13325417	-	1	9161644	-	-	-	0.83295	0.528193	Hypo
cg25003147	NM_024980	1	9187683	GPR157	Body	N_Shore	0.132072	0.317801	Hyper
cg09994773	NR_029610	1	9212514	MIR34A	TSS1500	-	0.692829	0.508335	Hypo
cg05933510	-	1	9257092	-	-	N_Shore	0.571491	0.401568	Hypo
cg23606162	-	1	9342018	-	-	-	0.63369	0.855688	Hyper
cg22730655	-	1	9350073	-	-	-	0.110748	0.366361	Hyper
cg01980735	NM_025106	1	9371406	SPSB1	5'UTR	-	0.714685	0.454853	Hypo
cg17489312	NM_025106	1	9376039	SPSB1	5'UTR	-	0.210521	0.390647	Hyper
cg03116948	NM_025106	1	9381431	SPSB1	5'UTR	-	0.448769	0.245486	Hypo
cg09256832	NM_025106	1	9382878	SPSB1	5'UTR	-	0.474687	0.841765	Hyper
cg25616787	NM_025106	1	9409349	SPSB1	5'UTR	-	0.452194	0.650704	Hyper
cg10709351	NM_025106	1	9409560	SPSB1	5'UTR	-	0.474141	0.731999	Hyper
cg00149537	NM_025106	1	9409810	SPSB1	5'UTR	-	0.0630139	0.630486	Hyper
cg07173218	NM_025106	1	9410333	SPSB1	5'UTR	-	0.218218	0.552909	Hyper
cg12430302	NM_025106	1	9424575	SPSB1	Body	N_Shelf	0.539545	0.205629	Hypo
cg20325547	-	1	9431594	-	-	S_Shelf	0.184702	0.388733	Hyper
cg04972459	-	1	9460204	-	-	-	0.161356	0.407463	Hyper
cg04717485	-	1	9486780	-	-	N_Shelf	0.766476	0.388083	Hypo
cg11231958	-	1	9509421	-	-	-	0.0792509	0.742874	Hyper
cg05712125	-	1	9513980	-	-	-	0.275247	0.838029	Hyper
cg20615827	-	1	9515447	-	-	-	0.934063	0.738498	Hypo
cg00772959	-	1	9532871	-	-	-	0.10612	0.707408	Hyper
cg18783781	NM_032315	1	9599067	SLC25A33	TSS1500	N_Shore	0.877876	0.700911	Hypo
cg02769743	NM_001130924	1	9668402	TMEM201	Body	N_Shelf	0.798954	0.620496	Hypo
cg18284427	NR_027045;NM_005026	1	9713284	C1orf200;PIK3CD	Body;5'UTR	S_Shore	0.821352	0.589634	Hypo
cg26307814	NM_005026	1	9787215	PIK3CD	3'UTR	N_Shelf	0.25956	0.451551	Hyper
cg04340595	NM_014944;NM_001009566	1	9789174	CLSTN1;CLSTN1	3'UTR;3'UTR	N_Shore	0.750961	0.911359	Hyper
cg11581248	-	1	9887811	-	-	S_Shelf	0.588637	0.749876	Hyper
cg21117808	-	1	9887936	-	-	S_Shelf	0.641418	0.802655	Hyper
cg04401067	-	1	9902439	-	-	-	0.300975	0.559225	Hyper
cg11544657	NM_020248;NM_001012329	1	9968130	CTNNBIP1;CTNNBIP1	5'UTR;5'UTR	N_Shore	0.743789	0.896089	Hyper
cg01051698	-	1	10053948	-	-	N_Shelf	0.876501	0.713591	Hypo
cg10125465	NM_006048;NM_001105562	1	10169029	UBE4B;UBE4B	Body;Body	-	0.672544	0.87274	Hyper
cg07209987	NM_006048;NM_001105562	1	10221203	UBE4B;UBE4B	Body;Body	-	0.866327	0.529867	Hypo
cg02390515	NM_006048;NM_001105562	1	10239190	UBE4B;UBE4B	Body;Body	-	0.344288	0.528103	Hyper
cg27508545	NM_006048;NM_001105562	1	10240017	UBE4B;UBE4B	3'UTR;3'UTR	-	0.923313	0.757801	Hypo
cg06758477	NM_006048;NM_001105562	1	10240771	UBE4B;UBE4B	3'UTR;3'UTR	-	0.848312	0.682367	Hypo
cg23716690	NM_015074;NM_183416	1	10314029	KIF1B;KIF1B	Body;Body	-	0.160297	0.512904	Hyper
cg11712187	NM_183416;NM_015074	1	10368286	KIF1B;KIF1B	3'UTR;Body	-	0.352576	0.666263	Hyper
cg26896979	NM_199294;NM_198544;NM_199295	1	10494322	APITD1;APITD1;APITD1	Body;Body;Body	S_Shelf	0.415844	0.586854	Hyper
cg10777461	NM_004565	1	10590481	PEX14	Body	-	0.920903	0.269803	Hypo
cg22515654	NM_004565	1	10590672	PEX14	Body	-	0.869886	0.1633	Hypo
cg21450654	-	1	10694312	-	-	N_Shelf	0.63453	0.85501	Hyper
cg01556552	-	1	10695686	-	-	N_Shelf	0.112487	0.45397	Hyper
cg20329303	-	1	10696018	-	-	N_Shelf	0.725221	0.903021	Hyper
cg02096887	NM_001079843	1	10699831	CASZ1	Body	Island	0.769896	0.564369	Hypo
cg02720091	NM_001079843	1	10699958	CASZ1	Body	Island	0.645373	0.431471	Hypo
cg06377684	NM_001079843	1	10700647	CASZ1	Body	N_Shore	0.562054	0.783427	Hyper
cg19706390	NM_017766;NM_001079843	1	10709702	CASZ1;CASZ1	Body;Body	S_Shore	0.206401	0.420825	Hyper
cg09415955	NM_017766;NM_001079843	1	10709885	CASZ1;CASZ1	Body;Body	S_Shore	0.119817	0.275516	Hyper
cg22508928	NM_017766;NM_001079843	1	10710134	CASZ1;CASZ1	Body;Body	S_Shore	0.252614	0.555306	Hyper
cg19370715	NM_017766;NM_001079843	1	10710847	CASZ1;CASZ1	Body;Body	N_Shelf	0.357207	0.620762	Hyper
cg15597109	NM_017766;NM_001079843	1	10711695	CASZ1;CASZ1	Body;Body	N_Shelf	0.287277	0.527454	Hyper
cg01016030	NM_017766;NM_001079843	1	10717077	CASZ1;CASZ1	Body;Body	N_Shelf	0.475542	0.812117	Hyper
cg24872446	NM_017766;NM_001079843	1	10720716	CASZ1;CASZ1	Body;Body	S_Shore	0.401246	0.834444	Hyper
cg15031409	NM_017766;NM_001079843	1	10723630	CASZ1;CASZ1	Body;Body	N_Shore	0.253632	0.482382	Hyper
cg07177917	NM_017766;NM_001079843	1	10724490	CASZ1;CASZ1	Body;Body	N_Shore	0.240956	0.418109	Hyper
cg01515508	NM_017766;NM_001079843	1	10728270	CASZ1;CASZ1	Body;Body	S_Shelf	0.444689	0.636358	Hyper
cg12631000	NM_017766;NM_001079843	1	10729216	CASZ1;CASZ1	Body;Body	S_Shelf	0.639726	0.868922	Hyper
cg07159230	NM_017766;NM_001079843	1	10731250	CASZ1;CASZ1	Body;Body	-	0.210471	0.819964	Hyper
cg18271964	NM_017766;NM_001079843	1	10732063	CASZ1;CASZ1	Body;Body	-	0.223991	0.444678	Hyper
cg23670372	NM_017766;NM_001079843	1	10732290	CASZ1;CASZ1	Body;Body	-	0.211077	0.529848	Hyper
cg10053369	NM_017766;NM_001079843	1	10732333	CASZ1;CASZ1	Body;Body	-	0.249045	0.597985	Hyper
cg24293689	NM_017766;NM_001079843	1	10732356	CASZ1;CASZ1	Body;Body	-	0.188417	0.471604	Hyper
cg11222217	NM_017766;NM_001079843	1	10732519	CASZ1;CASZ1	Body;Body	-	0.2077	0.381092	Hyper
cg13840252	NM_017766;NM_001079843	1	10732744	CASZ1;CASZ1	Body;Body	-	0.428728	0.831707	Hyper
cg22853713	NM_017766;NM_001079843	1	10732872	CASZ1;CASZ1	Body;Body	-	0.344022	0.868216	Hyper
cg09179249	NM_017766;NM_001079843	1	10732900	CASZ1;CASZ1	Body;Body	-	0.416856	0.815422	Hyper
cg11732134	NM_017766;NM_001079843	1	10732912	CASZ1;CASZ1	Body;Body	-	0.492193	0.889339	Hyper
cg01399485	NM_017766;NM_001079843	1	10733030	CASZ1;CASZ1	Body;Body	-	0.454977	0.774514	Hyper
cg07966265	NM_017766;NM_001079843	1	10733477	CASZ1;CASZ1	Body;Body	-	0.565824	0.833598	Hyper
cg18236877	NM_017766;NM_001079843	1	10733511	CASZ1;CASZ1	Body;Body	-	0.278495	0.850712	Hyper
cg02342906	NM_017766;NM_001079843	1	10733858	CASZ1;CASZ1	Body;Body	-	0.614065	0.798565	Hyper
cg14206273	NM_017766;NM_001079843	1	10734693	CASZ1;CASZ1	Body;Body	-	0.624386	0.825097	Hyper
cg20288000	NM_017766;NM_001079843	1	10735169	CASZ1;CASZ1	Body;Body	-	0.634169	0.880161	Hyper
cg27295042	NM_017766;NM_001079843	1	10738569	CASZ1;CASZ1	Body;Body	-	0.313476	0.826199	Hyper
cg22513691	NM_017766;NM_001079843	1	10738664	CASZ1;CASZ1	Body;Body	-	0.393293	0.889436	Hyper
cg09579869	NM_017766;NM_001079843	1	10738769	CASZ1;CASZ1	Body;Body	-	0.320032	0.837956	Hyper
cg20935317	NM_017766;NM_001079843	1	10739184	CASZ1;CASZ1	Body;Body	-	0.708967	0.886374	Hyper
cg04899446	NM_017766;NM_001079843	1	10739980	CASZ1;CASZ1	Body;Body	-	0.462697	0.821545	Hyper
cg01821043	NM_001079843;NM_017766	1	10766044	CASZ1;CASZ1	5'UTR;5'UTR	S_Shore	0.57146	0.797833	Hyper
cg11073602	NM_001079843;NM_017766	1	10768738	CASZ1;CASZ1	5'UTR;5'UTR	S_Shelf	0.373589	0.718426	Hyper
cg02697519	NM_001079843;NM_017766	1	10769910	CASZ1;CASZ1	5'UTR;5'UTR	-	0.526741	0.779412	Hyper
cg20141509	NM_001079843;NM_017766	1	10781431	CASZ1;CASZ1	5'UTR;5'UTR	-	0.356609	0.802761	Hyper
cg24661860	NM_001079843;NM_017766	1	10784363	CASZ1;CASZ1	5'UTR;5'UTR	-	0.0906838	0.432582	Hyper
cg10234511	NM_001079843;NM_017766	1	10788801	CASZ1;CASZ1	5'UTR;5'UTR	-	0.188029	0.764521	Hyper
cg18437144	NM_001079843;NM_017766	1	10788928	CASZ1;CASZ1	5'UTR;5'UTR	-	0.278337	0.662945	Hyper
cg12760995	NM_001079843;NM_017766	1	10789713	CASZ1;CASZ1	5'UTR;5'UTR	-	0.508939	0.904502	Hyper
cg04090867	NM_001079843;NM_017766	1	10794229	CASZ1;CASZ1	5'UTR;5'UTR	-	0.682156	0.854988	Hyper
cg19253831	NM_001079843;NM_017766	1	10795020	CASZ1;CASZ1	5'UTR;5'UTR	-	0.417827	0.805435	Hyper
cg08537783	NM_001079843;NM_017766	1	10795394	CASZ1;CASZ1	5'UTR;5'UTR	-	0.190568	0.451064	Hyper
cg23051261	NM_001079843;NM_017766	1	10799025	CASZ1;CASZ1	5'UTR;5'UTR	-	0.717366	0.890429	Hyper
cg23690808	NM_001079843;NM_017766	1	10799738	CASZ1;CASZ1	5'UTR;5'UTR	-	0.419017	0.685053	Hyper
cg00003345	NM_001079843;NM_017766	1	10816499	CASZ1;CASZ1	5'UTR;5'UTR	-	0.315442	0.506934	Hyper
cg24073777	NM_001079843;NM_017766	1	10832698	CASZ1;CASZ1	5'UTR;5'UTR	-	0.435773	0.617152	Hyper
cg23957159	NM_001079843;NM_017766	1	10843154	CASZ1;CASZ1	5'UTR;5'UTR	-	0.472601	0.71128	Hyper
cg12275285	-	1	10888566	-	-	-	0.255516	0.436645	Hyper
cg16427321	-	1	10917344	-	-	-	0.497691	0.748638	Hyper
cg21116077	-	1	10920786	-	-	-	0.732771	0.888441	Hyper
cg26426938	-	1	10948457	-	-	-	0.212018	0.414986	Hyper
cg25013303	-	1	10961257	-	-	-	0.147119	0.525238	Hyper
cg15078958	-	1	10997656	-	-	-	0.296417	0.590589	Hyper
cg19081470	-	1	11000722	-	-	-	0.651239	0.875803	Hyper
cg13981325	-	1	11002748	-	-	-	0.328469	0.834315	Hyper
cg01013155	-	1	11006392	-	-	-	0.343268	0.580795	Hyper
cg07190630	NM_001001998;NM_002685	1	11160325	EXOSC10;EXOSC10	TSS1500;TSS1500	S_Shore	0.457359	0.229175	Hypo
cg11750962	NM_004958	1	11194678	MTOR	Body	-	0.239752	0.854895	Hyper
cg16118379	NM_004958	1	11207707	MTOR	Body	-	0.731044	0.430823	Hypo
cg07922924	NM_004958	1	11211274	MTOR	Body	-	0.538724	0.271778	Hypo
cg04310074	NM_004958	1	11211495	MTOR	Body	-	0.911874	0.639931	Hypo
cg22718696	NM_004958	1	11218525	MTOR	Body	-	0.415391	0.753414	Hyper
cg10222608	NM_004958	1	11239635	MTOR	Body	-	0.897782	0.69211	Hypo
cg21194726	-	1	11399468	-	-	-	0.324798	0.544733	Hyper
cg04136456	-	1	11413470	-	-	-	0.649899	0.444674	Hypo
cg16695380	NM_001127325	1	11743020	MAD2L2	5'UTR	S_Shore	0.639105	0.364097	Hypo
cg18285337	-	1	11783294	-	-	S_Shelf	0.544318	0.277465	Hypo
cg08425760	NM_001040194;NM_001040197;NM_001040195;NM_001040196;NM_020350	1	11795897	AGTRAP;AGTRAP;AGTRAP;AGTRAP;AGTRAP	TSS1500;TSS1500;TSS1500;TSS1500;TSS1500	N_Shore	0.228592	0.392577	Hyper
cg14472778	NM_021736;NM_021737;NM_001286;NM_021735;NM_005957	1	11867308	CLCN6;CLCN6;CLCN6;CLCN6;MTHFR	Body;Body;Body;Body;TSS1500	S_Shore	0.233002	0.635319	Hyper
cg06193043	NM_006172	1	11908199	NPPA	TSS1500	-	0.38956	0.573104	Hyper
cg14194983	NM_006172	1	11908298	NPPA	TSS1500	-	0.107231	0.329225	Hyper
cg24844545	NM_006172	1	11908347	NPPA	TSS1500	-	0.380697	0.664846	Hyper
cg07585427	NM_002521	1	11917550	NPPB	3'UTR	N_Shore	0.758762	0.52833	Hypo
cg00299820	-	1	11943154	-	-	-	0.471274	0.247802	Hypo
cg11965966	NM_000302	1	11997260	PLOD1	Body	S_Shelf	0.589446	0.791843	Hyper
cg19022839	NM_000302	1	12035460	PLOD1	3'UTR	-	0.259481	0.770312	Hyper
cg06967016	NM_014874;NM_001127660	1	12039049	MFN2;MFN2	TSS1500;TSS1500	N_Shore	0.435248	0.835477	Hyper
cg03939566	-	1	12075586	-	-	N_Shelf	0.68603	0.878156	Hyper
cg04978583	NM_021933	1	12091409	MIIP	Body	-	0.626399	0.84041	Hyper
cg20462100	-	1	12104871	-	-	-	0.762859	0.913751	Hyper
cg22877366	-	1	12107668	-	-	-	0.809254	0.596957	Hypo
cg07155422	-	1	12114402	-	-	-	0.140684	0.455959	Hyper
cg25382900	NM_001243	1	12148326	TNFRSF8	Body	-	0.72667	0.404696	Hypo
cg17801840	NM_001243	1	12164457	TNFRSF8	Body	-	0.328458	0.674539	Hyper
cg20274267	NM_001243	1	12164477	TNFRSF8	Body	-	0.425405	0.844369	Hyper
cg07707505	NM_001243;NM_152942	1	12185435	TNFRSF8;TNFRSF8	Body;TSS1500	-	0.853202	0.615411	Hypo
cg22123711	NM_152942;NM_001243	1	12185845	TNFRSF8;TNFRSF8	TSS200;Body	-	0.83318	0.576765	Hypo
cg20820107	NM_152942;NM_001243	1	12193099	TNFRSF8;TNFRSF8	5'UTR;Body	-	0.401891	0.810058	Hyper
cg24492058	NM_001243;NM_152942	1	12203751	TNFRSF8;TNFRSF8	3'UTR;3'UTR	-	0.308048	0.148003	Hypo
cg12126344	-	1	12207564	-	-	-	0.356345	0.661324	Hyper
cg13239848	-	1	12213514	-	-	-	0.119206	0.632769	Hyper
cg16549957	-	1	12218933	-	-	-	0.732953	0.474967	Hypo
cg23097499	NM_001066	1	12225569	TNFRSF1B	TSS1500	N_Shore	0.402137	0.86014	Hyper
cg26189983	NM_001066	1	12227700	TNFRSF1B	Body	Island	0.132498	0.285227	Hyper
cg09557991	NM_001066	1	12227927	TNFRSF1B	Body	S_Shore	0.132478	0.428973	Hyper
cg18124517	NM_001066	1	12230509	TNFRSF1B	Body	S_Shelf	0.49974	0.856177	Hyper
cg22677556	NM_001066	1	12238390	TNFRSF1B	Body	-	0.0941588	0.415674	Hyper
cg13471521	NM_001066	1	12244930	TNFRSF1B	Body	-	0.250499	0.720059	Hyper
cg11665613	NM_001066	1	12268883	TNFRSF1B	3'UTR	-	0.475566	0.72479	Hyper
cg04920869	NM_015378;NM_018156	1	12336515	VPS13D;VPS13D	Body;Body	-	0.493741	0.661632	Hyper
cg15929771	NM_015378;NM_018156	1	12466185	VPS13D;VPS13D	Body;Body	-	0.176801	0.704874	Hyper
cg20931951	NM_015378;NM_018156	1	12508122	VPS13D;VPS13D	Body;Body	-	0.131908	0.307709	Hyper
cg26228280	NM_015378;NM_018156	1	12514410	VPS13D;VPS13D	Body;Body	-	0.12621	0.376391	Hyper
cg04875041	NM_015378;NM_018156	1	12514747	VPS13D;VPS13D	Body;Body	-	0.127612	0.327606	Hyper
cg10039523	NM_015378;NM_018156	1	12517834	VPS13D;VPS13D	Body;Body	-	0.194242	0.707463	Hyper
cg06758644	NM_015378;NM_018156	1	12533120	VPS13D;VPS13D	Body;Body	-	0.371484	0.887619	Hyper
cg18026955	NM_015378;NM_018156	1	12541215	VPS13D;VPS13D	Body;Body	-	0.474628	0.803933	Hyper
cg14381712	NM_015378;NM_018156	1	12546623	VPS13D;VPS13D	Body;Body	-	0.107167	0.361295	Hyper
cg10987347	NM_015378;NM_018156	1	12559783	VPS13D;VPS13D	Body;Body	-	0.205828	0.696634	Hyper
cg15135803	-	1	12579742	-	-	-	0.175655	0.521827	Hyper
cg20059492	-	1	12603854	-	-	S_Shelf	0.530903	0.808696	Hyper
cg09126203	NM_004753	1	12661455	DHRS3	Body	-	0.45701	0.302665	Hypo
cg06033579	NM_004753	1	12662841	DHRS3	Body	-	0.905808	0.673016	Hypo
cg16432031	NM_004753	1	12674914	DHRS3	Body	N_Shelf	0.864585	0.394337	Hypo
cg22441000	-	1	12696332	-	-	-	0.275343	0.617063	Hyper
cg12639866	NM_001103170;NM_001103169;NM_001103169;NM_001103170	1	12776206	AADACL3;AADACL3;AADACL3;AADACL3	5'UTR;5'UTR;1stExon;1stExon	-	0.739957	0.588641	Hypo
cg19411734	-	1	13877579	-	-	N_Shelf	0.0909128	0.546814	Hyper
cg17271677	NM_001006624;NM_006474;NM_001006625;NM_198389	1	13942436	PDPN;PDPN;PDPN;PDPN	3'UTR;3'UTR;3'UTR;3'UTR	-	0.859493	0.618076	Hypo
cg09064486	-	1	13946454	-	-	-	0.270857	0.485953	Hyper
cg24550112	NM_001135610	1	14027521	PRDM2	5'UTR	S_Shore	0.560458	0.208114	Hypo
cg16680547	NM_001135610	1	14027567	PRDM2	5'UTR	S_Shore	0.467573	0.244714	Hypo
cg26608693	NM_001135610	1	14027581	PRDM2	5'UTR	S_Shore	0.468215	0.15644	Hypo
cg14093474	NM_012231;NM_015866;NM_001135610	1	14052489	PRDM2;PRDM2;PRDM2	Body;Body;Body	-	0.810398	0.624555	Hypo
cg06604289	NM_012231;NM_015866;NM_001135610	1	14057606	PRDM2;PRDM2;PRDM2	Body;Body;Body	-	0.886979	0.508223	Hypo
cg26063625	NM_012231;NM_015866;NM_001135610	1	14074164	PRDM2;PRDM2;PRDM2	Body;Body;Body	N_Shore	0.881969	0.447172	Hypo
cg27307327	NM_012231;NM_015866;NM_001007257;NM_001135610	1	14090390	PRDM2;PRDM2;PRDM2;PRDM2	Body;Body;5'UTR;Body	-	0.893066	0.591771	Hypo
cg12481389	NM_001007257;NM_012231;NM_015866;NM_001135610	1	14107831	PRDM2;PRDM2;PRDM2;PRDM2	Body;Body;Body;Body	-	0.348961	0.886736	Hyper
cg24715767	NM_012231;NM_001135610	1	14136518	PRDM2;PRDM2	Body;Body	-	0.744506	0.92454	Hyper
cg00069014	-	1	14156840	-	-	-	0.887982	0.575819	Hypo
cg14615440	-	1	14220122	-	-	S_Shore	0.0707097	0.281085	Hyper
cg02887997	-	1	14220177	-	-	S_Shore	0.303733	0.553321	Hyper
cg08482465	-	1	14220265	-	-	S_Shore	0.14448	0.297222	Hyper
cg17844599	-	1	14279855	-	-	-	0.914893	0.683422	Hypo
cg08876039	-	1	14342668	-	-	-	0.825799	0.556122	Hypo
cg16164607	-	1	14462810	-	-	-	0.859878	0.527798	Hypo
cg26353598	-	1	14824776	-	-	-	0.811247	0.516283	Hypo
cg21012125	-	1	14838453	-	-	-	0.670203	0.420706	Hypo
cg00980060	-	1	14849511	-	-	-	0.067306	0.321309	Hyper
cg20971147	-	1	14866944	-	-	-	0.188041	0.54316	Hyper
cg17785202	-	1	14870226	-	-	-	0.169806	0.668243	Hyper
cg15118606	NM_201628;NM_015209	1	14954053	KIAA1026;KIAA1026	Body;Body	-	0.270236	0.82658	Hyper
cg01017257	NM_201628;NM_015209	1	15059738	KIAA1026;KIAA1026	Body;Body	-	0.228018	0.662713	Hyper
cg19626253	NM_201628;NM_015209	1	15062529	KIAA1026;KIAA1026	Body;Body	-	0.882838	0.698059	Hypo
cg27538859	NM_201628;NM_015209	1	15106700	KIAA1026;KIAA1026	Body;Body	-	0.613733	0.230701	Hypo
cg18861119	NM_201628;NM_015209	1	15109480	KIAA1026;KIAA1026	Body;Body	-	0.835268	0.660356	Hypo
cg21581845	NM_201628;NM_015209	1	15127680	KIAA1026;KIAA1026	Body;Body	Island	0.673833	0.344259	Hypo
cg01208873	NM_201628;NM_015209	1	15127769	KIAA1026;KIAA1026	Body;Body	Island	0.683603	0.420135	Hypo
cg19598142	NM_201628;NM_015209	1	15127851	KIAA1026;KIAA1026	Body;Body	Island	0.816406	0.501922	Hypo
cg00119241	NM_201628;NM_015209	1	15152595	KIAA1026;KIAA1026	Body;Body	-	0.143068	0.418583	Hyper
cg04402828	NM_201628;NM_015209	1	15208649	KIAA1026;KIAA1026	Body;Body	-	0.845341	0.463736	Hypo
cg07209977	NM_201628;NM_015209	1	15224956	KIAA1026;KIAA1026	Body;Body	-	0.567864	0.857483	Hyper
cg17596058	NM_201628;NM_015209	1	15242180	KIAA1026;KIAA1026	Body;Body	-	0.830788	0.60581	Hypo
cg14976342	NM_201628;NM_001018001;NM_015209;NM_001018000	1	15255231	KIAA1026;KIAA1026;KIAA1026;KIAA1026	Body;TSS1500;Body;Body	S_Shelf	0.35022	0.161199	Hypo
cg24943198	NM_201628;NM_001018001;NM_015209;NM_001018000	1	15255438	KIAA1026;KIAA1026;KIAA1026;KIAA1026	Body;TSS1500;Body;Body	S_Shelf	0.886016	0.448778	Hypo
cg13469034	NM_201628;NM_001018001;NM_015209;NM_001018000;NM_001018001	1	15256481	KIAA1026;KIAA1026;KIAA1026;KIAA1026;KIAA1026	Body;5'UTR;Body;Body;1stExon	-	0.390976	0.590574	Hyper
cg10053507	NM_001017999;NM_201628;NM_001018001;NM_015209;NM_001018000	1	15307522	KIAA1026;KIAA1026;KIAA1026;KIAA1026;KIAA1026	Body;Body;Body;Body;Body	-	0.102131	0.335978	Hyper
cg26039298	NM_001017999;NM_201628;NM_001018001;NM_015209;NM_001018000	1	15323186	KIAA1026;KIAA1026;KIAA1026;KIAA1026;KIAA1026	Body;Body;Body;Body;Body	-	0.291815	0.518953	Hyper
cg08468082	NM_001017999;NM_201628;NM_001018001;NM_015209;NM_001018000	1	15334845	KIAA1026;KIAA1026;KIAA1026;KIAA1026;KIAA1026	Body;Body;Body;Body;Body	-	0.597114	0.23056	Hypo
cg13322252	NM_201628;NM_015209;NM_001018001;NM_001018000;NM_001017999	1	15392793	KIAA1026;KIAA1026;KIAA1026;KIAA1026;KIAA1026	Body;3'UTR;3'UTR;3'UTR;3'UTR	-	0.406453	0.892648	Hyper
cg16822407	NM_201628;NM_015209;NM_001018001;NM_001018000;NM_001017999	1	15392852	KIAA1026;KIAA1026;KIAA1026;KIAA1026;KIAA1026	Body;3'UTR;3'UTR;3'UTR;3'UTR	-	0.326771	0.690421	Hyper
cg16552271	NM_201628;NM_015209;NM_001018001;NM_001018000;NM_001017999	1	15392907	KIAA1026;KIAA1026;KIAA1026;KIAA1026;KIAA1026	Body;3'UTR;3'UTR;3'UTR;3'UTR	-	0.452881	0.802724	Hyper
cg16674264	NM_201628	1	15414971	KIAA1026	Body	-	0.10208	0.280865	Hyper
cg00866953	NM_201628	1	15417078	KIAA1026	Body	-	0.578046	0.394773	Hypo
cg02772951	NM_001136216;NM_001136217;NR_027136	1	15478280	TMEM51;TMEM51;C1orf126	TSS1500;TSS1500;Body	N_Shore	0.677478	0.874809	Hyper
cg22453656	NM_001136216;NM_001136217;NR_027136	1	15478618	TMEM51;TMEM51;C1orf126	TSS1500;TSS1500;Body	N_Shore	0.552103	0.727543	Hyper
cg07180646	NM_001136218;NM_018022;NM_001136216;NM_001136217	1	15481541	TMEM51;TMEM51;TMEM51;TMEM51	5'UTR;5'UTR;5'UTR;5'UTR	S_Shore	0.447315	0.293929	Hypo
cg01414407	NM_001136218;NM_018022;NM_001136216;NM_001136217	1	15495100	TMEM51;TMEM51;TMEM51;TMEM51	5'UTR;5'UTR;5'UTR;5'UTR	-	0.524349	0.313342	Hypo
cg11146023	NM_001136218;NM_018022;NM_001136216;NM_001136217	1	15513506	TMEM51;TMEM51;TMEM51;TMEM51	5'UTR;5'UTR;5'UTR;5'UTR	-	0.715817	0.550035	Hypo
cg06869505	NM_001136218;NM_018022;NM_001136216;NM_001136217	1	15527517	TMEM51;TMEM51;TMEM51;TMEM51	5'UTR;5'UTR;5'UTR;5'UTR	-	0.0699883	0.62179	Hyper
cg21012057	NM_001136218;NM_018022;NM_001136216;NM_001136217	1	15538911	TMEM51;TMEM51;TMEM51;TMEM51	5'UTR;5'UTR;5'UTR;5'UTR	N_Shelf	0.759135	0.366495	Hypo
cg13878066	NM_001136217;NM_001136218;NM_001136216;NM_018022	1	15541799	TMEM51;TMEM51;TMEM51;TMEM51	Body;Body;Body;Body	S_Shore	0.685803	0.460852	Hypo
cg06349717	NM_001136217;NM_001136218;NM_001136216;NM_018022	1	15546187	TMEM51;TMEM51;TMEM51;TMEM51	Body;Body;Body;Body	-	0.749997	0.933615	Hyper
cg03960804	-	1	15570129	-	-	N_Shelf	0.757029	0.5737	Hypo
cg03773198	NM_052929	1	15653410	FHAD1	Body	-	0.137439	0.297213	Hyper
cg14022778	NM_052929	1	15653601	FHAD1	Body	-	0.216474	0.409976	Hyper
cg09252331	NM_052929	1	15655927	FHAD1	Body	-	0.412429	0.246324	Hypo
cg00970752	NM_052929	1	15711443	FHAD1	Body	-	0.81264	0.621768	Hypo
cg15952725	NM_033440	1	15783190	CELA2A	TSS200	-	0.838309	0.665321	Hypo
cg07381141	NM_033440;NM_033440	1	15783239	CELA2A;CELA2A	5'UTR;1stExon	-	0.585215	0.387316	Hypo
cg19267254	NM_001229;NM_032996	1	15828075	CASP9;CASP9	Body;Body	-	0.732808	0.514641	Hypo
cg10321393	NM_024758	1	15905387	AGMAT	Body	-	0.822277	0.66123	Hypo
cg21004104	NM_032341	1	15954209	DDI2	Body	-	0.167667	0.894391	Hyper
cg09873284	NM_015164	1	16029777	PLEKHM2	Body	-	0.294013	0.522098	Hyper
cg20014094	NM_015164	1	16053725	PLEKHM2	Body	Island	0.610155	0.794008	Hyper
cg09028651	NM_207348	1	16061414	SLC25A34	TSS1500	S_Shelf	0.632612	0.836335	Hyper
cg21821674	NM_207348	1	16063471	SLC25A34	Body	-	0.293911	0.474327	Hyper
cg07107113	NM_017556	1	16087752	FBLIM1	5'UTR	S_Shore	0.126645	0.307223	Hyper
cg06747907	NM_001024215;NM_017556;NM_001024216;NM_001024215	1	16091100	FBLIM1;FBLIM1;FBLIM1;FBLIM1	5'UTR;5'UTR;TSS1500;1stExon	-	0.3636	0.691238	Hyper
cg05694089	-	1	16159484	-	-	N_Shore	0.909025	0.685763	Hypo
cg25980637	NR_024279	1	16163967	FLJ37453	Body	Island	0.730803	0.515617	Hypo
cg22947094	NR_024279	1	16170630	FLJ37453	Body	N_Shelf	0.331419	0.603651	Hyper
cg26039954	NM_015001	1	16220025	SPEN	Body	-	0.634928	0.825976	Hyper
cg26058971	NM_015001	1	16251246	SPEN	Body	-	0.824871	0.305626	Hypo
cg00004667	NM_003443	1	16292746	ZBTB17	5'UTR	-	0.55325	0.835541	Hyper
cg06159980	NM_014424	1	16340746	HSPB7	3'UTR	-	0.647779	0.8867	Hyper
cg16110455	NM_014424;NM_014424	1	16344977	HSPB7;HSPB7	1stExon;5'UTR	-	0.399285	0.562728	Hyper
cg24306962	NM_014424	1	16345491	HSPB7	TSS1500	-	0.303185	0.484194	Hyper
cg03260781	NM_014424	1	16346299	HSPB7	TSS1500	-	0.450594	0.625957	Hyper
cg00261668	NM_014424	1	16346317	HSPB7	TSS1500	-	0.31998	0.586597	Hyper
cg06521827	NM_014424	1	16346434	HSPB7	TSS1500	-	0.182159	0.388583	Hyper
cg09413450	NM_000085	1	16370198	CLCNKB	TSS200	-	0.619381	0.412748	Hypo
cg12218389	NM_000085	1	16370217	CLCNKB	TSS200	-	0.414087	0.221931	Hypo
cg21660130	NM_000085	1	16370243	CLCNKB	TSS200	-	0.864303	0.511152	Hypo
cg16354688	NM_000085;NM_000085	1	16370265	CLCNKB;CLCNKB	1stExon;5'UTR	-	0.836171	0.561111	Hypo
cg18800143	NM_182623	1	16393791	FAM131C	Body	-	0.646207	0.814271	Hyper
cg22711082	NM_182623	1	16396781	FAM131C	Body	N_Shelf	0.546986	0.728052	Hyper
cg21189909	NM_182623	1	16399649	FAM131C	Body	Island	0.198072	0.396206	Hyper
cg27525524	NM_004431	1	16468313	EPHA2	Body	S_Shelf	0.652328	0.404921	Hypo
cg05797770	NM_004431	1	16470667	EPHA2	Body	-	0.843152	0.676859	Hypo
cg21647035	NM_004431	1	16473479	EPHA2	Body	N_Shore	0.460635	0.153308	Hypo
cg15146752	NM_004431	1	16482767	EPHA2	TSS1500	Island	0.558577	0.379046	Hypo
cg07146104	-	1	16489048	-	-	-	0.400077	0.149852	Hypo
cg23072161	-	1	16489115	-	-	-	0.598255	0.33498	Hypo
cg06538426	-	1	16491125	-	-	N_Shelf	0.667266	0.862351	Hyper
cg10579941	-	1	16517009	-	-	-	0.287969	0.700295	Hyper
cg00068433	NM_153213	1	16540130	ARHGEF19	TSS1500	N_Shelf	0.576334	0.767916	Hyper
cg11570511	-	1	16543021	-	-	N_Shore	0.34464	0.158476	Hypo
cg04158049	-	1	16550535	-	-	N_Shelf	0.533733	0.730935	Hyper
cg03969515	-	1	16553267	-	-	N_Shore	0.659381	0.375823	Hypo
cg17463745	-	1	16554402	-	-	S_Shore	0.376111	0.0683455	Hypo
cg16312002	-	1	16554558	-	-	S_Shore	0.437951	0.10789	Hypo
cg07781491	-	1	16554892	-	-	S_Shore	0.854287	0.537399	Hypo
cg11211795	-	1	16554984	-	-	S_Shore	0.825896	0.45028	Hypo
cg22364219	NM_015609;NM_001114600	1	16714091	C1orf144;C1orf144	Body;Body	-	0.423751	0.0849624	Hypo
cg10583941	NM_018090;NM_001145277;NM_001145278	1	16770233	NECAP2;NECAP2;NECAP2	Body;Body;Body	S_Shelf	0.787813	0.552902	Hypo
cg16685798	-	1	16841338	-	-	S_Shore	0.354999	0.185794	Hypo
cg06849778	-	1	16847214	-	-	N_Shore	0.244264	0.441116	Hyper
cg01059331	-	1	16847535	-	-	Island	0.34253	0.536146	Hyper
cg07961027	-	1	16847768	-	-	Island	0.433319	0.63197	Hyper
cg06293205	-	1	16847801	-	-	Island	0.555738	0.773396	Hyper
cg10969209	-	1	16861119	-	-	Island	0.0527477	0.217342	Hyper
cg16488174	NR_027504	1	16971585	MST1P2	TSS1500	N_Shore	0.560251	0.311264	Hypo
cg11516038	-	1	16985148	-	-	S_Shore	0.231826	0.52781	Hyper
cg02063695	-	1	17012568	-	-	-	0.532004	0.344218	Hypo
cg02769477	-	1	17012728	-	-	-	0.764557	0.409642	Hypo
cg14995274	NR_026567	1	17018587	ESPNP	Body	N_Shore	0.870007	0.679826	Hypo
cg25196716	NR_026567	1	17018684	ESPNP	Body	Island	0.534896	0.30376	Hypo
cg04850659	NR_026567	1	17019133	ESPNP	Body	Island	0.41969	0.134505	Hypo
cg07311615	NR_026567	1	17019474	ESPNP	Body	Island	0.368477	0.212362	Hypo
cg11730254	NR_026567	1	17023203	ESPNP	Body	Island	0.373284	0.191752	Hypo
cg12648811	-	1	17053886	-	-	S_Shore	0.409926	0.572715	Hyper
cg27302863	-	1	17075306	-	-	N_Shore	0.19999	0.438939	Hyper
cg12296269	NR_002729	1	17091021	MST1P9	TSS200	-	0.602211	0.761025	Hyper
cg14156905	-	1	17193979	-	-	N_Shelf	0.84527	0.200055	Hypo
cg25976453	-	1	17198677	-	-	Island	0.576403	0.769121	Hyper
cg12647302	-	1	17201791	-	-	S_Shore	0.394808	0.134882	Hypo
cg14981532	-	1	17215477	-	-	Island	0.245786	0.455495	Hyper
cg01327202	-	1	17215511	-	-	Island	0.397823	0.690544	Hyper
cg27227029	-	1	17215834	-	-	Island	0.254483	0.433661	Hyper
cg10315945	-	1	17236551	-	-	N_Shelf	0.469367	0.680728	Hyper
cg26664206	-	1	17241705	-	-	S_Shore	0.264206	0.503688	Hyper
cg04339882	NM_014675	1	17286363	CROCC	Body	N_Shore	0.30044	0.595644	Hyper
cg16294414	NM_014675	1	17288394	CROCC	Body	S_Shore	0.354937	0.784782	Hyper
cg27582013	NM_014675	1	17290228	CROCC	Body	N_Shelf	0.425477	0.673574	Hyper
cg01783960	NM_014675	1	17298540	CROCC	Body	-	0.258714	0.568674	Hyper
cg00031063	NM_017459;NM_001135248;NM_002403;NM_001135247	1	17303752	MFAP2;MFAP2;MFAP2;MFAP2	Body;Body;Body;Body	N_Shelf	0.524184	0.877921	Hyper
cg04875062	NM_001135248;NM_017459;NM_001135247;NM_002403	1	17305562	MFAP2;MFAP2;MFAP2;MFAP2	5'UTR;5'UTR;5'UTR;5'UTR	N_Shore	0.316114	0.654931	Hyper
cg04236263	NM_001135248;NM_017459;NM_001135247;NM_002403	1	17305798	MFAP2;MFAP2;MFAP2;MFAP2	5'UTR;5'UTR;5'UTR;5'UTR	N_Shore	0.204596	0.499479	Hyper
cg08477744	NM_002403;NM_017459;NM_001135247;NM_017459;NM_001135247;NM_001135248	1	17308032	MFAP2;MFAP2;MFAP2;MFAP2;MFAP2;MFAP2	TSS1500;5'UTR;1stExon;1stExon;5'UTR;TSS1500	S_Shore	0.581673	0.741742	Hyper
cg17744878	NM_002403;NM_001135247;NM_017459;NM_001135248	1	17308158	MFAP2;MFAP2;MFAP2;MFAP2	TSS1500;TSS200;TSS200;TSS1500	S_Shore	0.352026	0.527315	Hyper
cg15600437	NM_001135247;NM_017459	1	17309539	MFAP2;MFAP2	TSS1500;TSS1500	S_Shelf	0.324088	0.684069	Hyper
cg24058669	-	1	17341489	-	-	S_Shelf	0.66472	0.457176	Hypo
cg04394641	NM_003000	1	17350304	SDHB	Body	-	0.715303	0.87751	Hyper
cg16099624	-	1	17382976	-	-	S_Shelf	0.663735	0.895788	Hyper
cg25593194	NM_007365	1	17394374	PADI2	3'UTR	-	0.468179	0.263281	Hypo
cg04934305	NM_007365	1	17421315	PADI2	Body	-	0.149467	0.606743	Hyper
cg26158406	-	1	17494828	-	-	-	0.200845	0.414307	Hyper
cg16563569	-	1	17519808	-	-	-	0.628947	0.800258	Hyper
cg00954039	NM_013358	1	17539133	PADI1	Body	-	0.632769	0.290816	Hypo
cg12654045	NM_013358	1	17559606	PADI1	Body	-	0.0705487	0.42533	Hyper
cg06772309	NM_013358	1	17571896	PADI1	3'UTR	-	0.156017	0.477121	Hyper
cg16091981	NM_012387	1	17634543	PADI4	TSS200	-	0.470737	0.672166	Hyper
cg26918754	NM_012387	1	17634629	PADI4	TSS200	-	0.390702	0.571451	Hyper
cg21295838	NM_012387;NM_012387	1	17634713	PADI4;PADI4	1stExon;5'UTR	-	0.312697	0.55092	Hyper
cg18333690	NM_012387;NM_012387	1	17634716	PADI4;PADI4	1stExon;5'UTR	-	0.445702	0.726678	Hyper
cg01790353	NM_012387	1	17674483	PADI4	Body	-	0.216106	0.388934	Hyper
cg21857822	NM_207421	1	17698725	PADI6	TSS200	-	0.804647	0.623215	Hypo
cg10967990	NM_018715;NM_001136204	1	17738370	RCC2;RCC2	Body;Body	S_Shelf	0.860829	0.532105	Hypo
cg16171860	NM_018715;NM_001136204	1	17750766	RCC2;RCC2	Body;Body	-	0.470083	0.647996	Hyper
cg22785554	NM_018715;NM_001136204	1	17751459	RCC2;RCC2	Body;Body	-	0.523111	0.801769	Hyper
cg21918969	NM_018715;NM_001136204	1	17751520	RCC2;RCC2	Body;Body	-	0.57539	0.806168	Hyper
cg20940024	-	1	17815386	-	-	-	0.185838	0.894728	Hyper
cg12471051	-	1	17848742	-	-	-	0.785749	0.619098	Hypo
cg02066441	-	1	17858588	-	-	-	0.271027	0.638222	Hyper
cg08947790	NM_018125	1	17877451	ARHGEF10L	5'UTR	-	0.612171	0.333511	Hypo
cg07240000	NM_018125	1	17878538	ARHGEF10L	5'UTR	-	0.119719	0.30143	Hyper
cg21645973	NM_001011722;NM_018125	1	17914070	ARHGEF10L;ARHGEF10L	Body;Body	-	0.634211	0.826026	Hyper
cg20294080	NM_001011722;NM_018125	1	17932629	ARHGEF10L;ARHGEF10L	Body;Body	-	0.1754	0.550773	Hyper
cg04894027	NM_001011722;NM_018125	1	17951184	ARHGEF10L;ARHGEF10L	Body;Body	S_Shore	0.59861	0.779878	Hyper
cg14780070	NM_001011722;NM_018125	1	17951330	ARHGEF10L;ARHGEF10L	Body;Body	S_Shore	0.445192	0.652222	Hyper
cg15131789	-	1	18060276	-	-	-	0.134137	0.305341	Hyper
cg17902290	-	1	18060406	-	-	-	0.427067	0.67216	Hyper
cg06956784	-	1	18060505	-	-	-	0.383979	0.572602	Hyper
cg08734527	NM_030812	1	18092835	ACTL8	5'UTR	-	0.122768	0.616811	Hyper
cg03220543	NM_030812	1	18092930	ACTL8	5'UTR	-	0.404909	0.579005	Hyper
cg04139043	-	1	18193291	-	-	-	0.147053	0.474873	Hyper
cg16171105	-	1	18205396	-	-	-	0.279078	0.436414	Hyper
cg01727764	-	1	18406812	-	-	-	0.231027	0.388468	Hyper
cg12907295	-	1	18417622	-	-	-	0.505257	0.68449	Hyper
cg16393182	NM_032880	1	18472902	IGSF21	Body	-	0.748619	0.580362	Hypo
cg26230145	NM_032880	1	18526256	IGSF21	Body	-	0.581064	0.288443	Hypo
cg11175836	NM_152375	1	18806700	KLHDC7A	TSS1500	N_Shelf	0.356347	0.589611	Hyper
cg01827761	NM_152375	1	18806854	KLHDC7A	TSS1500	N_Shelf	0.157424	0.440243	Hyper
cg17156862	NM_152375	1	18806982	KLHDC7A	TSS1500	N_Shore	0.51939	0.792282	Hyper
cg20200200	NM_152375	1	18807388	KLHDC7A	TSS200	N_Shore	0.571684	0.760049	Hyper
cg24076588	NM_152375	1	18808559	KLHDC7A	1stExon	N_Shore	0.562346	0.27415	Hypo
cg26530301	NM_013945;NM_002584;NM_001135254	1	19000726	PAX7;PAX7;PAX7	Body;Body;Body	-	0.474399	0.270351	Hypo
cg21856670	NM_013945;NM_002584;NM_001135254	1	19041952	PAX7;PAX7;PAX7	Body;Body;Body	N_Shore	0.74014	0.464633	Hypo
cg10821610	NM_013945;NM_002584;NM_001135254	1	19052235	PAX7;PAX7;PAX7	Body;Body;Body	-	0.192722	0.4329	Hyper
cg03315346	-	1	19109544	-	-	N_Shore	0.633336	0.461471	Hypo
cg13786083	-	1	19110734	-	-	Island	0.551789	0.38318	Hypo
cg19637330	-	1	19110922	-	-	Island	0.653962	0.500211	Hypo
cg26791665	NM_170726;NM_001161504;NM_001161504;NM_003748	1	19217189	ALDH4A1;ALDH4A1;ALDH4A1;ALDH4A1	Body;5'UTR;1stExon;Body	-	0.823184	0.619051	Hypo
cg09012001	NM_001136265	1	19250279	IFFO2	Body	-	0.499307	0.836388	Hyper
cg10231067	NM_001136265	1	19254731	IFFO2	Body	-	0.798894	0.646193	Hypo
cg26550235	NM_001136265	1	19277202	IFFO2	Body	-	0.585488	0.858538	Hyper
cg18533966	-	1	19336603	-	-	-	0.228774	0.415031	Hyper
cg17163404	NM_020765	1	19414438	UBR4	Body	-	0.677388	0.827865	Hyper
cg15964018	NM_020765	1	19490180	UBR4	Body	-	0.684754	0.394194	Hypo
cg08530036	NM_020765	1	19496406	UBR4	Body	-	0.174913	0.524684	Hyper
cg15070710	NM_020765	1	19532345	UBR4	Body	N_Shelf	0.74766	0.51408	Hypo
cg00784105	NM_003689	1	19636065	AKR7A2	Body	N_Shelf	0.375456	0.573607	Hyper
cg26013235	NM_001040126;NM_001040125;NM_017765	1	19643906	PQLC2;PQLC2;PQLC2	5'UTR;5'UTR;5'UTR	-	0.485487	0.855425	Hyper
cg08597802	-	1	19657280	-	-	-	0.506544	0.696061	Hyper
cg25141181	NM_004930	1	19665757	CAPZB	3'UTR	S_Shore	0.501633	0.808324	Hyper
cg03470939	NM_004930	1	19669159	CAPZB	Body	S_Shelf	0.306068	0.952277	Hyper
cg08538869	NM_004930	1	19669284	CAPZB	Body	-	0.72222	0.876585	Hyper
cg11749059	NM_004930	1	19684336	CAPZB	Body	-	0.690696	0.905055	Hyper
cg12763668	NM_004930	1	19687257	CAPZB	Body	-	0.199093	0.641724	Hyper
cg24593138	NM_004930	1	19687988	CAPZB	Body	-	0.612021	0.867223	Hyper
cg05820435	NM_004930	1	19701756	CAPZB	Body	-	0.392761	0.638587	Hyper
cg07573717	NM_004930	1	19717337	CAPZB	Body	-	0.237715	0.505967	Hyper
cg15125012	NM_004930	1	19730056	CAPZB	Body	-	0.582383	0.778225	Hyper
cg24439190	NM_004930	1	19741833	CAPZB	Body	-	0.803999	0.571752	Hypo
cg23711554	NM_004930	1	19752176	CAPZB	Body	-	0.526158	0.77331	Hyper
cg06788764	NM_004930	1	19756350	CAPZB	Body	-	0.533692	0.716151	Hyper
cg01832549	NM_004930	1	19774989	CAPZB	Body	-	0.172537	0.399307	Hyper
cg26824678	NM_004930	1	19777949	CAPZB	Body	-	0.437175	0.269	Hypo
cg15136975	NM_004930	1	19781337	CAPZB	Body	-	0.177852	0.507726	Hyper
cg08233218	-	1	19823125	-	-	-	0.644768	0.900206	Hyper
cg02959112	NM_182744;NM_005380	1	19978788	NBL1;NBL1	Body;5'UTR	-	0.403183	0.561987	Hyper
cg18023598	NM_000871	1	19992504	HTR6	1stExon	Island	0.366539	0.148657	Hypo
cg22059812	NM_000871	1	19992564	HTR6	1stExon	Island	0.369113	0.157111	Hypo
cg00365524	NM_000871	1	19992771	HTR6	1stExon	Island	0.578844	0.387892	Hypo
cg22626525	NM_181719	1	20008900	TMCO4	3'UTR	S_Shelf	0.285244	0.712244	Hyper
cg14220777	NM_181719	1	20062329	TMCO4	Body	-	0.158593	0.514574	Hyper
cg18756931	NM_181719	1	20095795	TMCO4	Body	-	0.552277	0.735627	Hyper
cg04994456	NM_019062;NM_019062	1	20141662	RNF186;RNF186	5'UTR;1stExon	-	0.879732	0.728469	Hypo
cg23214395	NM_019062	1	20141778	RNF186	TSS200	-	0.780007	0.610146	Hypo
cg05393025	NM_019062	1	20141781	RNF186	TSS200	-	0.641306	0.466521	Hypo
cg14851460	NM_015207	1	20235923	OTUD3	3'UTR	-	0.900237	0.413809	Hypo
cg20686277	NM_015207	1	20238347	OTUD3	3'UTR	-	0.865877	0.50876	Hypo
cg19088218	NM_014589	1	20248753	PLA2G2E	Body	-	0.814236	0.543549	Hypo
cg16825000	NM_014589	1	20249430	PLA2G2E	Body	-	0.650998	0.806744	Hyper
cg01441698	NM_014589	1	20250186	PLA2G2E	TSS200	-	0.171493	0.325948	Hyper
cg22717825	NM_014589	1	20250298	PLA2G2E	TSS200	-	0.711871	0.87982	Hyper
cg23606669	NM_014589	1	20250308	PLA2G2E	TSS200	-	0.326957	0.537488	Hyper
cg11240043	NM_014589	1	20250501	PLA2G2E	TSS1500	-	0.543306	0.69746	Hyper
cg17988830	NM_001161729;NM_001161727;NM_000300;NM_001161728	1	20301989	PLA2G2A;PLA2G2A;PLA2G2A;PLA2G2A	3'UTR;3'UTR;3'UTR;3'UTR	-	0.417173	0.151392	Hypo
cg22611120	NM_001161728;NM_000300;NM_001161727	1	20307906	PLA2G2A;PLA2G2A;PLA2G2A	TSS1500;TSS1500;TSS1500	-	0.745669	0.474214	Hypo
cg13211559	NM_001161728;NM_000300;NM_001161727	1	20308066	PLA2G2A;PLA2G2A;PLA2G2A	TSS1500;TSS1500;TSS1500	-	0.573215	0.225952	Hypo
cg11253122	-	1	20314957	-	-	-	0.671248	0.12637	Hypo
cg19258366	-	1	20354911	-	-	-	0.822825	0.341347	Hypo
cg24335149	NM_000929	1	20397074	PLA2G5	5'UTR	-	0.854996	0.693313	Hypo
cg16134070	NM_001105572	1	20492604	PLA2G2C	Body	-	0.1676	0.321716	Hyper
cg01063509	NM_001105572	1	20502234	PLA2G2C	TSS1500	-	0.435349	0.25231	Hypo
cg24514391	NM_152376	1	20518904	UBXN10	3'UTR	-	0.13938	0.585173	Hyper
cg17425580	-	1	20521101	-	-	-	0.290221	0.655615	Hyper
cg24713770	NM_001039500	1	20649959	VWA5B1	Body	-	0.848702	0.684508	Hypo
cg08024029	NM_001039500	1	20669724	VWA5B1	Body	Island	0.370604	0.200621	Hypo
cg04722511	-	1	20692222	-	-	N_Shore	0.171391	0.38996	Hyper
cg04526480	-	1	20838582	-	-	S_Shelf	0.225168	0.464734	Hyper
cg23993425	NM_207334;NM_207334	1	20880591	FAM43B;FAM43B	1stExon;3'UTR	Island	0.392023	0.231137	Hypo
cg03693486	NM_001785	1	20914322	CDA	TSS1500	-	0.193705	0.610246	Hyper
cg17508639	NM_032409	1	20959617	PINK1	TSS1500	N_Shore	0.742437	0.571567	Hypo
cg24876897	NM_005216	1	20988603	DDOST	TSS1500	S_Shore	0.454809	0.216445	Hypo
cg16558994	NM_001122819;NM_020816	1	21023132	KIF17;KIF17	Body;Body	Island	0.353786	0.177648	Hypo
cg22600610	NM_003760	1	21300625	EIF4G3	Body	-	0.185336	0.572606	Hyper
cg26789597	NM_003760	1	21339979	EIF4G3	5'UTR	-	0.520698	0.738086	Hyper
cg01072550	-	1	21505969	-	-	S_Shelf	0.83814	0.663308	Hypo
cg25007705	NM_001113347;NM_001397;NM_001113349;NM_001113348	1	21588799	ECE1;ECE1;ECE1;ECE1	Body;Body;Body;Body	-	0.136968	0.410988	Hyper
cg13447099	NM_001397;NM_001113349;NM_001113347;NM_001113348;NM_001113347	1	21606051	ECE1;ECE1;ECE1;ECE1;ECE1	Body;Body;5'UTR;Body;1stExon	-	0.166576	0.347025	Hyper
cg23072086	NM_001113347;NM_001397;NM_001113349;NM_001113348	1	21606767	ECE1;ECE1;ECE1;ECE1	TSS1500;Body;Body;Body	-	0.479254	0.730871	Hyper
cg16603916	NM_001397;NM_001113349;NM_001113348	1	21615863	ECE1;ECE1;ECE1	Body;Body;Body	N_Shore	0.563611	0.778379	Hyper
cg22054164	NM_001397;NM_001113349;NM_001113348	1	21617504	ECE1;ECE1;ECE1	TSS1500;TSS1500;Body	S_Shore	0.432569	0.617994	Hyper
cg13551754	NM_001113348	1	21619913	ECE1	Body	S_Shelf	0.314225	0.715788	Hyper
cg12460254	NM_001113348	1	21629726	ECE1	Body	-	0.362561	0.534167	Hyper
cg00964400	NM_001113348	1	21634838	ECE1	Body	-	0.100078	0.33013	Hyper
cg19827182	NM_001113348	1	21640802	ECE1	Body	-	0.195204	0.364374	Hyper
cg16416158	NM_001113348	1	21652298	ECE1	Body	-	0.652423	0.817452	Hyper
cg22620027	-	1	21824391	-	-	-	0.357694	0.646495	Hyper
cg19682048	NM_000478	1	21836326	ALPL	5'UTR	Island	0.153581	0.322621	Hyper
cg22681190	NM_000478	1	21862932	ALPL	5'UTR	-	0.649637	0.286302	Hypo
cg22719004	NM_000478	1	21864788	ALPL	5'UTR	-	0.364241	0.168465	Hypo
cg14781605	NM_000478	1	21864896	ALPL	5'UTR	-	0.47901	0.211583	Hypo
cg01037895	NM_000478;NM_001127501	1	21877781	ALPL;ALPL	5'UTR;TSS200	-	0.659921	0.822977	Hyper
cg07499899	NM_001145658;NM_002885;NM_001145657	1	21966310	RAP1GAP;RAP1GAP;RAP1GAP	Body;5'UTR;5'UTR	-	0.0681879	0.253409	Hyper
cg03727673	NM_001145658;NM_002885;NM_001145657	1	21966420	RAP1GAP;RAP1GAP;RAP1GAP	Body;5'UTR;5'UTR	-	0.168026	0.371858	Hyper
cg06993467	NM_001145658;NM_002885;NM_001145657	1	21966500	RAP1GAP;RAP1GAP;RAP1GAP	Body;5'UTR;5'UTR	-	0.154252	0.617726	Hyper
cg12093060	NM_002885;NM_001145657	1	21993401	RAP1GAP;RAP1GAP	5'UTR;5'UTR	N_Shore	0.706794	0.872786	Hyper
cg15090198	NM_032236	1	22005650	USP48	3'UTR	-	0.5839	0.881148	Hyper
cg03944375	NM_001013693	1	22143533	LDLRAD2	Body	S_Shelf	0.172146	0.35475	Hyper
cg25138553	NM_005529	1	22223841	HSPG2	Body	-	0.744695	0.419758	Hypo
cg00359395	NM_005529	1	22228153	HSPG2	Body	-	0.281874	0.672392	Hyper
cg24332002	NM_005529	1	22228582	HSPG2	Body	-	0.45795	0.763401	Hyper
cg13215285	NM_005529	1	22237254	HSPG2	Body	-	0.430027	0.727548	Hyper
cg07317602	NM_005747	1	22327982	CELA3A	TSS200	-	0.783458	0.456516	Hypo
cg14238120	NM_005747	1	22328026	CELA3A	TSS200	-	0.725972	0.575772	Hypo
cg13962372	NM_044472;NM_001039802;NM_001791	1	22415149	CDC42;CDC42;CDC42	Body;Body;Body	-	0.392326	0.559222	Hyper
cg23019935	NM_044472;NM_001039802;NM_001791	1	22416488	CDC42;CDC42;CDC42	Body;Body;Body	-	0.246905	0.403696	Hyper
cg24428389	-	1	22438310	-	-	-	0.0734035	0.270159	Hyper
cg17841765	-	1	22560699	-	-	-	0.584127	0.427513	Hypo
cg09154062	-	1	22582789	-	-	-	0.446011	0.638541	Hyper
cg00456299	-	1	22677736	-	-	-	0.0980843	0.523287	Hyper
cg09180171	-	1	22677913	-	-	-	0.0682301	0.338591	Hyper
cg22488750	-	1	22678029	-	-	-	0.262114	0.81047	Hyper
cg00785192	-	1	22739888	-	-	-	0.645805	0.884841	Hyper
cg10579012	-	1	22746853	-	-	-	0.815045	0.630688	Hypo
cg20672161	-	1	22885655	-	-	N_Shelf	0.795244	0.604813	Hypo
cg02484391	NM_020526;NM_001006943	1	22889301	EPHA8;EPHA8	TSS1500;TSS1500	N_Shore	0.876532	0.578109	Hypo
cg05941864	NM_001006943;NM_020526	1	22893978	EPHA8;EPHA8	Body;Body	S_Shelf	0.23455	0.393226	Hyper
cg20335309	NM_001006943;NM_020526	1	22899442	EPHA8;EPHA8	Body;Body	N_Shelf	0.112872	0.416261	Hyper
cg08710757	NM_015991	1	22962506	C1QA	TSS1500	-	0.258386	0.556571	Hyper
cg10916651	NM_015991	1	22962986	C1QA	TSS200	-	0.230105	0.550086	Hyper
cg00831127	NM_004442;NM_017449	1	23038925	EPHB2;EPHB2	Body;Body	S_Shore	0.710054	0.436009	Hypo
cg07952381	NM_004442;NM_017449	1	23040723	EPHB2;EPHB2	Body;Body	S_Shelf	0.772617	0.535732	Hypo
cg15639556	NM_004442;NM_017449	1	23080947	EPHB2;EPHB2	Body;Body	-	0.560616	0.807781	Hyper
cg02974898	NM_004442;NM_017449	1	23105600	EPHB2;EPHB2	Body;Body	-	0.493291	0.720335	Hyper
cg12717584	NM_004442;NM_017449	1	23122112	EPHB2;EPHB2	Body;Body	-	0.684256	0.85689	Hyper
cg13378083	NM_004442;NM_017449	1	23142734	EPHB2;EPHB2	Body;Body	-	0.299608	0.498802	Hyper
cg18156963	NM_004442;NM_017449	1	23153308	EPHB2;EPHB2	Body;Body	-	0.498581	0.651741	Hyper
cg15447913	NM_004442;NM_017449	1	23162550	EPHB2;EPHB2	Body;Body	-	0.283945	0.907325	Hyper
cg21787873	-	1	23276711	-	-	N_Shelf	0.220135	0.435273	Hyper
cg00172812	-	1	23279685	-	-	Island	0.300573	0.106975	Hypo
cg01647314	-	1	23280066	-	-	Island	0.394031	0.193462	Hypo
cg17974166	-	1	23280069	-	-	Island	0.324714	0.0713508	Hypo
cg24444923	-	1	23280477	-	-	Island	0.741087	0.394018	Hypo
cg06517521	NM_015013;NM_001009999	1	23363957	KDM1A;KDM1A	Body;Body	-	0.810781	0.435888	Hypo
cg26530045	NM_033631;NM_001142546	1	23487055	LUZP1;LUZP1	5'UTR;5'UTR	-	0.504788	0.890749	Hyper
cg11953164	NM_000864	1	23521307	HTR1D	TSS200	-	0.0715439	0.251892	Hyper
cg20678835	NM_000864	1	23521332	HTR1D	TSS200	-	0.0900228	0.252254	Hyper
cg04974804	NM_000864	1	23521815	HTR1D	TSS1500	-	0.184303	0.500943	Hyper
cg15961455	-	1	23590501	-	-	-	0.630783	0.838829	Hyper
cg11724055	NM_001102398;NM_005826;NM_001102397;NM_001102399	1	23667475	HNRNPR;HNRNPR;HNRNPR;HNRNPR	Body;Body;5'UTR;5'UTR	N_Shelf	0.277891	0.442084	Hyper
cg16240683	NM_138479;NM_001008896;NM_138479;NM_001077195	1	23697258	C1orf213;C1orf213;C1orf213;ZNF436	3'UTR;Body;1stExon;TSS1500	S_Shore	0.516164	0.290227	Hypo
cg12692722	NM_003196	1	23751371	TCEA3	TSS200	Island	0.669937	0.516596	Hypo
cg26894297	-	1	23754550	-	-	S_Shelf	0.906194	0.664924	Hypo
cg11526198	NM_004091	1	23854847	E2F2	Body	N_Shelf	0.141034	0.363495	Hyper
cg02978140	-	1	23880736	-	-	N_Shore	0.766552	0.461034	Hypo
cg15357156	-	1	23884373	-	-	N_Shore	0.686377	0.532435	Hypo
cg11336311	NM_002167	1	23887324	ID3	TSS1500	S_Shore	0.523651	0.728323	Hyper
cg18150584	NM_002167	1	23887816	ID3	TSS1500	S_Shore	0.846886	0.405908	Hypo
cg23664396	-	1	23895366	-	-	S_Shore	0.43686	0.700521	Hyper
cg12646386	-	1	23902856	-	-	-	0.82325	0.591187	Hypo
cg00458949	-	1	23942134	-	-	N_Shelf	0.370344	0.533325	Hyper
cg22341848	NM_020362	1	24106359	C1orf128	Body	S_Shore	0.454479	0.627317	Hyper
cg11410649	NM_001127621;NM_000403;NM_001008216	1	24122853	GALE;GALE;GALE	Body;Body;Body	N_Shelf	0.761566	0.380555	Hypo
cg24448013	NM_001127621;NM_001008216;NM_000403	1	24126076	GALE;GALE;GALE	TSS200;5'UTR;5'UTR	N_Shore	0.365472	0.578194	Hyper
cg10961323	NM_000403;NM_001008216	1	24127976	GALE;GALE	TSS1500;TSS1500	S_Shore	0.195793	0.370137	Hyper
cg13580783	NM_001008216;NM_000191;NM_001166059	1	24128567	GALE;HMGCL;HMGCL	TSS1500;3'UTR;3'UTR	S_Shore	0.364374	0.557538	Hyper
cg13071508	-	1	24373210	-	-	-	0.518925	0.330742	Hypo
cg21293216	NM_021258	1	24469768	IL22RA1	TSS200	-	0.314377	0.124471	Hypo
cg25946374	NM_021258	1	24469791	IL22RA1	TSS200	-	0.291901	0.0799848	Hypo
cg02072322	NM_021258	1	24470205	IL22RA1	TSS1500	-	0.763839	0.40518	Hypo
cg17499358	-	1	24476861	-	-	-	0.503492	0.311271	Hypo
cg24435747	NM_173065;NM_173064;NM_170743	1	24514557	IL28RA;IL28RA;IL28RA	TSS1500;TSS1500;TSS1500	S_Shore	0.600308	0.764323	Hyper
cg19739126	-	1	24592834	-	-	-	0.53165	0.827072	Hyper
cg16903060	-	1	24621673	-	-	-	0.0794391	0.649537	Hyper
cg02984188	NM_198173	1	24646392	GRHL3	Body	N_Shore	0.384418	0.221936	Hypo
cg21273275	NM_198174;NM_198173;NM_021180	1	24648328	GRHL3;GRHL3;GRHL3	TSS1500;Body;TSS1500	Island	0.539927	0.289004	Hypo
cg11709405	NM_198174;NM_198173;NM_021180	1	24649398	GRHL3;GRHL3;GRHL3	TSS200;Body;TSS200	S_Shore	0.516994	0.180045	Hypo
cg16734875	NM_198173;NM_198174;NM_021180	1	24678010	GRHL3;GRHL3;GRHL3	Body;Body;Body	-	0.737774	0.894061	Hyper
cg26431550	NM_178122	1	24691176	C1orf201	Body	-	0.12771	0.410155	Hyper
cg21298759	NM_020448	1	24741723	NIPAL3	TSS1500	N_Shore	0.504226	0.292491	Hypo
cg15697160	NM_020448	1	24743492	NIPAL3	5'UTR	S_Shore	0.471071	0.669318	Hyper
cg02336364	NM_020448	1	24764700	NIPAL3	Body	-	0.332522	0.813016	Hyper
cg21859019	NM_001010980	1	24882153	C1orf130	TSS1500	-	0.518411	0.305486	Hypo
cg04095045	NM_001010980	1	24882199	C1orf130	TSS1500	-	0.312128	0.152575	Hypo
cg10174575	NM_001010980	1	24932046	C1orf130	Body	-	0.684515	0.890185	Hyper
cg09895325	NM_005839	1	24968182	SRRM1	TSS1500	N_Shore	0.492512	0.28311	Hypo
cg07191152	-	1	25061987	-	-	-	0.179603	0.335614	Hyper
cg19857379	NM_013943	1	25105430	CLIC4	Body	-	0.370447	0.770533	Hyper
cg12426802	-	1	25175293	-	-	Island	0.0819194	0.276687	Hyper
cg04991639	-	1	25175737	-	-	S_Shore	0.210999	0.47353	Hyper
cg05162523	NM_001031680;NM_004350	1	25240938	RUNX3;RUNX3	Body;Body	-	0.0530954	0.284872	Hyper
cg23273869	-	1	25296894	-	-	-	0.596583	0.425781	Hypo
cg06527318	-	1	25349006	-	-	-	0.290404	0.487999	Hyper
cg18975416	-	1	25349562	-	-	-	0.12271	0.349278	Hyper
cg24488469	-	1	25426427	-	-	-	0.169457	0.331971	Hyper
cg04085713	-	1	25509445	-	-	-	0.877508	0.681477	Hypo
cg19923360	NM_014313	1	25667109	TMEM50A	Body	S_Shore	0.557093	0.71992	Hyper
cg26216857	NM_014313	1	25668309	TMEM50A	Body	S_Shelf	0.902806	0.727901	Hypo
cg13075537	NM_018202	1	25810696	TMEM57	Body	-	0.59537	0.428805	Hypo
cg17970107	-	1	25831485	-	-	-	0.455555	0.914251	Hyper
cg06359931	NM_015627	1	25893405	LDLRAP1	Body	-	0.414397	0.597933	Hyper
cg18792528	NM_015627	1	25893735	LDLRAP1	3'UTR	-	0.19871	0.377626	Hyper
cg00915556	NM_015627	1	25895276	LDLRAP1	3'UTR	-	0.192592	0.560237	Hyper
cg10781087	-	1	25916755	-	-	-	0.853775	0.698136	Hypo
cg09027133	NM_020379	1	25945042	MAN1C1	Body	S_Shore	0.215385	0.417969	Hyper
cg26812481	NM_020379	1	25976496	MAN1C1	Body	-	0.212698	0.852099	Hyper
cg00999858	NM_020379	1	25993395	MAN1C1	Body	-	0.491751	0.668057	Hyper
cg03519967	NM_020379	1	26010346	MAN1C1	Body	-	0.510946	0.223217	Hypo
cg08948442	NM_020379	1	26014468	MAN1C1	Body	-	0.902014	0.734607	Hypo
cg07242931	NM_020379	1	26034297	MAN1C1	Body	-	0.20333	0.600944	Hyper
cg18347602	NM_020379	1	26063314	MAN1C1	Body	-	0.131318	0.36438	Hyper
cg22724943	NM_020379	1	26070246	MAN1C1	Body	-	0.313295	0.542706	Hyper
cg06092310	NM_020379	1	26097918	MAN1C1	Body	Island	0.0992918	0.436589	Hyper
cg05193538	NM_020379	1	26097991	MAN1C1	Body	Island	0.146324	0.545423	Hyper
cg04980428	NM_020379	1	26098214	MAN1C1	Body	S_Shore	0.406694	0.621745	Hyper
cg03848004	NM_020379	1	26107517	MAN1C1	Body	-	0.361655	0.525433	Hyper
cg05887270	NM_206926;NM_020451	1	26129627	SEPN1;SEPN1	Body;Body	-	0.604824	0.820611	Hyper
cg14559422	NM_001099625;NM_001099627;NM_001099626;NR_024498;NM_019557	1	26148138	FAM54B;FAM54B;FAM54B;LOC646471;FAM54B	5'UTR;5'UTR;5'UTR;Body;5'UTR	S_Shore	0.535728	0.372026	Hypo
cg15662251	NM_178422	1	26197855	PAQR7	TSS200	N_Shelf	0.531515	0.316323	Hypo
cg11143175	NM_178422	1	26198172	PAQR7	TSS1500	N_Shelf	0.357759	0.172548	Hypo
cg23799313	NM_178422	1	26198360	PAQR7	TSS1500	N_Shelf	0.481209	0.295667	Hypo
cg12805491	NM_178422	1	26198721	PAQR7	TSS1500	N_Shelf	0.442205	0.173116	Hypo
cg10235849	-	1	26201099	-	-	N_Shore	0.664216	0.412625	Hypo
cg21216015	NM_203401;NM_203399;NM_005563;NM_001145454	1	26230906	STMN1;STMN1;STMN1;STMN1	Body;Body;Body;Body	N_Shore	0.874782	0.535037	Hypo
cg03718183	NM_203401;NM_203399;NM_005563;NM_001145454	1	26231082	STMN1;STMN1;STMN1;STMN1	Body;Body;Body;Body	N_Shore	0.864822	0.667992	Hypo
cg22019970	NM_000437	1	26325198	PAFAH2	TSS1500	S_Shore	0.45966	0.258356	Hypo
cg06521299	NM_000437	1	26325349	PAFAH2	TSS1500	S_Shore	0.562551	0.249719	Hypo
cg07821739	NM_004455	1	26347541	EXTL1	TSS1500	-	0.309474	0.700395	Hyper
cg23978062	NM_004455	1	26357956	EXTL1	Body	N_Shelf	0.56421	0.937108	Hyper
cg02599835	NM_004455	1	26361072	EXTL1	Body	N_Shore	0.795571	0.639881	Hypo
cg25203916	NM_032588	1	26392876	TRIM63	Body	-	0.603843	0.43196	Hypo
cg06161375	NM_032588	1	26394593	TRIM63	TSS1500	-	0.799337	0.559502	Hypo
cg17493193	NM_152835;NR_026686;NR_026685	1	26440896	PDIK1L;PDIK1L;PDIK1L	Body;Body;Body	S_Shore	0.620004	0.411534	Hypo
cg00646396	-	1	26482755	-	-	-	0.364242	0.573566	Hyper
cg15934879	NM_015871	1	26495928	ZNF593	TSS1500	N_Shore	0.75542	0.467052	Hypo
cg22374940	-	1	26551782	-	-	Island	0.284816	0.103294	Hypo
cg12445424	NM_022778;NM_031286	1	26605141	CEP85;SH3BGRL3	3'UTR;TSS1500	N_Shore	0.478207	0.854946	Hyper
cg24348240	NM_001077262;NM_145345;NM_183008	1	26611453	UBXN11;UBXN11;UBXN11	Body;Body;Body	-	0.170866	0.330963	Hyper
cg25368667	-	1	26675790	-	-	S_Shelf	0.636236	0.826536	Hyper
cg04876693	NM_001114759;NM_173574	1	26699508	ZNF683;ZNF683	TSS1500;TSS1500	-	0.585059	0.748927	Hyper
cg23955417	NR_031740;NM_001006665;NM_002953	1	26880928	MIR1976;RPS6KA1;RPS6KA1	TSS200;Body;Body	-	0.431938	0.585021	Hyper
cg18973247	NM_006015;NM_139135	1	27070873	ARID1A;ARID1A	Body;Body	-	0.428031	0.662844	Hyper
cg05300440	NM_006015;NM_139135	1	27098693	ARID1A;ARID1A	Body;Body	-	0.288746	0.665316	Hyper
cg13235717	NM_006142	1	27188505	SFN	TSS1500	N_Shore	0.305693	0.689238	Hyper
cg16549596	NM_006142	1	27188587	SFN	TSS1500	N_Shore	0.324948	0.699319	Hyper
cg06650260	NM_021969;NM_021969	1	27240478	NR0B2;NR0B2	1stExon;5'UTR	-	0.880554	0.554012	Hypo
cg16762386	NM_021969;NM_021969	1	27240514	NR0B2;NR0B2	1stExon;5'UTR	-	0.678305	0.415129	Hypo
cg02508229	NM_052943	1	27336989	FAM46B	Body	N_Shore	0.681839	0.46338	Hypo
cg14665203	NM_052943	1	27337923	FAM46B	Body	N_Shore	0.714248	0.204068	Hypo
cg07359379	NM_003047	1	27445362	SLC9A1	Body	-	0.0944026	0.306809	Hyper
cg05778820	NM_003047	1	27471782	SLC9A1	Body	-	0.543191	0.787606	Hyper
cg09725874	NM_003047	1	27480106	SLC9A1	Body	N_Shore	0.182276	0.46451	Hyper
cg02673986	NM_004672	1	27683912	MAP3K6	Body	S_Shore	0.687381	0.533771	Hypo
cg01730970	NM_004672	1	27687074	MAP3K6	Body	Island	0.814976	0.418631	Hypo
cg20996351	NM_004672	1	27687232	MAP3K6	Body	Island	0.968312	0.578535	Hypo
cg14024502	NM_004672	1	27693795	MAP3K6	TSS1500	S_Shore	0.417888	0.62786	Hyper
cg26161024	NM_004672	1	27693840	MAP3K6	TSS1500	S_Shore	0.309211	0.465002	Hyper
cg00730820	NM_004672	1	27694390	MAP3K6	TSS1500	S_Shore	0.814201	0.598748	Hypo
cg11529819	NM_173452;NM_003665	1	27695677	FCN3;FCN3	3'UTR;3'UTR	S_Shelf	0.736502	0.534715	Hypo
cg01719260	NM_173452;NM_003665	1	27702692	FCN3;FCN3	TSS1500;TSS1500	-	0.881575	0.716922	Hypo
cg02006421	NM_207397	1	27707622	CD164L2	Body	N_Shore	0.575599	0.889894	Hyper
cg24932660	NM_207397	1	27709575	CD164L2	Body	N_Shore	0.546154	0.287893	Hypo
cg10785977	NM_207397	1	27709634	CD164L2	Body	Island	0.347244	0.193849	Hypo
cg19719807	NM_207397	1	27709684	CD164L2	1stExon	Island	0.482095	0.284882	Hypo
cg05436231	NM_207397;NM_207397	1	27709789	CD164L2;CD164L2	1stExon;5'UTR	Island	0.232256	0.0521889	Hypo
cg00988346	-	1	27729801	-	-	-	0.212688	0.556656	Hyper
cg08168580	-	1	27729992	-	-	-	0.257849	0.7297	Hyper
cg14783891	-	1	27730060	-	-	-	0.265006	0.630411	Hyper
cg13917151	-	1	27730185	-	-	-	0.109404	0.438534	Hyper
cg09588020	NM_006990	1	27755803	WASF2	5'UTR	-	0.390107	0.751636	Hyper
cg03937290	-	1	27852711	-	-	N_Shore	0.401975	0.556646	Hyper
cg07742396	-	1	27853060	-	-	N_Shore	0.231198	0.405659	Hyper
cg10400390	-	1	27853797	-	-	N_Shore	0.237307	0.457223	Hyper
cg04212092	NM_001029882	1	27889261	AHDC1	5'UTR	-	0.198029	0.358954	Hyper
cg00594099	NM_001029882	1	27893886	AHDC1	5'UTR	N_Shore	0.255917	0.48781	Hyper
cg17110920	NM_001029882	1	27893925	AHDC1	5'UTR	N_Shore	0.230958	0.453346	Hyper
cg13375463	NM_001029882	1	27899025	AHDC1	5'UTR	N_Shelf	0.378484	0.625859	Hyper
cg04089743	-	1	27977270	-	-	-	0.601289	0.811994	Hyper
cg12424383	-	1	27990967	-	-	N_Shelf	0.465614	0.861147	Hyper
cg22433862	-	1	28013341	-	-	-	0.932146	0.753707	Hypo
cg13873324	-	1	28189712	-	-	-	0.393407	0.555297	Hyper
cg16684817	NM_001105556;NM_001039477;NM_004848	1	28202173	C1orf38;C1orf38;C1orf38	Body;Body;Body	S_Shelf	0.587167	0.838225	Hyper
cg27509347	NM_001990	1	28385657	EYA3	5'UTR	-	0.361932	0.538892	Hyper
cg21680474	-	1	28463306	-	-	-	0.487448	0.853602	Hyper
cg03512248	NM_001164721;NM_001164722	1	28517610	PTAFR;PTAFR	5'UTR;5'UTR	-	0.16552	0.351336	Hyper
cg04993605	-	1	28573052	-	-	N_Shore	0.320687	0.167851	Hypo
cg10776244	-	1	28916695	-	-	N_Shelf	0.644	0.800127	Hyper
cg04021454	NM_005644;NM_001135218	1	28968404	TAF12;TAF12	5'UTR;5'UTR	N_Shore	0.291054	0.609799	Hyper
cg03375056	NM_016258	1	29062431	YTHDF2	TSS1500	N_Shore	0.410197	0.741765	Hyper
cg17786206	NM_000911	1	29142254	OPRD1	Body	S_Shelf	0.569253	0.181467	Hypo
cg18346634	NM_000911	1	29190137	OPRD1	3'UTR	S_Shore	0.590253	0.868183	Hyper
cg23840027	NM_203342;NM_203343;NM_004437;NM_001166007;NM_001166005	1	29225533	EPB41;EPB41;EPB41;EPB41;EPB41	5'UTR;5'UTR;5'UTR;5'UTR;5'UTR	-	0.811444	0.538803	Hypo
cg01834027	NM_203342;NM_203343;NM_004437;NM_001166006;NM_001166007;NM_001166005	1	29240256	EPB41;EPB41;EPB41;EPB41;EPB41;EPB41	5'UTR;5'UTR;5'UTR;TSS1500;5'UTR;5'UTR	N_Shore	0.65782	0.82834	Hyper
cg12400725	NM_203342;NM_203343;NM_004437;NM_001166006;NM_001166007;NM_001166005	1	29240533	EPB41;EPB41;EPB41;EPB41;EPB41;EPB41	5'UTR;5'UTR;5'UTR;TSS1500;5'UTR;5'UTR	N_Shore	0.502202	0.263757	Hypo
cg06155303	-	1	29460817	-	-	Island	0.690876	0.465601	Hypo
cg17022488	-	1	29462399	-	-	S_Shore	0.410583	0.890752	Hyper
cg17670650	NM_133178;NM_133177;NM_005704	1	29565110	PTPRU;PTPRU;PTPRU	Body;Body;Body	Island	0.253634	0.524076	Hyper
cg05928980	NM_133178;NM_133177;NM_005704	1	29567425	PTPRU;PTPRU;PTPRU	Body;Body;Body	S_Shelf	0.58865	0.909554	Hyper
cg11747820	NM_133178;NM_133177;NM_005704	1	29584023	PTPRU;PTPRU;PTPRU	Body;Body;Body	N_Shore	0.522389	0.760342	Hyper
cg01115565	NM_133178;NM_133177;NM_005704	1	29584222	PTPRU;PTPRU;PTPRU	Body;Body;Body	N_Shore	0.576345	0.823863	Hyper
cg13466456	NM_133178;NM_133177;NM_005704	1	29587088	PTPRU;PTPRU;PTPRU	Body;Body;Body	Island	0.823327	0.535364	Hypo
cg05694921	NM_133178;NM_133177;NM_005704	1	29587117	PTPRU;PTPRU;PTPRU	Body;Body;Body	Island	0.961018	0.761561	Hypo
cg15151052	NM_133178;NM_133177;NM_005704	1	29617359	PTPRU;PTPRU;PTPRU	Body;Body;Body	-	0.21092	0.400235	Hyper
cg01974817	-	1	29802252	-	-	N_Shelf	0.201897	0.699269	Hyper
cg22530977	-	1	29830579	-	-	-	0.226708	0.449115	Hyper
cg06966245	-	1	30043002	-	-	-	0.0687721	0.393644	Hyper
cg16248160	-	1	30138182	-	-	-	0.79948	0.609715	Hypo
cg18289141	-	1	30182218	-	-	-	0.0622935	0.248741	Hyper
cg10112249	-	1	30531045	-	-	-	0.767469	0.517526	Hypo
cg00547983	-	1	30715185	-	-	-	0.168143	0.340339	Hyper
cg04567140	-	1	31000432	-	-	-	0.887791	0.489077	Hypo
cg26798452	-	1	31158026	-	-	Island	0.356932	0.0806962	Hypo
cg08023265	-	1	31158138	-	-	Island	0.46501	0.199566	Hypo
cg17484671	-	1	31158158	-	-	Island	0.254935	0.0298218	Hypo
cg16107724	-	1	31158299	-	-	S_Shore	0.471491	0.0523984	Hypo
cg20406090	-	1	31162957	-	-	-	0.529532	0.236886	Hypo
cg19510565	NM_006762	1	31217240	LAPTM5	Body	-	0.50414	0.303605	Hypo
cg19919590	NM_006762	1	31229569	LAPTM5	Body	-	0.378525	0.548145	Hyper
cg25470758	-	1	31280143	-	-	Island	0.187939	0.593216	Hyper
cg10773023	-	1	31282126	-	-	S_Shore	0.109502	0.826147	Hyper
cg17178126	-	1	31331750	-	-	-	0.46229	0.730444	Hyper
cg05374982	NM_014654	1	31376412	SDC3	Body	-	0.181687	0.528883	Hyper
cg08161802	NM_014654	1	31377381	SDC3	Body	N_Shelf	0.377341	0.553511	Hyper
cg01566216	NM_014654	1	31379146	SDC3	Body	N_Shore	0.623988	0.825631	Hyper
cg00456651	NM_014654	1	31380425	SDC3	Body	N_Shore	0.176099	0.40385	Hyper
cg04078732	NM_014676;NM_001020658	1	31439111	PUM1;PUM1	Body;Body	-	0.907937	0.330511	Hypo
cg10947764	NM_014676;NM_001020658	1	31449882	PUM1;PUM1	Body;Body	-	0.92079	0.552816	Hypo
cg04976330	NM_014676;NM_001020658	1	31480640	PUM1;PUM1	Body;Body	-	0.527273	0.70537	Hyper
cg08721026	-	1	31575349	-	-	-	0.0951302	0.303664	Hyper
cg03895221	-	1	31717101	-	-	-	0.347783	0.524134	Hyper
cg09017001	-	1	31870508	-	-	-	0.141825	0.784859	Hyper
cg24401262	-	1	31956405	-	-	-	0.0613371	0.395833	Hyper
cg07096763	-	1	31971752	-	-	-	0.594314	0.401929	Hypo
cg16530130	NR_027085	1	31988357	LOC284551	Body	-	0.497844	0.813699	Hyper
cg09070415	NM_022164	1	32041052	TINAGL1	TSS1500	-	0.591418	0.777005	Hyper
cg16103203	NM_022164	1	32041507	TINAGL1	TSS1500	-	0.459593	0.616047	Hyper
cg16817668	-	1	32055006	-	-	S_Shore	0.268988	0.658992	Hyper
cg18383660	NM_001525	1	32082219	HCRTR1	TSS1500	N_Shore	0.744985	0.518062	Hypo
cg01764046	NM_001525	1	32082577	HCRTR1	TSS1500	N_Shore	0.804624	0.472069	Hypo
cg16697620	NM_001525	1	32092196	HCRTR1	Body	-	0.147217	0.31879	Hyper
cg13098124	-	1	32113313	-	-	S_Shelf	0.680935	0.346611	Hypo
cg03537386	NM_001856	1	32155667	COL16A1	Body	-	0.211201	0.37267	Hyper
cg17519449	NM_001703	1	32205031	BAI2	Body	N_Shelf	0.227731	0.427204	Hyper
cg04265492	NM_001703	1	32220996	BAI2	Body	N_Shore	0.30221	0.739566	Hyper
cg08160462	-	1	32238731	-	-	S_Shore	0.825388	0.600113	Hypo
cg05944260	NM_144569	1	32264223	SPOCD1	Body	-	0.15835	0.390652	Hyper
cg05130830	-	1	32303910	-	-	-	0.411366	0.639997	Hyper
cg11756387	NM_080391;NM_080392	1	32401244	PTP4A2;PTP4A2	5'UTR;5'UTR	N_Shelf	0.438698	0.874495	Hyper
cg16554164	-	1	32410678	-	-	S_Shore	0.104615	0.272862	Hyper
cg07915117	-	1	32421131	-	-	-	0.91445	0.541623	Hypo
cg17796511	NM_018056	1	32566833	TMEM39B	Body	-	0.1397	0.544593	Hyper
cg08717931	NM_012316	1	32617124	KPNA6	Body	-	0.127852	0.578861	Hyper
cg01235983	NM_024296	1	32669150	CCDC28B	Body	N_Shore	0.191291	0.70342	Hyper
cg12462377	NM_024296	1	32669293	CCDC28B	Body	N_Shore	0.557864	0.882821	Hyper
cg10107956	NM_019118	1	32685165	C1orf91	Body	N_Shelf	0.454862	0.734252	Hyper
cg16985778	NR_026850	1	32708234	MTMR9L	TSS1500	S_Shore	0.293523	0.589281	Hyper
cg10204320	NR_026850	1	32708276	MTMR9L	TSS1500	S_Shore	0.188057	0.394808	Hyper
cg02830936	NR_026850	1	32708485	MTMR9L	TSS1500	S_Shore	0.335435	0.549563	Hyper
cg21155609	NM_032648	1	32713275	FAM167B	1stExon	N_Shore	0.691516	0.851421	Hyper
cg04249754	NM_005356	1	32715483	LCK	TSS1500	S_Shore	0.673525	0.482379	Hypo
cg14843030	NM_005356	1	32716051	LCK	TSS1500	S_Shore	0.83873	0.668681	Hypo
cg10325497	NM_005356;NM_001042771	1	32739049	LCK;LCK	5'UTR;TSS1500	N_Shore	0.212878	0.439183	Hyper
cg17223520	NM_005356;NM_001042771	1	32739114	LCK;LCK	5'UTR;TSS1500	N_Shore	0.198218	0.593952	Hyper
cg10994944	NM_005356;NM_001042771	1	32741152	LCK;LCK	Body;Body	Island	0.653893	0.357621	Hypo
cg10837783	NM_005356;NM_001042771	1	32741454	LCK;LCK	Body;Body	Island	0.700973	0.536092	Hypo
cg07376381	NM_005356;NM_001042771	1	32741518	LCK;LCK	Body;Body	Island	0.447409	0.258099	Hypo
cg07208172	-	1	32818353	-	-	S_Shore	0.664821	0.334019	Hypo
cg13303520	NM_001143889;NM_001143888;NM_018045;NM_001143890	1	32856704	BSDC1;BSDC1;BSDC1;BSDC1	Body;Body;Body;Body	N_Shelf	0.262644	0.107075	Hypo
cg13065299	-	1	32964490	-	-	N_Shore	0.438809	0.928578	Hyper
cg00174967	-	1	32970526	-	-	S_Shelf	0.600922	0.790312	Hyper
cg25100011	NM_005610;NM_030786;NM_001135255;NM_001135256;NM_001161708	1	33146725	RBBP4;SYNC;RBBP4;RBBP4;SYNC	3'UTR;3'UTR;3'UTR;3'UTR;3'UTR	-	0.235632	0.86439	Hyper
cg05342835	NM_030786;NM_001161708	1	33160791	SYNC;SYNC	Body;Body	-	0.69822	0.411584	Hypo
cg04014002	NM_020888	1	33206468	KIAA1522	TSS1500	N_Shore	0.612818	0.843308	Hyper
cg16728604	NM_020888	1	33206504	KIAA1522	TSS1500	N_Shore	0.264378	0.46395	Hyper
cg06746774	NM_020888	1	33216950	KIAA1522	Body	N_Shelf	0.917993	0.646958	Hypo
cg22048405	NM_020888	1	33226596	KIAA1522	Body	-	0.76434	0.55715	Hypo
cg09804503	NM_020888	1	33231313	KIAA1522	Body	-	0.3963	0.550163	Hyper
cg13629162	NM_020888	1	33234487	KIAA1522	Body	N_Shore	0.878873	0.676465	Hypo
cg05695699	NM_020888	1	33235324	KIAA1522	Body	N_Shore	0.208559	0.415676	Hyper
cg00423597	NM_020888	1	33235531	KIAA1522	Body	Island	0.60747	0.850061	Hyper
cg23925199	NM_003680	1	33272862	YARS	Body	-	0.428792	0.262817	Hypo
cg20951444	NM_153756	1	33337112	FNDC5	TSS1500	-	0.344785	0.658865	Hyper
cg25364822	NM_153756	1	33337257	FNDC5	TSS1500	-	0.346213	0.604023	Hyper
cg22166728	-	1	33390524	-	-	-	0.393388	0.74108	Hyper
cg26117025	-	1	33390700	-	-	-	0.284876	0.451832	Hyper
cg07318867	-	1	33391207	-	-	-	0.612266	0.392715	Hypo
cg08248611	-	1	33391569	-	-	-	0.624267	0.339031	Hypo
cg26266099	-	1	33391638	-	-	-	0.546313	0.224925	Hypo
cg26070099	-	1	33471937	-	-	-	0.268563	0.859546	Hyper
cg13690407	-	1	33473178	-	-	-	0.46611	0.217405	Hypo
cg08128087	-	1	33593457	-	-	S_Shore	0.491274	0.135041	Hypo
cg03306027	NM_018207	1	33612024	TRIM62	3'UTR	N_Shore	0.174581	0.770217	Hyper
cg20156985	-	1	33694609	-	-	-	0.106319	0.259206	Hyper
cg03767970	NM_152493	1	33721234	ZNF362	TSS1500	N_Shore	0.0788106	0.261933	Hyper
cg11198589	NM_152493	1	33721369	ZNF362	TSS1500	N_Shore	0.181932	0.380463	Hyper
cg19082493	NM_152493	1	33724252	ZNF362	5'UTR	S_Shelf	0.472177	0.664707	Hyper
cg02972475	NM_152493	1	33741944	ZNF362	Body	Island	0.499844	0.731019	Hyper
cg18964375	-	1	33772147	-	-	Island	0.290061	0.129056	Hypo
cg15895925	NM_004427;NM_198040	1	33810859	PHC2;PHC2	5'UTR;Body	N_Shelf	0.133811	0.327508	Hyper
cg11531997	NM_198040	1	33839553	PHC2	Body	-	0.52731	0.740503	Hyper
cg02362848	-	1	33848786	-	-	-	0.495564	0.827366	Hyper
cg20825110	-	1	33854504	-	-	-	0.329103	0.52558	Hyper
cg15593269	-	1	33875964	-	-	-	0.333205	0.77069	Hyper
cg18238908	-	1	33893978	-	-	N_Shelf	0.530136	0.840553	Hyper
cg22361106	-	1	33909498	-	-	-	0.0665262	0.471657	Hyper
cg01219205	NM_145238	1	33937433	ZSCAN20	TSS1500	N_Shore	0.886155	0.58676	Hypo
cg04159098	NM_052896	1	33982683	CSMD2	3'UTR	-	0.679392	0.903867	Hyper
cg25104186	NM_052896	1	34098967	CSMD2	Body	Island	0.259017	0.105567	Hypo
cg09844805	NM_052896;NM_145205	1	34325183	CSMD2;HMGB4	Body;TSS1500	-	0.915991	0.754978	Hypo
cg27559224	NM_145205;NM_052896;NM_001008728	1	34329348	HMGB4;CSMD2;HMGB4	5'UTR;Body;TSS1500	-	0.850788	0.688052	Hypo
cg22599122	NM_145205;NM_052896;NM_001008728;NM_001008728	1	34329757	HMGB4;CSMD2;HMGB4;HMGB4	5'UTR;Body;1stExon;5'UTR	-	0.852549	0.672658	Hypo
cg15110800	NM_052896	1	34352660	CSMD2	Body	-	0.445249	0.751598	Hyper
cg24941457	NM_052896	1	34420873	CSMD2	Body	-	0.911183	0.587865	Hypo
cg15207669	NM_052896	1	34420920	CSMD2	Body	-	0.823534	0.587413	Hypo
cg06964608	NM_032884	1	34633066	C1orf94	5'UTR	S_Shelf	0.505804	0.270243	Hypo
cg11524446	NM_032884;NM_001134734	1	34642184	C1orf94;C1orf94	5'UTR;TSS1500	N_Shore	0.795627	0.592437	Hypo
cg16384849	NM_032884;NM_001134734	1	34642386	C1orf94;C1orf94	5'UTR;TSS200	Island	0.5513	0.391892	Hypo
cg24411961	NM_032884;NM_001134734	1	34642396	C1orf94;C1orf94	5'UTR;TSS200	Island	0.570307	0.310679	Hypo
cg10834893	-	1	34936319	-	-	-	0.103402	0.332869	Hyper
cg19088634	-	1	35229391	-	-	S_Shelf	0.357613	0.600191	Hyper
cg07999953	NM_001005752;NM_024009	1	35249327	GJB3;GJB3	5'UTR;5'UTR	N_Shore	0.543169	0.775426	Hyper
cg10708898	-	1	35309303	-	-	-	0.741275	0.268825	Hypo
cg09180520	NM_001080418	1	35355260	DLGAP3	Body	S_Shelf	0.283884	0.132995	Hypo
cg14210447	-	1	35688002	-	-	-	0.143078	0.465307	Hyper
cg16996242	NM_005095	1	35754118	ZMYM4	Body	-	0.433818	0.207142	Hypo
cg16902255	-	1	35897100	-	-	-	0.298764	0.469194	Hyper
cg10959672	NM_024874	1	35972127	KIAA0319L	Body	-	0.631737	0.814785	Hyper
cg13550410	NM_024874	1	36004549	KIAA0319L	Body	-	0.729455	0.156407	Hypo
cg15388210	NM_024874	1	36005826	KIAA0319L	Body	-	0.354801	0.102262	Hypo
cg00234370	NM_024874	1	36021674	KIAA0319L	5'UTR	N_Shore	0.415945	0.187298	Hypo
cg22402261	NM_001014841;NM_014284;NM_001014839	1	36026611	NCDN;NCDN;NCDN	Body;Body;Body	S_Shelf	0.802311	0.647688	Hypo
cg17474422	NM_178548	1	36039866	TFAP2E	Body	Island	0.782629	0.581232	Hypo
cg05845757	NM_178548	1	36039885	TFAP2E	Body	Island	0.880623	0.648229	Hypo
cg13304265	-	1	36111024	-	-	S_Shelf	0.810876	0.551117	Hypo
cg22380322	NM_005202	1	36566160	COL8A2	TSS1500	-	0.375622	0.699308	Hyper
cg27181349	-	1	36574854	-	-	-	0.487084	0.335061	Hypo
cg04482628	-	1	36581751	-	-	-	0.49773	0.773087	Hyper
cg27294164	-	1	36585141	-	-	-	0.441721	0.290066	Hypo
cg04872603	-	1	36594217	-	-	S_Shelf	0.806222	0.644567	Hypo
cg13798679	-	1	36617570	-	-	N_Shelf	0.391859	0.548353	Hyper
cg25304816	NM_018067	1	36627734	MAP7D1	Body	-	0.300853	0.462846	Hyper
cg17327029	NM_018067	1	36636579	MAP7D1	Body	-	0.598273	0.778331	Hyper
cg10622536	NM_001162530	1	36771021	C1orf113	TSS1500	N_Shore	0.522653	0.859925	Hyper
cg21418854	NM_024676;NM_001162530	1	36771781	C1orf113;C1orf113	TSS1500;TSS1500	N_Shore	0.582236	0.745669	Hyper
cg00426377	NM_024676;NM_001162530	1	36785859	C1orf113;C1orf113	Body;Body	N_Shore	0.349345	0.606026	Hyper
cg22810403	NM_018166	1	36790444	FAM176B	TSS1500	S_Shore	0.367262	0.640658	Hyper
cg06774445	-	1	36793290	-	-	S_Shelf	0.497427	0.882658	Hyper
cg06100445	NM_032017	1	36807572	STK40	Body	Island	0.884388	0.656224	Hypo
cg17827328	NM_032017	1	36817299	STK40	Body	-	0.638575	0.859479	Hyper
cg08529481	NM_032017	1	36832173	STK40	5'UTR	-	0.216803	0.691834	Hyper
cg25722983	NM_032017	1	36840028	STK40	5'UTR	-	0.453217	0.643419	Hyper
cg26653824	-	1	36866445	-	-	S_Shelf	0.672257	0.843692	Hyper
cg05266437	NM_156038;NM_156039;NM_000760;NM_172313	1	36939177	CSF3R;CSF3R;CSF3R;CSF3R	Body;Body;Body;Body	-	0.759285	0.604486	Hypo
cg15210817	NM_172313;NM_000760;NM_156038;NM_156039	1	36949518	CSF3R;CSF3R;CSF3R;CSF3R	TSS1500;TSS1500;TSS1500;TSS1500	-	0.69214	0.298386	Hypo
cg04089674	-	1	37055042	-	-	-	0.64154	0.489132	Hypo
cg19640303	NM_000831	1	37271960	GRIK3	Body	-	0.97018	0.620843	Hypo
cg21409965	NM_000831	1	37283904	GRIK3	Body	-	0.148303	0.452685	Hyper
cg03140118	NM_025079	1	37939320	ZC3H12A	TSS1500	N_Shore	0.193854	0.366702	Hyper
cg27542048	NM_013285	1	38041222	GNL2	Body	-	0.565434	0.903252	Hyper
cg13054119	NM_001038633	1	38098935	RSPO1	5'UTR	N_Shore	0.631616	0.263102	Hypo
cg17161617	NM_001038633	1	38101652	RSPO1	TSS1500	S_Shore	0.147147	0.460855	Hyper
cg10123642	-	1	38104517	-	-	S_Shelf	0.634055	0.422897	Hypo
cg07003115	NM_001113482;NM_001031740	1	38259096	MANEAL;MANEAL	TSS1500;TSS1500	Island	0.18494	0.336602	Hyper
cg06709178	NM_005540	1	38328759	INPP5B	Body	S_Shelf	0.748454	0.900434	Hyper
cg09122414	NM_005540	1	38391771	INPP5B	Body	-	0.271197	0.647859	Hyper
cg05202204	-	1	38460950	-	-	N_Shore	0.542556	0.721858	Hyper
cg09847153	-	1	38461540	-	-	N_Shore	0.110807	0.283789	Hyper
cg24088273	-	1	38592976	-	-	-	0.746211	0.416814	Hypo
cg06542806	-	1	38606161	-	-	-	0.428608	0.595087	Hyper
cg15689121	-	1	38618977	-	-	-	0.628766	0.850441	Hyper
cg19746897	-	1	38757741	-	-	-	0.513514	0.67093	Hyper
cg16586530	-	1	38757902	-	-	-	0.580158	0.74517	Hyper
cg09138028	-	1	38802860	-	-	-	0.844286	0.665245	Hypo
cg00725089	-	1	38942403	-	-	Island	0.346355	0.153244	Hypo
cg03216506	-	1	38942581	-	-	S_Shore	0.773958	0.552896	Hypo
cg11959697	-	1	38942644	-	-	S_Shore	0.550976	0.230727	Hypo
cg17434008	-	1	38974111	-	-	-	0.119269	0.445482	Hyper
cg06865451	-	1	39035934	-	-	-	0.347154	0.533831	Hyper
cg18270687	-	1	39035982	-	-	-	0.17556	0.753511	Hyper
cg02861615	-	1	39036030	-	-	-	0.104961	0.492449	Hyper
cg00968890	-	1	39042981	-	-	N_Shore	0.304245	0.47361	Hyper
cg07015554	-	1	39074102	-	-	-	0.292098	0.486848	Hyper
cg12410921	-	1	39249664	-	-	-	0.394801	0.175187	Hypo
cg19250639	-	1	39281166	-	-	N_Shelf	0.512361	0.717972	Hyper
cg03130816	NM_024595;NM_001136275	1	39456103	AKIRIN1;AKIRIN1	TSS1500;TSS1500	N_Shore	0.568415	0.375938	Hypo
cg17784876	NM_001136275;NM_024595	1	39464086	AKIRIN1;AKIRIN1	Body;Body	-	0.580877	0.828722	Hyper
cg07388493	NM_004552	1	39491459	NDUFS5	TSS1500	-	0.607691	0.436469	Hypo
cg09071280	-	1	39541952	-	-	-	0.398732	0.145597	Hypo
cg00426822	NM_012090	1	39546536	MACF1	TSS1500	N_Shore	0.157345	0.355773	Hyper
cg04000234	NM_012090	1	39568852	MACF1	Body	N_Shore	0.359354	0.770734	Hyper
cg22367631	NM_012090	1	39569079	MACF1	Body	N_Shore	0.139102	0.689032	Hyper
cg08456420	NM_012090	1	39570175	MACF1	Body	N_Shore	0.570741	0.771395	Hyper
cg08259526	NM_012090	1	39570323	MACF1	Body	N_Shore	0.257362	0.457812	Hyper
cg08664568	NM_012090	1	39598712	MACF1	Body	-	0.457053	0.796765	Hyper
cg05800561	NM_012090	1	39680296	MACF1	Body	-	0.860761	0.595914	Hypo
cg06115679	NM_012090	1	39721316	MACF1	Body	-	0.441192	0.60227	Hyper
cg18647268	NM_012090	1	39735142	MACF1	Body	-	0.290629	0.555657	Hyper
cg00352106	NM_012090;NM_033044	1	39864197	MACF1;MACF1	Body;Body	-	0.51944	0.290802	Hypo
cg12425180	NM_001135654;NM_003819;NM_001135653;NR_002983	1	40033305	PABPC4;PABPC4;PABPC4;SNORA55	Body;Body;Body;TSS200	-	0.630465	0.795522	Hyper
cg15123755	-	1	40075810	-	-	-	0.455337	0.691218	Hyper
cg23037132	NM_014571	1	40105664	HEYL	TSS1500	Island	0.101842	0.289842	Hyper
cg17449954	NM_014571	1	40105667	HEYL	TSS1500	Island	0.194895	0.602757	Hyper
cg17602126	NM_014571	1	40105687	HEYL	TSS1500	Island	0.330973	0.736463	Hyper
cg12160637	NM_014571	1	40105706	HEYL	TSS1500	Island	0.220325	0.468224	Hyper
cg06154570	NM_014571	1	40105764	HEYL	TSS1500	S_Shore	0.275508	0.468469	Hyper
cg22851420	NM_016257	1	40149650	HPCAL4	Body	Island	0.181415	0.450424	Hyper
cg00974095	NM_016257	1	40154614	HPCAL4	5'UTR	N_Shelf	0.437551	0.589636	Hyper
cg20966426	-	1	40167317	-	-	-	0.695261	0.271153	Hypo
cg21206770	NM_203457;NM_203456;NM_006112	1	40203334	PPIE;PPIE;PPIE	TSS1500;TSS1500;TSS1500	N_Shore	0.588798	0.354716	Hypo
cg01941586	NM_203457;NM_203456;NM_006112	1	40203715	PPIE;PPIE;PPIE	TSS1500;TSS1500;TSS1500	N_Shore	0.659544	0.393925	Hypo
cg00546153	NM_203457;NM_006112;NM_203456	1	40205266	PPIE;PPIE;PPIE	5'UTR;Body;Body	S_Shore	0.357665	0.2061	Hypo
cg12583369	NM_001033082;NM_001033081	1	40361910	MYCL1;MYCL1	3'UTR;3'UTR	-	0.434952	0.665706	Hyper
cg13363823	NM_001033082;NM_001033081	1	40362907	MYCL1;MYCL1	3'UTR;3'UTR	N_Shelf	0.524901	0.236762	Hypo
cg12225467	-	1	40372098	-	-	S_Shelf	0.483257	0.700665	Hyper
cg08106973	-	1	40399833	-	-	-	0.118261	0.287182	Hyper
cg06804873	NM_032793;NM_001136493	1	40419732	MFSD2A;MFSD2A	TSS1500;TSS1500	N_Shore	0.702083	0.525805	Hypo
cg23639565	NM_006367;NM_001105530	1	40507857	CAP1;CAP1	5'UTR;5'UTR	S_Shore	0.333846	0.493039	Hyper
cg21410633	NM_006367;NM_001105530	1	40525679	CAP1;CAP1	Body;Body	-	0.485829	0.209974	Hypo
cg26042300	NM_022733	1	40887988	SMAP2	3'UTR	-	0.265858	0.421675	Hyper
cg15986668	NM_001142587;NM_001142589;NM_001142588;NR_024567;NM_014223;NM_001142590	1	41156730	NFYC;NFYC;NFYC;LOC100130557;NFYC;NFYC	TSS1500;TSS1500;TSS1500;Body;TSS1500;TSS1500	N_Shore	0.712332	0.465098	Hypo
cg13573746	NM_001142589;NM_014223;NM_001142587;NM_001142588;NM_001142590	1	41204786	NFYC;NFYC;NFYC;NFYC;NFYC	Body;Body;Body;Body;Body	-	0.414727	0.705376	Hyper
cg05307301	NM_004700;NM_172163	1	41268493	KCNQ4;KCNQ4	Body;Body	S_Shore	0.523737	0.314159	Hypo
cg06626599	NM_004700;NM_172163	1	41284135	KCNQ4;KCNQ4	Body;Body	Island	0.334319	0.180906	Hypo
cg12627726	NM_004700;NM_172163	1	41290409	KCNQ4;KCNQ4	Body;Body	-	0.643067	0.307217	Hypo
cg08719289	NM_133467	1	41328378	CITED4	TSS1500	S_Shore	0.824579	0.476421	Hypo
cg10705800	NM_133467	1	41328420	CITED4	TSS1500	S_Shore	0.779616	0.465117	Hypo
cg08457158	-	1	41367714	-	-	-	0.129737	0.488692	Hyper
cg08900518	-	1	41410216	-	-	-	0.284005	0.123072	Hypo
cg24691942	NM_012236	1	41652836	SCMH1	5'UTR	-	0.489329	0.857523	Hyper
cg05152781	-	1	41780807	-	-	-	0.388679	0.145862	Hypo
cg01961153	-	1	41826446	-	-	N_Shore	0.754964	0.548191	Hypo
cg09322386	-	1	41863226	-	-	-	0.906877	0.203154	Hypo
cg11786833	-	1	41884697	-	-	-	0.450716	0.62661	Hyper
cg25193276	-	1	41901646	-	-	-	0.191506	0.481448	Hyper
cg14978637	NM_001956	1	41950817	EDN2	TSS1500	-	0.64735	0.486506	Hypo
cg13946806	-	1	41969562	-	-	-	0.164572	0.480267	Hyper
cg09501963	NM_024503;NM_001127714	1	41978988	HIVEP3;HIVEP3	Body;Body	N_Shelf	0.736111	0.492876	Hypo
cg20165402	NM_024503;NM_001127714	1	42079623	HIVEP3;HIVEP3	5'UTR;5'UTR	-	0.166895	0.400327	Hyper
cg25191304	NM_024503;NM_001127714	1	42097792	HIVEP3;HIVEP3	5'UTR;5'UTR	-	0.374488	0.855487	Hyper
cg16523490	NM_024503;NM_001127714	1	42115829	HIVEP3;HIVEP3	5'UTR;5'UTR	-	0.110606	0.294365	Hyper
cg17892259	NM_024503;NM_001127714	1	42149829	HIVEP3;HIVEP3	5'UTR;5'UTR	-	0.706679	0.870594	Hyper
cg09664054	NM_024503;NM_001127714	1	42179097	HIVEP3;HIVEP3	5'UTR;5'UTR	-	0.499103	0.775055	Hyper
cg23114964	NM_024503;NM_001127714	1	42217077	HIVEP3;HIVEP3	5'UTR;5'UTR	-	0.343731	0.647564	Hyper
cg19619028	NM_024503;NM_001127714	1	42327967	HIVEP3;HIVEP3	5'UTR;5'UTR	-	0.3643	0.754467	Hyper
cg21830221	NM_024503;NM_001127714	1	42334284	HIVEP3;HIVEP3	5'UTR;5'UTR	-	0.35503	0.802975	Hyper
cg16128096	NM_024503;NM_001127714	1	42358048	HIVEP3;HIVEP3	5'UTR;5'UTR	-	0.48176	0.879601	Hyper
cg15542713	NM_024503;NM_001127714	1	42385581	HIVEP3;HIVEP3	TSS1500;TSS1500	S_Shore	0.658958	0.853259	Hyper
cg16145216	NM_024503;NM_001127714	1	42385662	HIVEP3;HIVEP3	TSS1500;TSS1500	S_Shore	0.479934	0.682439	Hyper
cg19362478	-	1	42420460	-	-	-	0.56314	0.0919109	Hypo
cg14093106	-	1	42503579	-	-	S_Shore	0.290406	0.74775	Hyper
cg09212118	NM_033553	1	42630526	GUCA2A	TSS200	-	0.446386	0.266408	Hypo
cg03730249	NM_014947	1	42692013	FOXJ3	Body	-	0.863519	0.517347	Hypo
cg21396630	NM_173642	1	42886004	RIMKLA	3'UTR	-	0.692721	0.844708	Hyper
cg06346081	NM_024664;NM_032257;NM_001146192;NM_001077447;NM_001146192	1	42921584	PPCS;ZMYND12;ZMYND12;PPCS;ZMYND12	TSS1500;1stExon;5'UTR;TSS1500;1stExon	N_Shore	0.359823	0.209605	Hypo
cg00060956	-	1	43209576	-	-	-	0.809439	0.634474	Hypo
cg24542667	-	1	43209606	-	-	-	0.840172	0.554225	Hypo
cg26617272	NM_199342	1	43279726	CCDC23	Body	N_Shelf	0.508794	0.781197	Hyper
cg18142162	NM_199342;NM_001017922	1	43281678	CCDC23;ERMAP	Body;TSS1500	N_Shore	0.170041	0.321317	Hyper
cg23839159	NM_199342;NM_001017922	1	43281794	CCDC23;ERMAP	Body;TSS1500	N_Shore	0.257168	0.620495	Hyper
cg08223760	NM_018538;NM_001017922	1	43291209	ERMAP;ERMAP	TSS200;5'UTR	-	0.324691	0.536765	Hyper
cg06372967	-	1	43351860	-	-	N_Shore	0.280958	0.605349	Hyper
cg09793809	-	1	43352918	-	-	Island	0.711845	0.543229	Hypo
cg26185836	NM_006516	1	43392690	SLC2A1	3'UTR	S_Shelf	0.598403	0.802168	Hyper
cg05345039	NM_006516	1	43401889	SLC2A1	Body	-	0.598073	0.843591	Hyper
cg05942022	NM_006516	1	43402591	SLC2A1	Body	-	0.223219	0.518241	Hyper
cg09502149	NM_006516	1	43406792	SLC2A1	Body	-	0.0878326	0.362186	Hyper
cg01924561	NM_006516	1	43416103	SLC2A1	Body	-	0.453817	0.808799	Hyper
cg00737593	NM_006516	1	43422337	SLC2A1	Body	N_Shore	0.653618	0.873628	Hyper
cg05802386	NM_006516	1	43422920	SLC2A1	Body	N_Shore	0.42591	0.871179	Hyper
cg20282814	NM_006516	1	43423072	SLC2A1	Body	N_Shore	0.461268	0.914614	Hyper
cg07245624	-	1	43438914	-	-	-	0.254007	0.771362	Hyper
cg05712748	-	1	43472312	-	-	N_Shore	0.789763	0.574978	Hypo
cg08529269	-	1	43514755	-	-	-	0.185225	0.373165	Hyper
cg05753629	-	1	43535050	-	-	S_Shore	0.604662	0.87482	Hyper
cg21267936	-	1	43703989	-	-	-	0.281525	0.127216	Hypo
cg12752420	NM_001164829;NM_182517	1	43751363	C1orf210;C1orf210	TSS200;TSS200	-	0.502721	0.758175	Hyper
cg00500789	NM_001164829;NM_182517	1	43751370	C1orf210;C1orf210	TSS200;TSS200	-	0.365315	0.59757	Hyper
cg23800435	NM_001164829;NM_182517	1	43751376	C1orf210;C1orf210	TSS200;TSS200	-	0.274957	0.439265	Hyper
cg19027361	NM_005424	1	43768553	TIE1	Body	N_Shore	0.292418	0.521962	Hyper
cg07977713	NM_005373	1	43814169	MPL	Body	N_Shore	0.674018	0.491469	Hypo
cg06890028	NM_014663	1	44137602	KDM4A	Body	-	0.488529	0.254496	Hypo
cg19636224	NM_174965;NM_174971;NM_174968;NM_174964;NM_174966;NM_174970;NM_174969;NM_174963;NM_006279;NM_174967	1	44176844	ST3GAL3;ST3GAL3;ST3GAL3;ST3GAL3;ST3GAL3;ST3GAL3;ST3GAL3;ST3GAL3;ST3GAL3;ST3GAL3	5'UTR;5'UTR;5'UTR;5'UTR;5'UTR;5'UTR;5'UTR;5'UTR;5'UTR;5'UTR	S_Shelf	0.680242	0.881277	Hyper
cg11958827	NM_174968;NM_006279;NM_174971;NM_174963;NM_174967;NM_174969;NM_174970;NM_174964;NM_174965;NM_174966	1	44252126	ST3GAL3;ST3GAL3;ST3GAL3;ST3GAL3;ST3GAL3;ST3GAL3;ST3GAL3;ST3GAL3;ST3GAL3;ST3GAL3	Body;Body;Body;Body;Body;Body;Body;Body;Body;Body	-	0.195366	0.452333	Hyper
cg10886334	NM_174968;NM_006279;NM_174971;NM_174963;NM_174967;NM_174969;NM_174970;NM_174964;NM_174965;NM_174966	1	44334785	ST3GAL3;ST3GAL3;ST3GAL3;ST3GAL3;ST3GAL3;ST3GAL3;ST3GAL3;ST3GAL3;ST3GAL3;ST3GAL3	Body;Body;Body;Body;Body;Body;Body;Body;Body;Body	-	0.89571	0.694006	Hypo
cg04511444	NM_174968;NM_006279;NM_174971;NM_174963;NM_174967;NM_174969;NM_174970;NM_174964;NM_174965;NM_174966	1	44358979	ST3GAL3;ST3GAL3;ST3GAL3;ST3GAL3;ST3GAL3;ST3GAL3;ST3GAL3;ST3GAL3;ST3GAL3;ST3GAL3	Body;Body;Body;Body;Body;Body;Body;Body;Body;Body	-	0.295218	0.633772	Hyper
cg15962314	NM_057090;NM_001136215;NM_057091;NM_003976	1	44399869	ARTN;ARTN;ARTN;ARTN	5'UTR;5'UTR;5'UTR;TSS1500	N_Shore	0.443764	0.29364	Hypo
cg12599982	NM_057090;NM_001136215;NM_057091;NM_003976	1	44399894	ARTN;ARTN;ARTN;ARTN	5'UTR;5'UTR;5'UTR;TSS1500	N_Shore	0.512661	0.339021	Hypo
cg13392029	NM_057160;NM_057090;NM_001136215;NM_057091;NM_003976	1	44400749	ARTN;ARTN;ARTN;ARTN;ARTN	TSS1500;5'UTR;5'UTR;5'UTR;TSS1500	N_Shore	0.460013	0.289614	Hypo
cg19706472	NM_001024845;NM_006934;NM_201649	1	44462672	SLC6A9;SLC6A9;SLC6A9	3'UTR;3'UTR;3'UTR	-	0.580844	0.879002	Hyper
cg16583987	-	1	44509575	-	-	-	0.571728	0.742134	Hyper
cg10558063	-	1	44540412	-	-	-	0.737901	0.535475	Hypo
cg04295094	-	1	44566251	-	-	N_Shelf	0.507401	0.854832	Hyper
cg08979573	-	1	44568675	-	-	N_Shore	0.465712	0.895477	Hyper
cg20634514	NM_024066	1	44703750	ERI3	Body	-	0.111138	0.498563	Hyper
cg25363807	NM_024066	1	44703923	ERI3	Body	-	0.0391659	0.45311	Hyper
cg06638529	NM_024066	1	44704073	ERI3	Body	-	0.130124	0.619934	Hyper
cg08533162	NM_024066	1	44705417	ERI3	Body	-	0.233349	0.425728	Hyper
cg15833565	NM_024066	1	44741190	ERI3	Body	-	0.188557	0.487205	Hyper
cg15504666	NM_024066	1	44786174	ERI3	Body	-	0.191366	0.787741	Hyper
cg12527478	-	1	44844189	-	-	-	0.806747	0.617038	Hypo
cg07348418	NM_018150	1	44903330	RNF220	Body	-	0.808029	0.629577	Hypo
cg02892772	NM_018150	1	44991042	RNF220	Body	-	0.910587	0.493895	Hypo
cg08715595	NM_018150	1	45009266	RNF220	Body	-	0.656532	0.266838	Hypo
cg19692314	NM_018150	1	45042285	RNF220	Body	-	0.417519	0.165285	Hypo
cg09557643	NM_018150	1	45075447	RNF220	Body	-	0.721612	0.458055	Hypo
cg04139359	NM_018150	1	45085438	RNF220	Body	S_Shelf	0.0753265	0.306357	Hyper
cg11744075	NM_018150	1	45111435	RNF220	Body	-	0.76755	0.56703	Hypo
cg06783003	NM_018150	1	45116008	RNF220	Body	-	0.55073	0.795524	Hyper
cg09860921	NM_018150	1	45116241	RNF220	Body	N_Shelf	0.562599	0.744776	Hyper
cg03044096	NM_001145636;NM_024587	1	45140869	C1orf228;TMEM53	5'UTR;TSS1500	S_Shore	0.47212	0.235539	Hypo
cg10319709	NM_001145636	1	45155097	C1orf228	5'UTR	-	0.641674	0.259238	Hypo
cg03320492	NM_001145636	1	45187810	C1orf228	Body	N_Shore	0.470393	0.62194	Hyper
cg00280609	NM_153274	1	45250840	BEST4	Body	N_Shore	0.708781	0.551888	Hypo
cg27583604	NM_004073	1	45267345	PLK3	Body	S_Shore	0.561659	0.728532	Hyper
cg26297462	NM_001166292;NM_003738	1	45292204	PTCH2;PTCH2	Body;Body	-	0.61933	0.776525	Hyper
cg15684702	NM_001166292;NM_003738	1	45297445	PTCH2;PTCH2	Body;Body	-	0.541526	0.861794	Hyper
cg15329642	NM_001166292;NM_003738	1	45308298	PTCH2;PTCH2	Body;Body	N_Shore	0.178604	0.349139	Hyper
cg17298989	NM_001166588;NM_020365	1	45350531	EIF2B3;EIF2B3	Body;Body	-	0.22497	0.609742	Hyper
cg03518202	NM_020883	1	45669170	ZSWIM5	Body	N_Shelf	0.814982	0.529298	Hypo
cg02835462	NM_015112	1	46391567	MAST2	Body	-	0.871105	0.598955	Hypo
cg22337626	NM_015112	1	46420220	MAST2	Body	-	0.0849884	0.257453	Hyper
cg06974930	-	1	46633153	-	-	S_Shore	0.296579	0.135819	Hypo
cg08638929	NM_005727	1	46640255	TSPAN1	TSS1500	-	0.494673	0.837517	Hyper
cg04975920	NM_005727	1	46646224	TSPAN1	5'UTR	-	0.726749	0.485049	Hypo
cg04089800	NM_017739;NR_024332	1	46654770	POMGNT1;POMGNT1	3'UTR;Body	-	0.48373	0.677446	Hyper
cg11235697	NM_006004	1	46774670	UQCRH	Body	-	0.132172	0.81078	Hyper
cg06741803	NM_199044	1	46807522	NSUN4	Body	S_Shore	0.765968	0.615362	Hypo
cg15580309	NM_199044	1	46814106	NSUN4	Body	-	0.301173	0.467941	Hyper
cg06911238	NM_001441	1	46859671	FAAH	TSS1500	N_Shore	0.504086	0.676901	Hyper
cg12671744	NM_001441	1	46859774	FAAH	TSS200	Island	0.3147	0.525355	Hyper
cg26667735	NM_001441	1	46863109	FAAH	Body	S_Shelf	0.916016	0.670079	Hypo
cg18564464	-	1	46937902	-	-	N_Shelf	0.750084	0.586756	Hypo
cg26228014	-	1	47073138	-	-	S_Shelf	0.657464	0.817901	Hyper
cg18690385	NM_145279;NM_201403	1	47078966	MOBKL2C;MOBKL2C	Body;Body	Island	0.913368	0.661351	Hypo
cg06824199	NM_014774	1	47157809	KIAA0494	Body	-	0.751624	0.583238	Hypo
cg00503298	NM_001099772;NM_000779	1	47263713	CYP4B1;CYP4B1	TSS1500;TSS1500	-	0.810328	0.568294	Hypo
cg27291464	NM_178033	1	47488934	CYP4X1	TSS1500	N_Shore	0.515865	0.320324	Hypo
cg02991727	-	1	47646024	-	-	-	0.612428	0.413225	Hypo
cg10633601	NM_003189	1	47696701	TAL1	TSS1500	Island	0.287511	0.130325	Hypo
cg03525818	-	1	47796001	-	-	N_Shelf	0.585023	0.897071	Hyper
cg00806138	NM_012186	1	47881404	FOXE3	TSS1500	N_Shore	0.57216	0.403712	Hypo
cg13017614	NM_012186	1	47881737	FOXE3	TSS200	N_Shore	0.639793	0.403576	Hypo
cg08892370	NR_026878	1	47898435	MGC12982	Body	N_Shore	0.361995	0.102341	Hypo
cg05658236	NR_026878	1	47898911	MGC12982	Body	N_Shore	0.9031	0.345119	Hypo
cg18595867	NR_026878	1	47899212	MGC12982	Body	Island	0.833079	0.26543	Hypo
cg13851904	NR_026878	1	47899230	MGC12982	Body	Island	0.787444	0.27195	Hypo
cg24931632	NR_026878	1	47899667	MGC12982	Body	Island	0.668443	0.220739	Hypo
cg09277376	NR_026878	1	47899676	MGC12982	Body	Island	0.756552	0.234166	Hypo
cg25880954	NR_026878;NM_004474	1	47900630	MGC12982;FOXD2	TSS1500;TSS1500	S_Shore	0.81935	0.597295	Hypo
cg26518431	NR_026878;NM_004474	1	47901555	MGC12982;FOXD2	TSS1500;TSS200	N_Shore	0.842112	0.570896	Hypo
cg23659056	NR_026878;NM_004474	1	47901632	MGC12982;FOXD2	TSS1500;TSS200	N_Shore	0.83122	0.538165	Hypo
cg24114899	NR_026878;NM_004474;NM_004474	1	47901721	MGC12982;FOXD2;FOXD2	TSS1500;1stExon;5'UTR	N_Shore	0.840578	0.583973	Hypo
cg16342298	NM_004474;NM_004474	1	47902085	FOXD2;FOXD2	1stExon;5'UTR	N_Shore	0.86302	0.515025	Hypo
cg16076997	NM_004474	1	47905067	FOXD2	1stExon	Island	0.498032	0.177147	Hypo
cg15691862	NM_004474;NM_004474	1	47905438	FOXD2;FOXD2	3'UTR;1stExon	Island	0.936052	0.187455	Hypo
cg14513071	NM_004474;NM_004474	1	47905517	FOXD2;FOXD2	3'UTR;1stExon	Island	0.925276	0.397273	Hypo
cg02294302	NM_004474;NM_004474	1	47906276	FOXD2;FOXD2	3'UTR;1stExon	S_Shore	0.550332	0.397612	Hypo
cg16013720	-	1	47909234	-	-	N_Shore	0.894133	0.341192	Hypo
cg21475270	-	1	47909595	-	-	N_Shore	0.749697	0.294165	Hypo
cg24525176	-	1	47909931	-	-	Island	0.450729	0.231932	Hypo
cg13167730	-	1	47910074	-	-	Island	0.540284	0.210085	Hypo
cg13674174	-	1	47910181	-	-	Island	0.454901	0.131121	Hypo
cg03499234	-	1	47910239	-	-	Island	0.71217	0.227017	Hypo
cg19250799	-	1	47910456	-	-	Island	0.614367	0.122988	Hypo
cg06829686	-	1	47910843	-	-	Island	0.644483	0.0730941	Hypo
cg00203284	-	1	47910914	-	-	Island	0.545585	0.196455	Hypo
cg20284629	-	1	47911019	-	-	Island	0.657234	0.216956	Hypo
cg13936452	-	1	47911336	-	-	S_Shore	0.75957	0.146877	Hypo
cg06531379	-	1	47911449	-	-	S_Shore	0.80576	0.176504	Hypo
cg26864230	-	1	47911508	-	-	S_Shore	0.633822	0.0846229	Hypo
cg21535606	-	1	47911940	-	-	S_Shore	0.82074	0.194847	Hypo
cg08260398	-	1	47912079	-	-	S_Shore	0.618431	0.230191	Hypo
cg02267408	-	1	47914869	-	-	N_Shore	0.464145	0.166447	Hypo
cg17428085	-	1	47915008	-	-	N_Shore	0.810123	0.504603	Hypo
cg18017482	-	1	47915599	-	-	N_Shore	0.51089	0.224348	Hypo
cg00256155	-	1	47915647	-	-	Island	0.264465	0.0647479	Hypo
cg04908380	-	1	47915862	-	-	Island	0.680635	0.114056	Hypo
cg07870914	-	1	47915951	-	-	Island	0.7263	0.228015	Hypo
cg11585805	-	1	47973566	-	-	N_Shore	0.156783	0.370918	Hyper
cg21283167	-	1	47986245	-	-	-	0.837115	0.384036	Hypo
cg11573238	-	1	48002630	-	-	S_Shelf	0.215517	0.785397	Hyper
cg08640804	-	1	48058390	-	-	N_Shore	0.835478	0.682435	Hypo
cg17739555	-	1	48059354	-	-	S_Shore	0.506401	0.185	Hypo
cg03058412	-	1	48173399	-	-	N_Shore	0.16998	0.41386	Hyper
cg06320401	-	1	48176755	-	-	S_Shore	0.573469	0.402848	Hypo
cg00022054	-	1	48177261	-	-	S_Shore	0.611202	0.36252	Hypo
cg15575009	-	1	48179471	-	-	S_Shelf	0.82807	0.567111	Hypo
cg03386595	-	1	48194304	-	-	S_Shelf	0.12133	0.374586	Hyper
cg01881474	-	1	48242657	-	-	-	0.514007	0.737504	Hyper
cg25099516	-	1	48288813	-	-	-	0.463412	0.629519	Hyper
cg16401668	-	1	48296905	-	-	-	0.487196	0.754802	Hyper
cg06817454	-	1	48360454	-	-	-	0.187724	0.882084	Hyper
cg08121652	-	1	48381824	-	-	-	0.377692	0.592707	Hyper
cg18154417	-	1	48400073	-	-	-	0.230667	0.430437	Hyper
cg17425810	-	1	48449748	-	-	N_Shore	0.807183	0.251624	Hypo
cg05138148	-	1	48449895	-	-	Island	0.502504	0.184876	Hypo
cg03607680	-	1	48450020	-	-	Island	0.484119	0.0987557	Hypo
cg08456859	-	1	48450143	-	-	Island	0.676153	0.313467	Hypo
cg04871498	-	1	48450218	-	-	S_Shore	0.696203	0.25964	Hypo
cg25303772	-	1	48457524	-	-	N_Shelf	0.445663	0.828891	Hyper
cg02057755	NM_032785	1	48998823	AGBL4	3'UTR	-	0.212941	0.482686	Hyper
cg17076795	NM_032785	1	49244849	AGBL4	Body	S_Shelf	0.902889	0.532873	Hypo
cg24089936	NM_032785	1	49341594	AGBL4	Body	-	0.712604	0.420869	Hypo
cg21302480	NM_032785	1	50486893	AGBL4	Body	N_Shelf	0.664918	0.405856	Hypo
cg13909533	NM_001144776;NM_001144777	1	50568847	ELAVL4;ELAVL4	TSS1500;Body	-	0.744089	0.589254	Hypo
cg13844820	NM_001144777;NM_021952;NM_001144776;NM_001144775;NM_001144774	1	50574156	ELAVL4;ELAVL4;ELAVL4;ELAVL4;ELAVL4	Body;TSS1500;Body;Body;TSS1500	-	0.777899	0.579437	Hypo
cg08106706	NM_001144777;NM_001144776;NM_021952;NM_001144775;NM_001144774	1	50574591	ELAVL4;ELAVL4;ELAVL4;ELAVL4;ELAVL4	Body;Body;TSS200;Body;TSS200	-	0.56091	0.384317	Hypo
cg16397870	-	1	50801596	-	-	S_Shelf	0.529309	0.70731	Hyper
cg12470218	NM_007051	1	51110218	FAF1	Body	-	0.76673	0.300658	Hypo
cg15574895	NM_007051	1	51133602	FAF1	Body	-	0.38711	0.668064	Hyper
cg12620005	NM_001080494;NM_001144832	1	51779655	TTC39A;TTC39A	Body;Body	-	0.640016	0.862776	Hyper
cg05132999	NM_001144832	1	51796987	TTC39A	Body	S_Shore	0.615742	0.852636	Hyper
cg20698942	NM_001981	1	51910707	EPS15	Body	-	0.573159	0.75094	Hyper
cg03761216	NM_001981	1	51986130	EPS15	TSS1500	S_Shore	0.643491	0.109175	Hypo
cg01970336	NM_001981	1	51986254	EPS15	TSS1500	S_Shore	0.448945	0.130642	Hypo
cg13965924	-	1	52049419	-	-	-	0.599146	0.182009	Hypo
cg26055812	NM_148905;NM_148907;NM_148908;NM_148906;NM_024586;NM_148904;NM_148909	1	52198580	OSBPL9;OSBPL9;OSBPL9;OSBPL9;OSBPL9;OSBPL9;OSBPL9	5'UTR;Body;Body;5'UTR;Body;5'UTR;Body	S_Shelf	0.749878	0.562934	Hypo
cg03649284	NM_002525;NM_001101662	1	52345292	NRD1;NRD1	TSS1500;TSS1500	S_Shore	0.718838	0.475226	Hypo
cg13976154	NM_002867	1	52387259	RAB3B	Body	-	0.665297	0.872348	Hyper
cg02395396	NM_002867	1	52435307	RAB3B	Body	-	0.458794	0.684145	Hyper
cg00041014	NM_138417;NM_015913;NM_138417	1	52498044	KTI12;TXNDC12;KTI12	3'UTR;Body;1stExon	N_Shore	0.816966	0.543893	Hypo
cg17076592	NM_015913;NM_138417	1	52499691	TXNDC12;KTI12	Body;TSS1500	S_Shore	0.727822	0.513168	Hypo
cg10541053	NM_032449	1	52817279	CC2D1B	3'UTR	-	0.880235	0.712103	Hypo
cg00187465	NM_032449	1	52830898	CC2D1B	5'UTR	N_Shore	0.424807	0.667562	Hyper
cg00063982	-	1	53040491	-	-	-	0.0832713	0.317051	Hyper
cg17438457	-	1	53094893	-	-	N_Shelf	0.129298	0.367361	Hyper
cg04882349	NM_001042693	1	53098299	FAM159A	TSS1500	N_Shore	0.346577	0.835775	Hyper
cg12527995	NM_001042693	1	53103294	FAM159A	Body	S_Shelf	0.58424	0.919463	Hyper
cg04568981	-	1	53125850	-	-	-	0.267163	0.496731	Hyper
cg26827702	NM_024646	1	53238265	ZYG11B	Body	-	0.717449	0.936443	Hyper
cg20287790	NM_001004339	1	53359982	ZYG11A	3'UTR	-	0.786999	0.456654	Hypo
cg02086307	-	1	53390878	-	-	N_Shelf	0.725942	0.439011	Hypo
cg21538631	NM_001007098;NM_002979	1	53391662	SCP2;SCP2	TSS1500;TSS1500	N_Shore	0.601117	0.270031	Hypo
cg13078931	NM_001007098;NM_002979	1	53397458	SCP2;SCP2	Body;Body	S_Shelf	0.512216	0.711823	Hyper
cg22022321	NM_001007100;NM_002979;NM_001007099;NM_001007250	1	53508381	SCP2;SCP2;SCP2;SCP2	Body;Body;Body;Body	-	0.590066	0.899317	Hyper
cg17814615	-	1	53523572	-	-	N_Shelf	0.129562	0.424062	Hyper
cg27298057	NM_153703	1	53532643	PODN	Body	S_Shelf	0.480106	0.782395	Hyper
cg08121408	NM_006671	1	53595480	SLC1A7	Body	-	0.312101	0.85291	Hyper
cg20326410	NM_006671	1	53600821	SLC1A7	Body	-	0.307937	0.503149	Hyper
cg09134876	NM_006671	1	53600889	SLC1A7	Body	-	0.281455	0.458587	Hyper
cg00094585	-	1	53631322	-	-	-	0.482503	0.874231	Hyper
cg23207412	-	1	53638985	-	-	-	0.255048	0.483512	Hyper
cg01810926	NM_000098	1	53663981	CPT2	Body	S_Shore	0.219458	0.497973	Hyper
cg11411929	NM_000098	1	53679725	CPT2	3'UTR	-	0.616256	0.787678	Hyper
cg04935522	NM_001018054;NM_004631;NM_033300;NM_017522	1	53712544	LRP8;LRP8;LRP8;LRP8	3'UTR;3'UTR;3'UTR;3'UTR	-	0.519398	0.873228	Hyper
cg24699914	-	1	53878650	-	-	-	0.428237	0.585234	Hyper
cg10949330	NR_002314	1	53906948	FLJ40434	TSS1500	S_Shore	0.544666	0.792501	Hyper
cg07426634	-	1	53943469	-	-	-	0.425485	0.607468	Hyper
cg23174919	NM_147193	1	53977855	GLIS1	Body	-	0.420779	0.888391	Hyper
cg12655251	NM_147193	1	53992565	GLIS1	Body	-	0.214949	0.442158	Hyper
cg06905679	NM_147193	1	54008126	GLIS1	Body	-	0.124063	0.654931	Hyper
cg15467085	NM_147193	1	54049407	GLIS1	Body	-	0.441066	0.87298	Hyper
cg24741609	NM_147193	1	54122060	GLIS1	5'UTR	-	0.10563	0.267333	Hyper
cg26932889	NM_147193	1	54135470	GLIS1	5'UTR	-	0.200079	0.725909	Hyper
cg17833902	NM_147193	1	54143168	GLIS1	5'UTR	-	0.504442	0.930692	Hyper
cg23019565	NM_147193	1	54144343	GLIS1	5'UTR	-	0.28481	0.4391	Hyper
cg26247087	NM_147193	1	54146717	GLIS1	5'UTR	-	0.629221	0.856844	Hyper
cg14659662	NM_147193	1	54151053	GLIS1	5'UTR	-	0.127791	0.437669	Hyper
cg24145935	NM_147193	1	54195078	GLIS1	5'UTR	-	0.795375	0.589048	Hypo
cg27397757	NM_147193;NM_147193	1	54199825	GLIS1;GLIS1	5'UTR;1stExon	N_Shelf	0.133886	0.854756	Hyper
cg21142398	NM_147193	1	54200078	GLIS1	TSS1500	N_Shelf	0.429105	0.825145	Hyper
cg18767735	NM_147193	1	54200420	GLIS1	TSS1500	N_Shelf	0.226765	0.845831	Hyper
cg00454274	NM_147193	1	54200587	GLIS1	TSS1500	N_Shelf	0.177511	0.648495	Hyper
cg05927190	-	1	54203548	-	-	Island	0.926053	0.171661	Hypo
cg17786642	-	1	54203678	-	-	Island	0.882825	0.24191	Hypo
cg04306024	-	1	54203844	-	-	Island	0.555644	0.0794431	Hypo
cg01868405	-	1	54204112	-	-	Island	0.457932	0.136187	Hypo
cg05154856	-	1	54205843	-	-	S_Shore	0.77805	0.614476	Hypo
cg04858834	NM_001168551;NM_018087;NR_033142	1	54231196	TMEM48;TMEM48;TMEM48	3'UTR;3'UTR;Body	-	0.548566	0.880451	Hyper
cg15156712	NM_001039715;NM_213593;NM_001039716;NM_000792	1	54362886	DIO1;DIO1;DIO1;DIO1	Body;Body;Body;Body	-	0.101494	0.303375	Hyper
cg06530725	NM_001039715;NM_213593;NM_001039716;NM_000792	1	54375643	DIO1;DIO1;DIO1;DIO1	Body;Body;3'UTR;Body	-	0.724006	0.248027	Hypo
cg18137512	-	1	54437428	-	-	-	0.711119	0.416729	Hypo
cg17155687	-	1	54584403	-	-	N_Shelf	0.327277	0.542351	Hyper
cg21159128	NM_001009955;NM_018070;NM_145716	1	54693933	SSBP3;SSBP3;SSBP3	Body;Body;Body	-	0.532363	0.851723	Hyper
cg00112238	NM_001009955;NM_018070;NM_145716	1	54719938	SSBP3;SSBP3;SSBP3	Body;Body;Body	N_Shelf	0.444833	0.600052	Hyper
cg22537280	NM_001009955;NM_018070;NM_145716	1	54723213	SSBP3;SSBP3;SSBP3	Body;Body;Body	N_Shore	0.665091	0.460538	Hypo
cg20568390	NM_001009955;NM_018070;NM_145716	1	54723340	SSBP3;SSBP3;SSBP3	Body;Body;Body	N_Shore	0.62752	0.365381	Hypo
cg00838829	NM_001009955;NM_018070;NM_145716	1	54723426	SSBP3;SSBP3;SSBP3	Body;Body;Body	N_Shore	0.597606	0.281439	Hypo
cg17836913	NM_001009955;NM_018070;NM_145716	1	54723679	SSBP3;SSBP3;SSBP3	Body;Body;Body	N_Shore	0.844798	0.343759	Hypo
cg24672056	NM_001009955;NM_018070;NM_145716	1	54723730	SSBP3;SSBP3;SSBP3	Body;Body;Body	Island	0.813938	0.2346	Hypo
cg24533466	NM_001009955;NM_018070;NM_145716	1	54724018	SSBP3;SSBP3;SSBP3	Body;Body;Body	Island	0.89075	0.44933	Hypo
cg09940675	NM_001009955;NM_018070;NM_145716	1	54742754	SSBP3;SSBP3;SSBP3	Body;Body;Body	-	0.756931	0.575401	Hypo
cg09586583	NM_001009955;NM_018070;NM_145716	1	54755153	SSBP3;SSBP3;SSBP3	Body;Body;Body	-	0.638174	0.820343	Hyper
cg00702072	NM_001009955;NM_018070;NM_145716	1	54761405	SSBP3;SSBP3;SSBP3	Body;Body;Body	-	0.717183	0.870922	Hyper
cg09890699	NM_001009955;NM_018070;NM_145716	1	54821853	SSBP3;SSBP3;SSBP3	Body;Body;Body	N_Shore	0.565951	0.313195	Hypo
cg10426951	NM_001009955;NM_018070;NM_145716	1	54821910	SSBP3;SSBP3;SSBP3	Body;Body;Body	N_Shore	0.557121	0.28146	Hypo
cg06358171	NM_001009955;NM_018070;NM_145716	1	54822008	SSBP3;SSBP3;SSBP3	Body;Body;Body	Island	0.87606	0.518471	Hypo
cg00172603	NM_001009955;NM_018070;NM_145716	1	54822031	SSBP3;SSBP3;SSBP3	Body;Body;Body	Island	0.952172	0.490806	Hypo
cg19963589	NM_001009955;NM_018070;NM_145716	1	54822103	SSBP3;SSBP3;SSBP3	Body;Body;Body	Island	0.805394	0.345882	Hypo
cg15204874	NM_001009955;NM_018070;NM_145716	1	54822298	SSBP3;SSBP3;SSBP3	Body;Body;Body	Island	0.469515	0.3163	Hypo
cg02832224	NM_001009955;NM_018070;NM_145716	1	54825291	SSBP3;SSBP3;SSBP3	Body;Body;Body	S_Shelf	0.185384	0.364024	Hyper
cg05628400	NM_001009955;NM_018070;NM_145716	1	54828246	SSBP3;SSBP3;SSBP3	Body;Body;Body	-	0.921728	0.740452	Hypo
cg10761558	NM_001009955;NM_018070;NM_145716	1	54842205	SSBP3;SSBP3;SSBP3	Body;Body;Body	-	0.572322	0.852981	Hyper
cg05158395	NM_001009955;NM_018070;NM_145716	1	54858059	SSBP3;SSBP3;SSBP3	Body;Body;Body	S_Shore	0.604579	0.883956	Hyper
cg06907033	-	1	54873990	-	-	S_Shore	0.141669	0.757193	Hyper
cg02922280	-	1	54938239	-	-	N_Shelf	0.426437	0.777699	Hyper
cg24834436	-	1	54941132	-	-	S_Shore	0.435981	0.792229	Hyper
cg08106066	-	1	54941170	-	-	S_Shore	0.557496	0.753378	Hyper
cg00868131	-	1	54952901	-	-	N_Shore	0.187675	0.425947	Hyper
cg06007645	NM_001039464;NR_026782	1	55107421	C1orf175;C1orf175	TSS200;TSS200	-	0.508993	0.805729	Hyper
cg12060877	NM_004623	1	55207432	TTC4	3'UTR	-	0.809228	0.557443	Hypo
cg15089077	NM_001114108	1	55246867	TTC22	3'UTR	Island	0.62444	0.318443	Hypo
cg24550149	NM_001114108	1	55246954	TTC22	Body	Island	0.912702	0.182946	Hypo
cg19022697	NM_001114108	1	55247140	TTC22	Body	Island	0.768873	0.0963174	Hypo
cg15645660	NM_001114108	1	55247356	TTC22	Body	Island	0.938318	0.118995	Hypo
cg11949335	NM_001114108	1	55247408	TTC22	Body	Island	0.917736	0.348906	Hypo
cg17457014	NM_001114108;NM_017904	1	55254401	TTC22;TTC22	Body;Body	-	0.150053	0.316569	Hyper
cg21579578	NM_001114108;NM_017904	1	55262757	TTC22;TTC22	Body;Body	N_Shelf	0.652264	0.855046	Hyper
cg24697184	NM_001114108;NM_017904	1	55266578	TTC22;TTC22	1stExon;1stExon	Island	0.324759	0.139911	Hypo
cg10177197	NM_014762	1	55316481	DHCR24	3'UTR	-	0.502464	0.662219	Hyper
cg14089067	-	1	55442785	-	-	N_Shelf	0.57236	0.855069	Hyper
cg16245868	NM_015306	1	55547090	USP24	Body	-	0.671502	0.171892	Hypo
cg11145282	-	1	56008170	-	-	-	0.178041	0.387751	Hyper
cg01531551	-	1	56076866	-	-	-	0.413936	0.582297	Hyper
cg18137779	-	1	56163457	-	-	-	0.712212	0.909473	Hyper
cg25030049	-	1	56169508	-	-	-	0.46522	0.902566	Hyper
cg19253379	-	1	56206919	-	-	-	0.801264	0.478435	Hypo
cg20946991	-	1	56213304	-	-	-	0.312379	0.619666	Hyper
cg16581103	-	1	56293135	-	-	-	0.437895	0.719433	Hyper
cg11651538	-	1	56320950	-	-	-	0.912543	0.486899	Hypo
cg23844910	-	1	56352596	-	-	-	0.278777	0.888969	Hyper
cg19679543	-	1	56394286	-	-	-	0.572669	0.791341	Hyper
cg08118140	-	1	56397447	-	-	-	0.634066	0.299212	Hypo
cg12628061	-	1	56453730	-	-	-	0.67669	0.480014	Hypo
cg06949673	-	1	56463319	-	-	-	0.196346	0.463892	Hyper
cg27547053	-	1	56531471	-	-	-	0.708361	0.316785	Hypo
cg02392395	-	1	56559819	-	-	-	0.232935	0.934912	Hyper
cg06197731	-	1	56645455	-	-	-	0.679019	0.892827	Hyper
cg09233658	-	1	56654878	-	-	-	0.23001	0.43502	Hyper
cg16573726	-	1	56666137	-	-	-	0.440835	0.908258	Hyper
cg10181192	-	1	56840643	-	-	-	0.325944	0.518613	Hyper
cg20687616	-	1	56883736	-	-	-	0.63884	0.900657	Hyper
cg26248114	-	1	56901693	-	-	-	0.360555	0.517969	Hyper
cg13451597	-	1	56957690	-	-	-	0.464438	0.915562	Hyper
cg12180551	NM_177414;NM_003713	1	56975583	PPAP2B;PPAP2B	Body;Body	-	0.563276	0.791408	Hyper
cg11682697	NM_177414;NM_003713	1	56992372	PPAP2B;PPAP2B	Body;Body	-	0.24376	0.759225	Hyper
cg17902947	NM_177414;NM_003713	1	57040807	PPAP2B;PPAP2B	Body;Body	N_Shelf	0.541126	0.910003	Hyper
cg09684245	NM_001004303	1	57263497	C1orf168	Body	-	0.835382	0.425168	Hypo
cg17011134	-	1	57293848	-	-	-	0.234919	0.702054	Hyper
cg06537801	-	1	57315465	-	-	-	0.117438	0.370476	Hyper
cg11738198	-	1	57390620	-	-	-	0.778922	0.55379	Hypo
cg13060236	NM_021080	1	57490967	DAB1	Body	-	0.541379	0.325563	Hypo
cg04344730	NM_021080	1	57575654	DAB1	Body	-	0.67693	0.448049	Hypo
cg01055518	NM_021080	1	57802279	DAB1	5'UTR	-	0.59288	0.277043	Hypo
cg08465708	NM_021080	1	57836927	DAB1	5'UTR	-	0.579553	0.905452	Hyper
cg03517160	NM_021080	1	57873715	DAB1	5'UTR	-	0.235719	0.589499	Hyper
cg09818265	NM_021080	1	57917333	DAB1	5'UTR	-	0.675366	0.880938	Hyper
cg08123701	NM_021080	1	57955106	DAB1	5'UTR	-	0.475379	0.749939	Hyper
cg13691257	NM_021080;NR_030385	1	58263321	DAB1;MIR548D2	5'UTR;Body	-	0.527173	0.774549	Hyper
cg07026918	NM_021080	1	58472821	DAB1	5'UTR	-	0.481981	0.17843	Hypo
cg24705404	NM_021080	1	58602196	DAB1	5'UTR	-	0.419683	0.592675	Hyper
cg06208288	-	1	58858074	-	-	-	0.960401	0.78472	Hypo
cg16080552	NM_002353	1	59043199	TACSTD2	TSS200	Island	0.154596	0.324111	Hyper
cg04863005	NM_002353	1	59043208	TACSTD2	TSS200	Island	0.231356	0.412224	Hyper
cg01821018	NM_002353	1	59043280	TACSTD2	TSS200	Island	0.314249	0.49335	Hyper
cg27398499	NM_002353	1	59043873	TACSTD2	TSS1500	S_Shore	0.154387	0.415356	Hyper
cg14377059	-	1	59183881	-	-	-	0.401877	0.909823	Hyper
cg13432945	-	1	59193388	-	-	-	0.106886	0.484498	Hyper
cg10880902	-	1	59278781	-	-	N_Shore	0.17768	0.426307	Hyper
cg16037711	-	1	59280841	-	-	N_Shore	0.0682935	0.247584	Hyper
cg11132913	-	1	59285109	-	-	S_Shelf	0.689281	0.915109	Hyper
cg10430625	-	1	59320924	-	-	-	0.848429	0.390419	Hypo
cg09468264	-	1	59340913	-	-	-	0.828915	0.671205	Hypo
cg05889266	-	1	59361647	-	-	-	0.695301	0.881896	Hyper
cg20849150	-	1	59522993	-	-	-	0.112079	0.272688	Hyper
cg26607258	-	1	59582768	-	-	-	0.117069	0.55649	Hyper
cg11238352	NR_027120	1	59609170	LOC729467	Body	N_Shelf	0.700729	0.906137	Hyper
cg18762505	-	1	59646049	-	-	-	0.249746	0.901555	Hyper
cg25881383	-	1	59680599	-	-	-	0.628386	0.377588	Hypo
cg17278960	NM_018291;NM_001113411	1	59775908	FGGY;FGGY	5'UTR;5'UTR	-	0.813663	0.540581	Hypo
cg19245498	NM_018291;NM_001113411	1	59884012	FGGY;FGGY	Body;Body	-	0.850149	0.592413	Hypo
cg16398581	NM_018291;NM_001113411	1	59986591	FGGY;FGGY	Body;Body	-	0.42979	0.132452	Hypo
cg18234973	NM_018291;NM_001113411	1	60031255	FGGY;FGGY	Body;Body	-	0.181903	0.810306	Hyper
cg11425788	NM_018291;NM_001113411	1	60136100	FGGY;FGGY	Body;Body	-	0.33391	0.653431	Hyper
cg19746186	NM_018291;NM_001113411	1	60158474	FGGY;FGGY	Body;Body	-	0.145586	0.83229	Hyper
cg14788673	NM_018291;NM_001113411	1	60164280	FGGY;FGGY	Body;Body	-	0.573967	0.836246	Hyper
cg10220544	NM_018291;NM_001113411	1	60171660	FGGY;FGGY	Body;Body	-	0.166451	0.379368	Hyper
cg23248729	NM_018291;NM_001113411	1	60186076	FGGY;FGGY	Body;Body	-	0.825146	0.644783	Hypo
cg21577889	NM_015888	1	60281077	HOOK1	Body	S_Shore	0.470151	0.2843	Hypo
cg17139283	-	1	60395734	-	-	S_Shelf	0.826303	0.480148	Hypo
cg17102648	-	1	61401827	-	-	-	0.6086	0.259101	Hypo
cg09247486	-	1	61437380	-	-	-	0.872	0.52098	Hypo
cg13903070	-	1	61456527	-	-	-	0.12066	0.652686	Hyper
cg27427318	-	1	61509328	-	-	S_Shore	0.650595	0.493275	Hypo
cg13883696	-	1	61519888	-	-	Island	0.159525	0.375397	Hyper
cg25001190	NM_001145512;NM_001145511;NM_001134673;NM_005595	1	61668835	NFIA;NFIA;NFIA;NFIA	Body;Body;Body;Body	-	0.103935	0.340076	Hyper
cg08457514	NM_001145512;NM_001145511;NM_001134673;NM_005595	1	61803736	NFIA;NFIA;NFIA;NFIA	Body;Body;Body;Body	-	0.233758	0.072691	Hypo
cg00165994	-	1	62054902	-	-	-	0.580719	0.406974	Hypo
cg24870729	-	1	62102363	-	-	-	0.72719	0.482409	Hypo
cg26056166	-	1	62694587	-	-	-	0.405861	0.586182	Hyper
cg07949011	NM_181712	1	62729257	KANK4	Body	-	0.240683	0.400517	Hyper
cg01813393	NM_181712	1	62729423	KANK4	Body	-	0.417576	0.686938	Hyper
cg13397275	NM_181712	1	62746181	KANK4	Body	-	0.406595	0.785386	Hyper
cg00625425	NM_181712	1	62785512	KANK4	TSS1500	S_Shore	0.847181	0.647943	Hypo
cg15835664	-	1	62787266	-	-	S_Shelf	0.232273	0.577693	Hyper
cg20674206	NM_033407	1	63004738	DOCK7	Body	-	0.6685	0.486626	Hypo
cg19896129	-	1	63156450	-	-	S_Shelf	0.44794	0.261942	Hypo
cg12741441	-	1	63372303	-	-	-	0.766171	0.609502	Hypo
cg18163452	-	1	63466707	-	-	-	0.417279	0.601867	Hyper
cg23174760	-	1	63616053	-	-	-	0.473916	0.657518	Hyper
cg10508557	NM_013339	1	63877642	ALG6	Body	-	0.856422	0.638863	Hypo
cg07575344	-	1	64055717	-	-	N_Shelf	0.362659	0.12836	Hypo
cg22624827	NM_002633	1	64058180	PGM1	TSS1500	N_Shore	0.899874	0.72254	Hypo
cg15590153	NM_002633	1	64058523	PGM1	TSS1500	N_Shore	0.767522	0.56486	Hypo
cg24370698	NM_002633	1	64058614	PGM1	TSS1500	N_Shore	0.402016	0.240976	Hypo
cg03119829	-	1	64170964	-	-	-	0.904608	0.7507	Hypo
cg22046201	-	1	64212080	-	-	-	0.576031	0.880694	Hyper
cg26022389	NM_005012;NM_001083592	1	64261252	ROR1;ROR1	Body;Body	-	0.874134	0.562075	Hypo
cg12421116	NM_005012;NM_001083592	1	64269557	ROR1;ROR1	Body;Body	-	0.573326	0.808061	Hyper
cg13942627	NM_005012;NM_001083592	1	64283520	ROR1;ROR1	Body;Body	-	0.822672	0.593965	Hypo
cg07579123	NM_005012;NM_001083592	1	64323322	ROR1;ROR1	Body;Body	-	0.76982	0.598125	Hypo
cg03950655	NM_005012;NM_001083592	1	64379958	ROR1;ROR1	Body;Body	-	0.661624	0.837186	Hyper
cg19267457	NM_005012;NM_001083592	1	64394702	ROR1;ROR1	Body;Body	-	0.217727	0.709298	Hyper
cg00463746	NM_005012;NM_001083592	1	64434320	ROR1;ROR1	Body;Body	-	0.59189	0.401317	Hypo
cg17171259	NM_005012;NM_001083592	1	64469027	ROR1;ROR1	Body;Body	-	0.181009	0.523499	Hyper
cg04885825	NM_005012;NM_001083592	1	64538523	ROR1;ROR1	Body;Body	-	0.196914	0.370587	Hyper
cg21850722	NM_005012;NM_001083592	1	64558474	ROR1;ROR1	Body;Body	-	0.333754	0.857191	Hyper
cg07797372	NM_005012;NM_001083592	1	64602654	ROR1;ROR1	Body;Body	-	0.323643	0.75947	Hyper
cg03041650	NM_005012	1	64627024	ROR1	Body	-	0.536693	0.31443	Hypo
cg19248395	-	1	64660725	-	-	-	0.116486	0.433237	Hyper
cg11750112	NM_020925	1	64938742	CACHD1	Body	S_Shelf	0.917696	0.674912	Hypo
cg26224018	NM_020925	1	64942153	CACHD1	Body	-	0.455546	0.128935	Hypo
cg12299795	NM_020925	1	64982093	CACHD1	Body	-	0.811054	0.569029	Hypo
cg24639703	NM_020925	1	64986155	CACHD1	Body	-	0.731813	0.458205	Hypo
cg00013899	NM_020925	1	64992433	CACHD1	Body	-	0.638834	0.814311	Hyper
cg04400131	NM_020925	1	65005934	CACHD1	Body	-	0.322662	0.654717	Hyper
cg25210796	NM_020925	1	65089808	CACHD1	Body	-	0.296105	0.48201	Hyper
cg11746396	NM_020925	1	65157749	CACHD1	3'UTR	-	0.832949	0.657943	Hypo
cg04834966	-	1	65199893	-	-	-	0.771261	0.267123	Hypo
cg10378032	NM_018211	1	65214497	RAVER2	Body	S_Shelf	0.646948	0.804149	Hyper
cg00420347	NM_002227	1	65362428	JAK1	5'UTR	-	0.674613	0.825261	Hyper
cg22945413	NM_002227	1	65399413	JAK1	5'UTR	-	0.366945	0.624801	Hyper
cg00691671	-	1	65435148	-	-	S_Shelf	0.195388	0.349498	Hyper
cg20301308	-	1	65534742	-	-	S_Shore	0.507276	0.204571	Hypo
cg24049468	NM_203464;NM_001005353;NM_013410	1	65615281	AK4;AK4;AK4	Body;Body;Body	S_Shore	0.454385	0.682355	Hyper
cg26524552	NM_203464;NM_001005353;NM_013410	1	65616297	AK4;AK4;AK4	Body;Body;Body	S_Shore	0.795743	0.620781	Hypo
cg26036018	NM_203464;NM_001005353;NM_013410	1	65641680	AK4;AK4;AK4	Body;Body;Body	-	0.665645	0.342765	Hypo
cg10716862	NM_203464;NM_001005353;NM_013410	1	65674876	AK4;AK4;AK4	Body;Body;Body	-	0.777943	0.606372	Hypo
cg06994324	NM_203464;NM_001005353;NM_013410	1	65682156	AK4;AK4;AK4	Body;Body;Body	-	0.796163	0.497171	Hypo
cg17876645	-	1	65713771	-	-	-	0.0887326	0.340794	Hyper
cg05846057	-	1	65718102	-	-	N_Shore	0.846118	0.636219	Hypo
cg04994405	NM_014787	1	65731836	DNAJC6	Body	Island	0.487753	0.335263	Hypo
cg01781382	NM_014787	1	65878951	DNAJC6	3'UTR	-	0.594101	0.831093	Hyper
cg01933519	NM_001003680;NM_001003679;NM_017526;NM_002303	1	65891704	LEPR;LEPR;LEPROT;LEPR	5'UTR;5'UTR;Body;5'UTR	-	0.162281	0.495376	Hyper
cg03050981	NM_001003680;NM_001003679;NM_002303	1	65906670	LEPR;LEPR;LEPR	5'UTR;5'UTR;5'UTR	-	0.137187	0.638814	Hyper
cg03607891	NM_002303;NM_001003679	1	66099615	LEPR;LEPR	Body;3'UTR	-	0.471036	0.680623	Hyper
cg04111102	-	1	66153794	-	-	-	0.0977448	0.28907	Hyper
cg03435439	NM_001037340;NM_001037341;NM_002600	1	66458361	PDE4B;PDE4B;PDE4B	TSS200;Body;Body	-	0.584145	0.352737	Hypo
cg07926502	NM_001037341;NM_001037340;NM_002600	1	66641968	PDE4B;PDE4B;PDE4B	Body;Body;Body	-	0.849353	0.627703	Hypo
cg23045908	NM_001037341;NM_001037339;NM_001037340;NM_002600	1	66799419	PDE4B;PDE4B;PDE4B;PDE4B	Body;Body;Body;Body	-	0.240268	0.832867	Hyper
cg06942124	-	1	66899771	-	-	-	0.178698	0.837896	Hyper
cg07956346	NM_032291	1	67001108	SGIP1	Body	S_Shelf	0.627962	0.899691	Hyper
cg23217983	NM_032291	1	67018825	SGIP1	Body	-	0.399434	0.18996	Hypo
cg20812318	NM_032291	1	67072952	SGIP1	Body	-	0.433098	0.866171	Hyper
cg25030888	NM_032291	1	67156909	SGIP1	Body	-	0.480103	0.245989	Hypo
cg10802509	NM_032291	1	67178638	SGIP1	Body	-	0.662611	0.476532	Hypo
cg10625686	NM_152665	1	67244062	TCTEX1D1	3'UTR	-	0.175652	0.757525	Hyper
cg25408008	NM_020948;NM_024763;NM_001077702;NM_001146111;NM_001146113;NM_001077703;NM_001146112;NM_001077700;NM_207014;NM_001146110	1	67391835	MIER1;WDR78;MIER1;MIER1;MIER1;MIER1;MIER1;MIER1;WDR78;MIER1	5'UTR;TSS1500;5'UTR;5'UTR;5'UTR;Body;5'UTR;Body;TSS1500;5'UTR	S_Shore	0.393079	0.546052	Hyper
cg23084441	NM_001077703;NM_001146112;NM_001077702;NM_001077704;NM_001146110;NM_001077701;NM_020948;NM_001077700;NM_001146113;NM_001146111	1	67453650	MIER1;MIER1;MIER1;MIER1;MIER1;MIER1;MIER1;MIER1;MIER1;MIER1	3'UTR;3'UTR;3'UTR;3'UTR;3'UTR;3'UTR;3'UTR;3'UTR;3'UTR;3'UTR	-	0.844972	0.649853	Hypo
cg09861436	NM_015139	1	67515873	SLC35D1	Body	N_Shelf	0.843497	0.605144	Hypo
cg27168493	NM_144701	1	67636724	IL23R	Body	-	0.588491	0.860905	Hyper
cg11132246	NM_001559	1	67772972	IL12RB2	TSS200	N_Shore	0.542113	0.708425	Hyper
cg19745415	NM_001559	1	67772986	IL12RB2	TSS200	N_Shore	0.645434	0.813572	Hyper
cg00318756	NM_001559	1	67773020	IL12RB2	TSS200	N_Shore	0.240708	0.406343	Hyper
cg24496563	NM_001559	1	67842041	IL12RB2	Body	-	0.640049	0.378349	Hypo
cg06764498	NM_001018069;NM_015640;NM_001018068;NM_001018067	1	67897436	SERBP1;SERBP1;SERBP1;SERBP1	TSS1500;TSS1500;TSS1500;TSS1500	S_Shore	0.702872	0.45091	Hypo
cg00176043	-	1	67900465	-	-	S_Shelf	0.139746	0.330542	Hyper
cg16270643	-	1	68038066	-	-	-	0.718074	0.465599	Hypo
cg04284321	-	1	68141209	-	-	-	0.256324	0.59034	Hyper
cg13784017	-	1	68166689	-	-	-	0.602663	0.764304	Hyper
cg17125585	NM_018841	1	68176471	GNG12	5'UTR	-	0.489904	0.203797	Hypo
cg09354294	NM_018841	1	68188118	GNG12	5'UTR	-	0.148427	0.372168	Hyper
cg23232299	NM_018841	1	68212170	GNG12	5'UTR	-	0.448109	0.258726	Hypo
cg03143457	NM_018841	1	68214821	GNG12	5'UTR	-	0.664963	0.37102	Hypo
cg04849985	NM_018841	1	68215783	GNG12	5'UTR	-	0.42371	0.147709	Hypo
cg03991309	NM_018841	1	68237761	GNG12	5'UTR	-	0.579508	0.270537	Hypo
cg02736560	NM_018841	1	68257754	GNG12	5'UTR	-	0.680649	0.330223	Hypo
cg25407736	NM_018841	1	68296179	GNG12	5'UTR	N_Shelf	0.7499	0.303139	Hypo
cg00884805	NM_018841	1	68296607	GNG12	5'UTR	N_Shore	0.886369	0.710012	Hypo
cg25344239	-	1	68326786	-	-	-	0.545865	0.724726	Hyper
cg03935359	-	1	68363156	-	-	-	0.251696	0.442803	Hyper
cg26426334	-	1	68403250	-	-	-	0.255109	0.490448	Hyper
cg11650925	-	1	68490241	-	-	-	0.392611	0.623221	Hyper
cg02317907	NM_004675	1	68515788	DIRAS3	5'UTR	N_Shore	0.862965	0.646957	Hypo
cg26796066	-	1	68519770	-	-	S_Shelf	0.640361	0.878599	Hyper
cg22482700	NM_001002292;NM_024911	1	68594186	GPR177;GPR177	Body;Body	-	0.107335	0.404042	Hyper
cg14981960	NM_001002292;NM_024911	1	68607289	GPR177;GPR177	Body;Body	-	0.911481	0.466473	Hypo
cg16110541	NM_001002292;NM_024911	1	68679600	GPR177;GPR177	Body;Body	-	0.34873	0.780356	Hyper
cg27173965	-	1	68841715	-	-	-	0.766994	0.536026	Hypo
cg12658930	-	1	69552291	-	-	-	0.628231	0.800549	Hyper
cg19412808	-	1	69916760	-	-	-	0.727412	0.567359	Hypo
cg01791338	-	1	70606906	-	-	-	0.88018	0.385695	Hypo
cg21535226	NM_004768	1	70675418	SFRS11	5'UTR	S_Shelf	0.882566	0.560903	Hypo
cg17888090	NR_028293;NR_028294;NR_028292;NM_198717;NM_198714;NM_198716	1	71354374	PTGER3;PTGER3;PTGER3;PTGER3;PTGER3;PTGER3	Body;Body;Body;Body;3'UTR;Body	-	0.710109	0.880163	Hyper
cg19749975	NM_203350;NM_005455	1	71547563	ZRANB2;ZRANB2	TSS1500;TSS1500	S_Shore	0.65313	0.296834	Hypo
cg21474774	-	1	71632244	-	-	-	0.352395	0.661351	Hyper
cg12302119	NM_173808	1	71904426	NEGR1	Body	-	0.774635	0.530684	Hypo
cg00145915	-	1	74059019	-	-	-	0.899445	0.514964	Hypo
cg11579905	NM_001105659;NM_001112808;NM_003838	1	74663297	LRRIQ3;TNNI3K;FPGT	5'UTR;TSS1500;TSS1500	N_Shore	0.787495	0.636025	Hypo
cg18854765	NM_001105659;NM_001112808;NM_003838	1	74665362	LRRIQ3;TNNI3K;FPGT	TSS1500;Body;Body	S_Shore	0.882033	0.381349	Hypo
cg04285710	NM_001112808;NM_015978	1	74891564	TNNI3K;TNNI3K	Body;Body	-	0.389424	0.181943	Hypo
cg24580724	NM_001130042;NM_001889;NM_001130043;NM_001134759	1	75180368	CRYZ;CRYZ;CRYZ;CRYZ	Body;Body;Body;Body	-	0.218404	0.534277	Hyper
cg04794532	NM_001130042;NM_001889;NM_001162916;NM_001130043;NM_138467;NM_001134759;NR_027962	1	75200562	CRYZ;CRYZ;TYW3;CRYZ;TYW3;CRYZ;TYW3	TSS1500;TSS1500;Body;TSS1500;Body;TSS1500;Body	-	0.774131	0.519097	Hypo
cg15985533	NM_001162916;NM_138467;NR_027962	1	75231817	TYW3;TYW3;TYW3	3'UTR;3'UTR;Body	-	0.287977	0.48768	Hyper
[truncated: 40,250 more rows]

## Sheet: EIUM+ vs EIUM- CpGs
Supplemental Table 2: Differentially methylated CpGs in EIUM+ versus EIUM-
Illumina Probe ID	RefSeq	Chromosome	Chromosome Position	Gene Symbol	Gene Context	Island Context	Average EIUM- b	Average EIUM+ b	Methylation
cg06984156	NM_001785	1	20929640	CDA	Body	-	0.64399	0.458646	hypo	-0.185344
cg12692722	NM_003196	1	23751371	TCEA3	TSS200	Island	0.669865	0.424193	hypo	-0.245672
cg16056044	NM_005119	1	36705593	THRAP3	5'UTR	-	0.764038	0.515762	hypo	-0.248276
cg16581103	-	1	56293135	-	-	-	0.438095	0.265945	hypo	-0.17215
cg22850128	NM_001002292;NM_024911	1	68654112	GPR177;GPR177	Body;Body	-	0.321908	0.167665	hypo	-0.154243
cg10624729	NM_198549	1	78298207	FAM73A	Body	-	0.496698	0.297447	hypo	-0.199251
cg11188223	-	1	79658903	-	-	-	0.568245	0.354749	hypo	-0.213496
cg03541331	NM_001134445;NM_012137	1	85786958	DDAH1;DDAH1	3'UTR;3'UTR	-	0.708211	0.555569	hypo	-0.152642
cg06945807	-	1	95061616	-	-	-	0.359385	0.16369	hypo	-0.195695
cg18645035	NM_000110	1	97559808	DPYD	Body	-	0.644531	0.457064	hypo	-0.187467
cg15447231	-	1	101537255	-	-	-	0.842055	0.624306	hypo	-0.217749
cg09131339	NM_002959	1	109914235	SORT1	Body	-	0.386651	0.230365	hypo	-0.156286
cg19498442	-	1	110521570	-	-	-	0.720152	0.485322	hypo	-0.23483
cg21295827	NM_152663	1	178708719	RALGPS2	5'UTR	-	0.850659	0.603609	hypo	-0.24705
cg25023257	NM_004997	1	203146223	MYBPH	TSS1500	-	0.547303	0.315857	hypo	-0.231446
cg16311306	-	1	203244158	-	-	S_Shore	0.721555	0.568284	hypo	-0.153272
cg22491058	NM_000715	1	207277466	C4BPA	TSS200	-	0.720734	0.497725	hypo	-0.223009
cg03331924	-	1	208038413	-	-	N_Shelf	0.665652	0.477787	hypo	-0.187865
cg23712594	NM_001618	1	226591890	PARP1	Body	N_Shelf	0.468361	0.259115	hypo	-0.209246
cg16908552	NM_198552	1	231174153	FAM89A	Body	N_Shore	0.670101	0.422649	hypo	-0.247452
cg05578480	NM_198552	1	231174269	FAM89A	Body	N_Shore	0.564693	0.381231	hypo	-0.183462
cg01819912	NM_001079515;NM_003193	1	235572023	TBCE;TBCE	Body;Body	-	0.860363	0.614369	hypo	-0.245994
cg03292377	-	2	6767658	-	-	-	0.77754	0.58452	hypo	-0.19302
cg01458336	-	2	19437580	-	-	-	0.711236	0.547452	hypo	-0.163784
cg25941751	NM_001430	2	46613544	EPAS1	3'UTR	-	0.785732	0.618186	hypo	-0.167545
cg25949447	-	2	128169860	-	-	N_Shelf	0.791379	0.578289	hypo	-0.213091
cg04948016	-	2	145310966	-	-	-	0.547162	0.310074	hypo	-0.237088
cg12058875	-	2	145770038	-	-	-	0.339701	0.165109	hypo	-0.174593
cg16797009	-	2	173472347	-	-	-	0.854595	0.633647	hypo	-0.220949
cg25336334	-	2	190474045	-	-	-	0.575606	0.387244	hypo	-0.188362
cg08645207	NM_001159	2	201489698	AOX1	Body	-	0.838746	0.57194	hypo	-0.266806
cg27105598	NM_152526;NM_057177;NM_205863	2	205520167	PARD3B;PARD3B;PARD3B	Body;Body;Body	-	0.46975	0.270643	hypo	-0.199107
cg12338137	NM_022648	2	218701429	TNS1	Body	-	0.348289	0.189674	hypo	-0.158615
cg19701828	-	2	219235515	-	-	S_Shelf	0.412109	0.237331	hypo	-0.174778
cg11123644	NM_014640	2	219597614	TTLL4	5'UTR	-	0.825144	0.654423	hypo	-0.170721
cg02638523	NM_014914;NM_001037131	2	236548728	AGAP1;AGAP1	Body;Body	-	0.828359	0.628411	hypo	-0.199947
cg25424742	NM_057164;NM_004369;NM_057166;NM_057165;NM_057167	2	238292904	COL6A3;COL6A3;COL6A3;COL6A3;COL6A3	Body;Body;Body;Body;Body	-	0.510329	0.344266	hypo	-0.166063
cg11534215	NM_006037	2	240200967	HDAC4	Body	S_Shelf	0.344725	0.177315	hypo	-0.16741
cg25924807	NM_175607	3	2696551	CNTN4	Body	-	0.815595	0.636665	hypo	-0.17893
cg04831352	-	3	14983343	-	-	-	0.86553	0.65599	hypo	-0.20954
cg21919900	-	3	16103854	-	-	-	0.73079	0.569102	hypo	-0.161688
cg05609780	NM_001145425;NM_005126	3	24001171	NR1D2;NR1D2	Body;Body	-	0.28575	0.120804	hypo	-0.164947
cg03372603	NM_001068	3	25639601	TOP2B	3'UTR	-	0.410628	0.210608	hypo	-0.200021
cg24342318	NM_017784	3	32015661	OSBPL10	Body	-	0.739248	0.483596	hypo	-0.255653
cg12902896	NM_005808;NM_001008392	3	37987838	CTDSPL;CTDSPL	Body;Body	-	0.469115	0.283728	hypo	-0.185387
cg06077738	NM_000333;NM_001128149	3	63872429	ATXN7;ATXN7	5'UTR;5'UTR	-	0.659121	0.505844	hypo	-0.153278
cg07650392	NM_198859	3	64127184	PRICKLE2	Body	-	0.875918	0.725439	hypo	-0.150479
cg21067632	NM_032682;NM_001012505	3	71258221	FOXP1;FOXP1	5'UTR;5'UTR	-	0.756202	0.520423	hypo	-0.235779
cg25356639	NM_032682;NM_001012505	3	71349304	FOXP1;FOXP1	5'UTR;5'UTR	-	0.573855	0.406282	hypo	-0.167573
cg12893373	NM_001042533;NM_153182;NM_032778	3	97677056	MINA;MINA;MINA	Body;Body;Body	-	0.613568	0.303195	hypo	-0.310373
cg23528247	NM_032359;NM_182909;NM_001042459;NM_001167924	3	99832772	C3orf26;FILIP1L;FILIP1L;C3orf26	Body;5'UTR;5'UTR;TSS1500	-	0.72152	0.566823	hypo	-0.154696
cg19892944	NM_144718	3	113217290	CCDC52	Body	-	0.770578	0.489169	hypo	-0.28141
cg11926444	NM_020754	3	119137289	CDGAP	3'UTR	-	0.630865	0.37253	hypo	-0.258336
cg18634175	NM_002213	3	124505038	ITGB5	Body	-	0.495108	0.310093	hypo	-0.185015
cg13782388	NM_032343	3	126614750	CHCHD6	Body	-	0.475803	0.319366	hypo	-0.156437
cg00445591	NM_021937	3	127999762	EEFSEC	Body	-	0.558947	0.39687	hypo	-0.162077
cg21743623	NM_001001485;NM_001001486;NM_014382;NM_001001487	3	130682976	ATP2C1;ATP2C1;ATP2C1;ATP2C1	Body;Body;Body;Body	-	0.607142	0.442831	hypo	-0.164311
cg12293095	NM_032169	3	132324571	ACAD11	Body	-	0.842266	0.658949	hypo	-0.183317
cg12849787	NM_001081455;NM_053002;NM_014879	3	150931810	P2RY14;MED12L;P2RY14	Body;Body;Body	-	0.592151	0.379006	hypo	-0.213145
cg07399209	-	3	151769368	-	-	-	0.400645	0.157375	hypo	-0.24327
cg09467433	-	3	171283606	-	-	-	0.622077	0.315047	hypo	-0.30703
cg25588740	NM_022470;NM_152240	3	178781898	ZMAT3;ZMAT3	Body;Body	-	0.637715	0.448625	hypo	-0.18909
cg08797864	NM_001007225;NM_006548	3	185531258	IGF2BP2;IGF2BP2	Body;Body	-	0.635232	0.468724	hypo	-0.166508
cg05576949	NM_001007225;NM_006548	3	185540331	IGF2BP2;IGF2BP2	Body;Body	N_Shore	0.683699	0.531917	hypo	-0.151782
cg10168494	-	3	187635183	-	-	-	0.364128	0.209363	hypo	-0.154765
cg00446046	-	3	187686918	-	-	-	0.597728	0.421062	hypo	-0.176666
cg08786822	NM_002111	4	3109268	HTT	Body	-	0.680577	0.520732	hypo	-0.159846
cg02353916	NM_001145191	4	15691786	LOC285550	3'UTR	-	0.625318	0.406005	hypo	-0.219313
cg05029312	NM_145290	4	22476976	GPR125	Body	-	0.88338	0.726888	hypo	-0.156493
cg01723031	NM_015173	4	37975326	TBC1D1	Body	N_Shelf	0.757881	0.50347	hypo	-0.254411
cg05796128	NM_015173	4	38100918	TBC1D1	Body	-	0.686775	0.494881	hypo	-0.191894
cg23621817	NM_017581	4	40337853	CHRNA9	Body	-	0.56163	0.346355	hypo	-0.215274
cg07557423	NM_001105529;NM_006095	4	42657903	ATP8A1;ATP8A1	Body;Body	N_Shore	0.670979	0.444338	hypo	-0.22664
cg10129391	-	4	54582825	-	-	-	0.535812	0.368064	hypo	-0.167748
cg05214511	-	4	80572259	-	-	-	0.483174	0.320098	hypo	-0.163077
cg18006637	NM_014883;NM_001015045	4	89713820	FAM13A;FAM13A	Body;Body	-	0.299388	0.123706	hypo	-0.175681
cg02471310	NM_001203	4	95816391	BMPR1B	5'UTR	-	0.661239	0.423952	hypo	-0.237288
cg16428086	NM_001128843;NM_001128843	4	122137613	TNIP3;TNIP3	1stExon;5'UTR	-	0.75329	0.528265	hypo	-0.225025
cg05559643	NM_001128843	4	122137696	TNIP3	TSS200	-	0.672852	0.464904	hypo	-0.207948
cg21491609	-	4	129224165	-	-	-	0.550157	0.259219	hypo	-0.290937
cg24358395	-	4	139580260	-	-	-	0.751799	0.600524	hypo	-0.151275
cg11088672	-	4	142678613	-	-	-	0.322314	0.142368	hypo	-0.179946
cg02830749	NM_015196;NM_001131007	4	154451068	KIAA0922;KIAA0922	Body;Body	-	0.355254	0.191428	hypo	-0.163825
cg06044751	NM_001166110;NM_016081;NM_001166109;NM_001166108	4	169789830	PALLD;PALLD;PALLD;PALLD	5'UTR;Body;Body;Body	-	0.817334	0.655799	hypo	-0.161534
cg04226903	NM_005245	4	187544998	FAT1	Body	-	0.824418	0.646615	hypo	-0.177803
cg18096251	-	5	2205553	-	-	-	0.824744	0.674561	hypo	-0.150183
cg02556436	-	5	14009050	-	-	N_Shelf	0.755714	0.523692	hypo	-0.232022
cg26647771	NM_000908	5	32768395	NPR3	Body	-	0.418149	0.216937	hypo	-0.201212
cg06495233	-	5	38671111	-	-	-	0.403555	0.207216	hypo	-0.196339
cg11948905	-	5	53920730	-	-	-	0.34255	0.173286	hypo	-0.169264
cg14077111	NM_022909	5	68505736	CENPH	3'UTR	-	0.522651	0.695583	hyper	0.172931
cg22899000	-	5	71737716	-	-	-	0.731332	0.518092	hypo	-0.21324
cg23956565	NM_001080479	5	73066639	RGNEF	Body	-	0.63337	0.373114	hypo	-0.260257
cg06465076	NM_001750;NM_001042441;NM_173063;NM_001042440;NM_001042442	5	96027378	CAST;CAST;CAST;CAST;CAST	Body;Body;Body;Body;Body	-	0.878071	0.638374	hypo	-0.239697
cg03637218	NM_001284	5	115209107	AP3S1	Body	-	0.455319	0.300207	hypo	-0.155111
cg21239001	NM_001077654	5	118638618	TNFAIP8	Body	-	0.593343	0.366776	hypo	-0.226568
cg21141827	NM_004730	5	137843400	ETF1	3'UTR	-	0.535532	0.306655	hypo	-0.228877
cg14555350	NM_015071;NM_001135608	5	142580618	ARHGAP26;ARHGAP26	Body;Body	-	0.591771	0.423891	hypo	-0.167879
cg24903668	-	5	142941044	-	-	-	0.80795	0.642528	hypo	-0.165422
cg14628914	NM_016614	6	24659344	TTRAP	Body	-	0.612306	0.401793	hypo	-0.210513
cg21893651	NR_026751	6	30001368	NCRNA00171	Body	-	0.611002	0.412252	hypo	-0.19875
cg25949002	NM_006781	6	32301073	C6orf10	Body	-	0.844505	0.637231	hypo	-0.207274
cg02808240	NM_006781	6	32304143	C6orf10	Body	-	0.510375	0.330726	hypo	-0.179648
cg06526020	NM_006703	6	34308880	NUDT3	Body	-	0.86111	0.693267	hypo	-0.167843
cg03216884	NM_001144770;NM_183380;NM_001144771;NM_001144769	6	56514787	DST;DST;DST;DST	Body;Body;Body;Body	-	0.636244	0.421171	hypo	-0.215073
cg08811259	NM_152731	6	56878665	BEND6	Body	-	0.632197	0.45503	hypo	-0.177167
cg05593336	-	6	85361633	-	-	-	0.364617	0.522969	hyper	0.158351
cg16226866	-	6	110418140	-	-	-	0.421641	0.250789	hypo	-0.170852
cg04334496	-	6	133953605	-	-	-	0.645625	0.486719	hypo	-0.158906
cg03158828	-	6	135047404	-	-	-	0.750657	0.539689	hypo	-0.210968
cg14119158	NM_003980	6	136767958	MAP7	Body	-	0.51349	0.301455	hypo	-0.212035
cg18669406	-	6	138145161	-	-	-	0.523654	0.275351	hypo	-0.248303
cg19675599	-	6	139047738	-	-	-	0.49663	0.323109	hypo	-0.173521
cg17586302	NM_001100164;NM_001100166;NM_014721;NM_001100165	6	144013969	PHACTR2;PHACTR2;PHACTR2;PHACTR2	Body;Body;Body;Body	-	0.778993	0.611568	hypo	-0.167426
cg21032074	NM_001013623	6	144184944	C6orf94	TSS1500	-	0.366921	0.202726	hypo	-0.164195
cg23345508	-	6	148079619	-	-	-	0.56833	0.396973	hypo	-0.171357
cg21401376	-	6	166335858	-	-	-	0.647106	0.485794	hypo	-0.161312
cg02333960	NM_001031617	7	1012935	COX19	Body	N_Shore	0.756087	0.463792	hypo	-0.292295
cg17994788	NM_020156	7	7261594	C1GALT1	5'UTR	-	0.394876	0.199037	hypo	-0.195839
cg18912530	-	7	17736250	-	-	-	0.815387	0.531334	hypo	-0.284053
cg09938273	-	7	33907779	-	-	-	0.382909	0.232325	hypo	-0.150583
cg11593949	NM_000596	7	45927735	IGFBP1	TSS1500	N_Shore	0.696245	0.365699	hypo	-0.330546
cg19094333	-	7	93697091	-	-	-	0.674679	0.181267	hypo	-0.493411
cg16906641	-	7	93763461	-	-	-	0.622282	0.468404	hypo	-0.153878
cg10547843	-	7	99601692	-	-	-	0.570673	0.371095	hypo	-0.199578
cg24420432	NM_181500;NM_181552;NM_001913	7	101518619	CUX1;CUX1;CUX1	Body;Body;Body	-	0.407596	0.225567	hypo	-0.182029
cg21292587	NM_014491;NM_148898;NM_148899	7	114330004	FOXP2;FOXP2;FOXP2	3'UTR;3'UTR;3'UTR	-	0.754912	0.528696	hypo	-0.226216
cg11319403	NM_001127500;NM_000245	7	116377467	MET;MET	Body;Body	-	0.434229	0.254577	hypo	-0.179653
cg26310285	-	7	117323381	-	-	-	0.487559	0.274394	hypo	-0.213164
cg00303210	NM_020119;NM_024625	7	138745709	ZC3HAV1;ZC3HAV1	Body;3'UTR	-	0.709723	0.53841	hypo	-0.171314
cg16689761	NM_001080392	7	141360223	KIAA1147	3'UTR	-	0.764838	0.5002	hypo	-0.264638
cg21961852	NM_005614	7	151207086	RHEB	Body	-	0.469626	0.299476	hypo	-0.170149
cg03381237	NM_053043	7	155446645	RBM33	Body	-	0.55609	0.402886	hypo	-0.153204
cg12074090	NM_001118888;NM_001147;NM_001118887;NM_024596	8	6360436	ANGPT2;ANGPT2;ANGPT2;MCPH1	3'UTR;3'UTR;3'UTR;Body	-	0.844993	0.627123	hypo	-0.21787
cg09521575	-	8	19041618	-	-	-	0.574668	0.405162	hypo	-0.169506
cg00158770	NM_018371;NM_001130518;NR_024040	8	19271585	CSGALNACT1;CSGALNACT1;CSGALNACT1	Body;Body;Body	-	0.529775	0.345568	hypo	-0.184207
cg04340918	-	8	19577028	-	-	-	0.430344	0.26274	hypo	-0.167605
cg26495757	-	8	21992877	-	-	S_Shelf	0.747405	0.508019	hypo	-0.239386
cg15653209	NM_001160037;NM_001160036	8	22852095	RHOBTB2;RHOBTB2	TSS1500;5'UTR	-	0.371383	0.2174	hypo	-0.153983
cg26613648	-	8	23365295	-	-	-	0.573418	0.41196	hypo	-0.161457
cg22816343	NM_004331	8	26243601	BNIP3L	Body	S_Shelf	0.550118	0.252705	hypo	-0.297413
cg11638399	-	8	29441416	-	-	-	0.618692	0.357478	hypo	-0.261214
cg01666716	-	8	29493005	-	-	-	0.589059	0.437008	hypo	-0.152051
cg22991992	NM_006283;NM_001146216;NM_001122824	8	38697076	TACC1;TACC1;TACC1	Body;Body;Body	-	0.635692	0.365941	hypo	-0.269751
cg08951452	-	8	49561756	-	-	-	0.584109	0.358444	hypo	-0.225665
cg13321176	NM_001007068;NM_001007069;NM_001007067;NM_005625;NM_001007070	8	59472615	SDCBP;SDCBP;SDCBP;SDCBP;SDCBP	5'UTR;5'UTR;5'UTR;5'UTR;5'UTR	-	0.847999	0.684059	hypo	-0.16394
cg00476430	NM_018440	8	81947741	PAG1	5'UTR	-	0.832435	0.482179	hypo	-0.350256
cg01188466	-	8	93581364	-	-	-	0.540451	0.35561	hypo	-0.184841
cg03750034	-	8	94430696	-	-	-	0.519934	0.290057	hypo	-0.229877
cg15980656	NM_002998	8	97583236	SDC2	Body	-	0.749879	0.580568	hypo	-0.169311
cg22623649	-	8	99179021	-	-	-	0.498813	0.263904	hypo	-0.234909
cg18145026	-	8	99180585	-	-	-	0.663716	0.491821	hypo	-0.171896
cg01237887	NM_006281	8	99489350	STK3	Body	-	0.402006	0.247064	hypo	-0.154942
cg15724328	NM_001146	8	108314948	ANGPT1	Body	-	0.634941	0.818801	hyper	0.18386
cg14420490	NM_018482	8	131303466	ASAP1	Body	-	0.723421	0.877983	hyper	0.154563
cg22388417	-	8	134657812	-	-	-	0.643586	0.450909	hypo	-0.192677
cg13829849	NM_153267	9	72735830	MAMDC2	Body	-	0.478181	0.308819	hypo	-0.169362
cg14198768	-	9	89109504	-	-	-	0.684155	0.408311	hypo	-0.275844
cg08500510	NM_001145443	10	6216350	PFKFB3	Body	-	0.834427	0.669807	hypo	-0.16462
cg05845435	NM_145010	10	25273116	ENKUR	3'UTR	-	0.558987	0.397083	hypo	-0.161904
cg05877768	NM_019619	10	34427076	PARD3	Body	-	0.575304	0.385357	hypo	-0.189947
cg00201133	NM_145012;NM_181698	10	35740216	CCNY;CCNY	Body;5'UTR	-	0.537335	0.324484	hypo	-0.21285
cg06500365	NM_181519;NM_031912	10	46959737	SYT15;SYT15	3'UTR;3'UTR	-	0.583049	0.381985	hypo	-0.201064
cg22803642	-	10	60198125	-	-	-	0.539315	0.368118	hypo	-0.171197
cg11063088	NM_004747	10	79622515	DLG5	Body	-	0.549255	0.329634	hypo	-0.219621
cg27551625	-	10	88691926	-	-	-	0.869434	0.71911	hypo	-0.150324
cg23809813	NM_001031709;NM_018363	10	90217672	RNLS;RNLS	Body;Body	-	0.725438	0.291636	hypo	-0.433802
cg09345397	NM_001170766;NM_001170765;NM_032440	10	98610861	LCOR;LCOR;LCOR	5'UTR;5'UTR;5'UTR	-	0.624072	0.467275	hypo	-0.156797
cg12724221	NM_021732	10	99448480	AVPI1	TSS1500	S_Shore	0.606982	0.354617	hypo	-0.252364
cg16230755	NM_016824;NM_001121;NM_019903	10	111812447	ADD3;ADD3;ADD3	5'UTR;5'UTR;5'UTR	-	0.317856	0.509243	hyper	0.191387
cg13824500	NM_145206	10	114394236	VTI1A	Body	-	0.833929	0.675198	hypo	-0.158731
cg24902461	NM_005308	10	121031392	GRK5	Body	-	0.335932	0.184662	hypo	-0.15127
cg07197493	NM_030962	11	9884649	SBF2	Body	-	0.77052	0.4753	hypo	-0.29522
cg14763706	NR_002207;NM_198516	11	11374588	CSNK2A1P;GALNTL4	Body;Body	-	0.679852	0.503266	hypo	-0.176586
cg17400947	-	11	11645841	-	-	S_Shelf	0.695772	0.481938	hypo	-0.213834
cg15722533	NM_021961	11	12875566	TEAD1	Body	-	0.344032	0.154196	hypo	-0.189836
cg21848671	NM_001111018	11	19395666	NAV2	Body	-	0.502155	0.348123	hypo	-0.154032
cg16964946	NM_018490	11	27442973	LGR4	Body	-	0.678698	0.510514	hypo	-0.168184
cg06012748	-	11	28039531	-	-	-	0.454093	0.25087	hypo	-0.203223
cg00468091	NM_031217	11	28111111	KIF18A	Body	-	0.851929	0.626987	hypo	-0.224942
cg08608126	NM_203330;NM_001127225;NM_001127227;NM_203329;NM_001127226;NM_000611;NM_001127223;NM_203331	11	33744567	CD59;CD59;CD59;CD59;CD59;CD59;CD59;CD59	5'UTR;TSS1500;TSS200;5'UTR;TSS1500;5'UTR;TSS1500;5'UTR	-	0.592139	0.429039	hypo	-0.1631
cg27609217	-	11	46258039	-	-	N_Shore	0.7626	0.530898	hypo	-0.231701
cg27386326	-	11	61587980	-	-	S_Shelf	0.870805	0.671283	hypo	-0.199522
cg19779379	NM_153819;NM_001098671;NM_001098670	11	64502689	RASGRP2;RASGRP2;RASGRP2	Body;Body;Body	-	0.767247	0.587961	hypo	-0.179286
cg01580228	NR_031639;NR_002920;NR_003033;NR_002959	11	93467095	MIR1304;SNORA8;SNORD5;SNORA18	TSS200;TSS1500;TSS1500;TSS1500	-	0.447778	0.165406	hypo	-0.282371
cg03879971	-	11	102123441	-	-	-	0.370761	0.178207	hypo	-0.192554
cg14191024	-	11	110070509	-	-	-	0.558552	0.318528	hypo	-0.240024
cg03723716	NM_181699;NM_002716	11	111609239	PPP2R1B;PPP2R1B	Body;3'UTR	-	0.415211	0.256835	hypo	-0.158375
cg17464820	NM_025164	11	116838417	SIK3	Body	-	0.850944	0.633761	hypo	-0.217183
cg01861537	-	11	121507724	-	-	-	0.585366	0.423336	hypo	-0.16203
cg17667592	-	11	123496000	-	-	-	0.506686	0.35564	hypo	-0.151045
cg02631767	NM_000921	12	20661554	PDE3A	Body	-	0.863216	0.66436	hypo	-0.198855
cg16490209	NM_005504	12	25051773	BCAT1	Body	N_Shelf	0.675145	0.478133	hypo	-0.197012
cg01941585	NM_003484;NM_003483	12	66240388	HMGA2;HMGA2	Body;Body	-	0.859148	0.672162	hypo	-0.186986
cg21557445	NM_014505	12	70777528	KCNMB4	Body	-	0.768097	0.562878	hypo	-0.205219
cg12803615	NM_003994;NM_000899	12	88961036	KITLG;KITLG	Body;Body	-	0.551947	0.316715	hypo	-0.235232
cg25281029	NM_003994;NM_000899	12	88969462	KITLG;KITLG	Body;Body	N_Shelf	0.325225	0.146388	hypo	-0.178837
cg02806156	-	12	89728752	-	-	-	0.659615	0.353965	hypo	-0.305649
cg03421510	-	12	92304897	-	-	-	0.834706	0.67944	hypo	-0.155266
cg26514961	NM_005761	12	94566784	PLXNC1	Body	-	0.779154	0.617866	hypo	-0.161289
cg06102602	-	12	96895446	-	-	-	0.812909	0.657004	hypo	-0.155905
cg14277677	NM_003959	12	123336568	HIP1R	Body	-	0.514366	0.361152	hypo	-0.153214
cg24967811	NM_020845	12	123503709	PITPNM2	Body	-	0.39299	0.201654	hypo	-0.191337
cg19364538	NM_015678	13	36042394	NBEA	Body	N_Shelf	0.788192	0.571458	hypo	-0.216733
cg24046884	NM_015058	13	42224923	KIAA0564	Body	-	0.671816	0.425396	hypo	-0.246419
cg02713319	-	13	43370511	-	-	-	0.389817	0.230133	hypo	-0.159685
cg13212435	-	13	50736277	-	-	-	0.353499	0.203361	hypo	-0.150138
cg26776551	NM_012141;NM_001039937	13	51944507	INTS6;INTS6	Body;Body	-	0.772211	0.605779	hypo	-0.166432
cg04192412	NM_014832	13	75980679	TBC1D4	Body	-	0.794702	0.638337	hypo	-0.156365
cg08067983	NM_017664	13	111535587	ANKRD10	Body	-	0.471676	0.304764	hypo	-0.166912
cg07917901	-	14	35870184	-	-	N_Shelf	0.679622	0.417787	hypo	-0.261835
cg09397716	NM_001161576;NM_015589	14	55186387	SAMD4A;SAMD4A	Body;Body	-	0.867251	0.67523	hypo	-0.192021
cg24970918	-	14	56800153	-	-	-	0.602907	0.44	hypo	-0.162907
cg01533082	NM_001001872	14	58567637	C14orf37	Body	-	0.78344	0.56489	hypo	-0.21855
cg09340205	-	14	86871512	-	-	-	0.873735	0.690758	hypo	-0.182977
cg09214175	NM_001144995	14	100016312	CCDC85C	Body	-	0.771076	0.548318	hypo	-0.222757
cg19667460	NM_002943;NM_134261;NM_134262;NM_134260	15	60863379	RORA;RORA;RORA;RORA	Body;Body;Body;Body	-	0.58589	0.435844	hypo	-0.150046
cg17383853	-	15	63166381	-	-	-	0.836719	0.569242	hypo	-0.267477
cg18148659	NM_005848;NM_001144823	15	65953468	DENND4A;DENND4A	3'UTR;3'UTR	-	0.782886	0.476308	hypo	-0.306578
cg25175240	-	15	69849786	-	-	-	0.369887	0.212722	hypo	-0.157164
cg12157761	NM_018003	15	71005778	UACA	Body	-	0.485398	0.277651	hypo	-0.207747
cg25036197	NM_005744	15	72876508	ARIH1	3'UTR	-	0.470258	0.313987	hypo	-0.156271
cg17298352	NM_144767;NM_007200;NM_006738	15	86286038	AKAP13;AKAP13;AKAP13	Body;Body;Body	S_Shore	0.432591	0.253452	hypo	-0.179139
cg03489186	NM_018193;NM_001113378	15	89790844	FANCI;FANCI	5'UTR;5'UTR	S_Shelf	0.72863	0.538015	hypo	-0.190616
cg12447911	-	15	95515060	-	-	-	0.732609	0.575706	hypo	-0.156903
cg20899681	-	15	96797664	-	-	-	0.680159	0.504071	hypo	-0.176088
cg13935206	NM_001040658;NM_001040659;NM_001040655;NM_001040660;NM_022905;NM_001040656;NM_001040657	15	99752192	TTC23;TTC23;TTC23;TTC23;TTC23;TTC23;TTC23	Body;Body;Body;Body;Body;Body;Body	-	0.821838	0.655121	hypo	-0.166717
cg10007075	-	15	101099492	-	-	Island	0.594858	0.434086	hypo	-0.160772
cg01406317	NM_016069	16	4397291	Magmas	Body	N_Shelf	0.77571	0.616421	hypo	-0.159289
cg26434370	NM_001079512	16	10909361	FAM18A	Body	N_Shelf	0.52897	0.356903	hypo	-0.172067
cg26949715	NM_001134477;NM_002582	16	14603915	PARN;PARN	Body;Body	-	0.624742	0.341233	hypo	-0.283509
cg06533895	NM_173475	16	20908699	DCUN1D3	5'UTR	N_Shelf	0.850508	0.6891	hypo	-0.161409
cg05917480	NM_031490	16	48369920	LONP2	Body	-	0.549299	0.389761	hypo	-0.159538
cg26616201	NR_027755	16	65420843	LOC283867	Body	-	0.602825	0.400846	hypo	-0.201979
cg05315365	NM_002153	16	82096597	HSD17B2	Body	-	0.30607	0.152377	hypo	-0.153694
cg04897932	NM_005964	17	8460923	MYH10	Body	-	0.487612	0.326546	hypo	-0.161066
cg06292146	NM_007202	17	19840295	AKAP10	Body	-	0.897347	0.729832	hypo	-0.167515
cg15939920	NM_198838;NM_198839;NM_198837;NM_198834;NM_198836	17	35457385	ACACA;ACACA;ACACA;ACACA;ACACA	Body;Body;Body;Body;Body	-	0.522468	0.365879	hypo	-0.15659
cg04940329	NM_015515	17	39093054	KRT23	5'UTR	-	0.60393	0.375379	hypo	-0.22855
cg17707493	NM_024032;NM_001171251	17	42222405	C17orf53;C17orf53	Body;Body	S_Shelf	0.616422	0.305937	hypo	-0.310485
cg13613388	NM_006178	17	44803928	NSF	Body	-	0.448057	0.222033	hypo	-0.226024
cg13241751	-	17	49009658	-	-	S_Shore	0.50707	0.257775	hypo	-0.249295
cg20287050	NM_001085430	17	54886370	C17orf67	Body	-	0.882028	0.682978	hypo	-0.199051
cg19174634	NM_018714	17	71198000	COG1	Body	-	0.582411	0.36812	hypo	-0.214292
cg14031381	NM_001143999;NM_003003;NM_001144001;NM_001143998;NM_001039573	17	75181131	SEC14L1;SEC14L1;SEC14L1;SEC14L1;SEC14L1	Body;Body;TSS200;Body;Body	-	0.818545	0.596492	hypo	-0.222053
cg12976832	NM_020933	19	9253668	ZNF317	5'UTR	S_Shelf	0.705405	0.551261	hypo	-0.154143
cg25903122	NM_024104	19	16765692	C19orf42	Body	-	0.767412	0.493597	hypo	-0.273815
cg11327657	NM_058190	21	46388162	C21orf70	Body	S_Shore	0.829233	0.611183	hypo	-0.218049
cg02333649	NM_003504	22	19471093	CDC45L	Body	S_Shelf	0.561575	0.297308	hypo	-0.264267

## Sheet: OSIS+ vs OSIS- CpGs
Supplemental Table 2: Differentially methylated CpGs in OSIS+ versus OSIS-
Illumina Probe ID	RefSeq	Chromosome	Chromosome Position	Gene Symbol	Gene Context	Island Context	Average OSIS- b	Average OSIS+ b	Methylation
cg24505687	NM_001188	6	33548425	BAK1	TSS1500	-	0.205708	0.374783	hyper
cg20398362	NM_001145529	17	76228626	LOC283999	Body	S_Shore	0.532656	0.691182	hyper

## Sheet: OSIS- vs EIUM- Matched CpGs
Supplemental Table 2: Differentially methylated CpGs in OSIS- versus EIUM- that match to differentially expressed genes
Illumina Probe ID	RefSeq	Chromosome	Chromosome Position	Gene Symbol	Gene Context	Island Context	Average EIUM- b	Average OSIS- b	Methylation
cg11414742	NM_032348	1	1288586	MXRA8	3'UTR	Shore	0.483561	0.687971	Hyper
cg14270725	NM_032348	1	1289806	MXRA8	Body	Island	0.535073	0.859802	Hyper
cg15386434	NM_032348	1	1289835	MXRA8	Body	Island	0.523819	0.835332	Hyper
cg14793596	NM_032348	1	1290092	MXRA8	Body	Island	0.37559	0.547976	Hyper
cg07284273	NM_032348	1	1290212	MXRA8	Body	Island	0.540239	0.817028	Hyper
cg25063151	NM_032348	1	1290554	MXRA8	Body	Island	0.154291	0.571606	Hyper
cg19436320	NM_032348	1	1290708	MXRA8	Body	Island	0.35495	0.508677	Hyper
cg00040588	NM_032348	1	1290712	MXRA8	Body	Island	0.495993	0.670293	Hyper
cg13393580	NM_032348	1	1295077	MXRA8	TSS1500	Shore	0.153451	0.465739	Hyper
cg26108719	NM_032348	1	1295147	MXRA8	TSS1500	Open_sea	0.110921	0.261826	Hyper
cg15830572	NM_001110781	1	1593874	SLC35E2B	3'UTR	Shore	0.135942	0.592918	Hyper
cg06090818	NM_001080484	1	1886501	KIAA1751	3'UTR	Island	0.746256	0.951638	Hyper
cg15151929	NM_001080484	1	1896429	KIAA1751	Body	Island	0.881206	0.341344	Hypo
cg13168877	NM_001080484	1	1896470	KIAA1751	Body	Island	0.755252	0.376165	Hypo
cg03330818	NM_001080484	1	1896553	KIAA1751	Body	Island	0.796133	0.611058	Hypo
cg07105421	NM_001080484	1	1905575	KIAA1751	Body	Open_sea	0.921344	0.716661	Hypo
cg05035280	NM_001080484	1	1909092	KIAA1751	Body	Shore	0.508515	0.34439	Hypo
cg00328210	NM_002744	1	1993016	PRKCZ	Body	Shore	0.596945	0.820108	Hyper
cg03959306	NM_002744	1	2004968	PRKCZ	Body	Shore	0.121722	0.335389	Hyper
cg13387826	NM_002744	1	2005260	PRKCZ	Body	Island	0.0913914	0.292039	Hyper
cg19803229	NM_002744	1	2005320	PRKCZ	Body	Island	0.136825	0.326608	Hyper
cg14418633	NM_002744	1	2005489	PRKCZ	Body	Island	0.0228449	0.177909	Hyper
cg13591369	NM_002744	1	2005564	PRKCZ	Body	Island	0.170539	0.366337	Hyper
cg27587033	NM_002744	1	2006032	PRKCZ	Body	Shore	0.478001	0.766249	Hyper
cg06791083	NM_002744	1	2006465	PRKCZ	Body	Shore	0.556194	0.82414	Hyper
cg14171824	NM_002744	1	2006656	PRKCZ	Body	Shore	0.0898288	0.295836	Hyper
cg12085265	NM_002744	1	2014628	PRKCZ	Body	Open_sea	0.612098	0.790234	Hyper
cg16735509	NM_002744	1	2023157	PRKCZ	Body	Shore	0.819771	0.655427	Hypo
cg02587648	NM_002744	1	2023258	PRKCZ	Body	Shore	0.349597	0.18765	Hypo
cg17023856	NM_002744	1	2036508	PRKCZ	Body	Shore	0.750838	0.379459	Hypo
cg13072890	NM_002744	1	2038377	PRKCZ	Body	Shore	0.384954	0.55005	Hyper
cg06717814	NM_002744	1	2038593	PRKCZ	Body	Island	0.665959	0.830822	Hyper
cg22626579	NM_002744	1	2038628	PRKCZ	Body	Island	0.453374	0.604394	Hyper
cg06801943	NM_002744	1	2101479	PRKCZ	Body	Open_sea	0.242515	0.453646	Hyper
cg18025961	NM_002744	1	2102170	PRKCZ	Body	Open_sea	0.387242	0.728778	Hyper
cg23648809	NM_002744	1	2106400	PRKCZ	Body	Open_sea	0.357378	0.184523	Hypo
cg02393699	NM_002744	1	2106620	PRKCZ	Body	Open_sea	0.554146	0.303647	Hypo
cg17025688	NM_002744	1	2107410	PRKCZ	Body	Open_sea	0.430842	0.206416	Hypo
cg00660626	NM_002744	1	2107451	PRKCZ	Body	Open_sea	0.404875	0.184331	Hypo
cg21197219	NM_014448	1	3374906	ARHGEF16	5'UTR	Shore	0.414945	0.578692	Hyper
cg11587191	NM_014448	1	3382237	ARHGEF16	Body	Open_sea	0.546496	0.764972	Hyper
cg15900221	NM_014448	1	3382434	ARHGEF16	Body	Open_sea	0.628772	0.860731	Hyper
cg15015996	NM_014448	1	3382565	ARHGEF16	Body	Open_sea	0.586907	0.781659	Hyper
cg15902830	NM_014448	1	3387913	ARHGEF16	Body	Open_sea	0.581503	0.767583	Hyper
cg08711320	NM_014448	1	3387932	ARHGEF16	Body	Open_sea	0.479738	0.701661	Hyper
cg09853936	NM_014448	1	3388196	ARHGEF16	Body	Open_sea	0.147226	0.354783	Hyper
cg01269514	NM_014448	1	3394013	ARHGEF16	Body	Shore	0.316336	0.554428	Hyper
cg26365786	NM_014448	1	3394097	ARHGEF16	Body	Shore	0.43907	0.650268	Hyper
cg17741539	NM_014448	1	3394478	ARHGEF16	Body	Shore	0.367441	0.707854	Hyper
cg16104263	NM_014448	1	3394709	ARHGEF16	Body	Island	0.630687	0.920165	Hyper
cg02731917	NM_014448	1	3394760	ARHGEF16	Body	Island	0.607031	0.838542	Hyper
cg11820021	NM_014448	1	3394871	ARHGEF16	Body	Island	0.373985	0.734334	Hyper
cg09180894	NM_014448	1	3395053	ARHGEF16	Body	Island	0.489681	0.872761	Hyper
cg12097441	NM_014448	1	3395258	ARHGEF16	Body	Shore	0.696341	0.881038	Hyper
cg18885125	NM_014448	1	3396343	ARHGEF16	Body	Shore	0.498253	0.713342	Hyper
cg24036039	NM_014448	1	3397125	ARHGEF16	Body	Shore	0.715536	0.881865	Hyper
cg10020040	NM_014448	1	3397621	ARHGEF16	3'UTR	Shore	0.372034	0.57535	Hyper
cg00347918	NM_015557	1	6162744	CHD5	3'UTR	Open_sea	0.793712	0.537389	Hypo
cg12135344	NM_015557	1	6188120	CHD5	Body	Island	0.58243	0.382845	Hypo
cg11069824	NM_015557	1	6205325	CHD5	Body	Shore	0.143956	0.396769	Hyper
cg15727545	NM_015557	1	6205418	CHD5	Body	Shore	0.230899	0.62338	Hyper
cg03106413	NM_153812	1	6683528	PHF13	3'UTR	Shore	0.103711	0.501202	Hyper
cg25849281	NM_001428	1	8937077	ENO1	5'UTR	Shore	0.802425	0.620772	Hypo
cg06972019	NM_001428	1	8937448	ENO1	5'UTR	Shore	0.361354	0.185521	Hypo
cg03679305	NM_003039	1	9129487	SLC2A5	Body	Shore	0.279739	0.103078	Hypo
cg12763828	NM_003039	1	9129646	SLC2A5	5'UTR	Shore	0.575958	0.373263	Hypo
cg00310940	NM_003039	1	9129648	SLC2A5	5'UTR	Shore	0.486536	0.294324	Hypo
cg07787240	NM_003039	1	9130576	SLC2A5	TSS1500	Shore	0.723727	0.535559	Hypo
cg19706390	NM_017766	1	10709702	CASZ1	Body	Shore	0.206401	0.420825	Hyper
cg09415955	NM_017766	1	10709885	CASZ1	Body	Shore	0.119817	0.275516	Hyper
cg22508928	NM_017766	1	10710134	CASZ1	Body	Shore	0.252614	0.555306	Hyper
cg19370715	NM_017766	1	10710847	CASZ1	Body	Shore	0.357207	0.620762	Hyper
cg15597109	NM_017766	1	10711695	CASZ1	Body	Shore	0.287277	0.527454	Hyper
cg01016030	NM_017766	1	10717077	CASZ1	Body	Shore	0.475542	0.812117	Hyper
cg24872446	NM_017766	1	10720716	CASZ1	Body	Shore	0.401246	0.834444	Hyper
cg15031409	NM_017766	1	10723630	CASZ1	Body	Shore	0.253632	0.482382	Hyper
cg07177917	NM_017766	1	10724490	CASZ1	Body	Shore	0.240956	0.418109	Hyper
cg01515508	NM_017766	1	10728270	CASZ1	Body	Shore	0.444689	0.636358	Hyper
cg12631000	NM_017766	1	10729216	CASZ1	Body	Shore	0.639726	0.868922	Hyper
cg07159230	NM_017766	1	10731250	CASZ1	Body	Open_sea	0.210471	0.819964	Hyper
cg18271964	NM_017766	1	10732063	CASZ1	Body	Open_sea	0.223991	0.444678	Hyper
cg23670372	NM_017766	1	10732290	CASZ1	Body	Open_sea	0.211077	0.529848	Hyper
cg10053369	NM_017766	1	10732333	CASZ1	Body	Open_sea	0.249045	0.597985	Hyper
cg24293689	NM_017766	1	10732356	CASZ1	Body	Open_sea	0.188417	0.471604	Hyper
cg11222217	NM_017766	1	10732519	CASZ1	Body	Open_sea	0.2077	0.381092	Hyper
cg13840252	NM_017766	1	10732744	CASZ1	Body	Open_sea	0.428728	0.831707	Hyper
cg22853713	NM_017766	1	10732872	CASZ1	Body	Open_sea	0.344022	0.868216	Hyper
cg09179249	NM_017766	1	10732900	CASZ1	Body	Open_sea	0.416856	0.815422	Hyper
cg11732134	NM_017766	1	10732912	CASZ1	Body	Open_sea	0.492193	0.889339	Hyper
cg01399485	NM_017766	1	10733030	CASZ1	Body	Open_sea	0.454977	0.774514	Hyper
cg07966265	NM_017766	1	10733477	CASZ1	Body	Open_sea	0.565824	0.833598	Hyper
cg18236877	NM_017766	1	10733511	CASZ1	Body	Open_sea	0.278495	0.850712	Hyper
cg02342906	NM_017766	1	10733858	CASZ1	Body	Open_sea	0.614065	0.798565	Hyper
cg14206273	NM_017766	1	10734693	CASZ1	Body	Open_sea	0.624386	0.825097	Hyper
cg20288000	NM_017766	1	10735169	CASZ1	Body	Open_sea	0.634169	0.880161	Hyper
cg27295042	NM_017766	1	10738569	CASZ1	Body	Open_sea	0.313476	0.826199	Hyper
cg22513691	NM_017766	1	10738664	CASZ1	Body	Open_sea	0.393293	0.889436	Hyper
cg09579869	NM_017766	1	10738769	CASZ1	Body	Open_sea	0.320032	0.837956	Hyper
cg20935317	NM_017766	1	10739184	CASZ1	Body	Open_sea	0.708967	0.886374	Hyper
cg04899446	NM_017766	1	10739980	CASZ1	Body	Open_sea	0.462697	0.821545	Hyper
cg01821043	NM_017766	1	10766044	CASZ1	5'UTR	Shore	0.57146	0.797833	Hyper
cg11073602	NM_017766	1	10768738	CASZ1	5'UTR	Shore	0.373589	0.718426	Hyper
cg02697519	NM_017766	1	10769910	CASZ1	5'UTR	Open_sea	0.526741	0.779412	Hyper
cg20141509	NM_017766	1	10781431	CASZ1	5'UTR	Open_sea	0.356609	0.802761	Hyper
cg24661860	NM_017766	1	10784363	CASZ1	5'UTR	Open_sea	0.0906838	0.432582	Hyper
cg10234511	NM_017766	1	10788801	CASZ1	5'UTR	Open_sea	0.188029	0.764521	Hyper
cg18437144	NM_017766	1	10788928	CASZ1	5'UTR	Open_sea	0.278337	0.662945	Hyper
cg12760995	NM_017766	1	10789713	CASZ1	5'UTR	Open_sea	0.508939	0.904502	Hyper
cg04090867	NM_017766	1	10794229	CASZ1	5'UTR	Open_sea	0.682156	0.854988	Hyper
cg19253831	NM_017766	1	10795020	CASZ1	5'UTR	Open_sea	0.417827	0.805435	Hyper
cg08537783	NM_017766	1	10795394	CASZ1	5'UTR	Open_sea	0.190568	0.451064	Hyper
cg23051261	NM_017766	1	10799025	CASZ1	5'UTR	Open_sea	0.717366	0.890429	Hyper
cg23690808	NM_017766	1	10799738	CASZ1	5'UTR	Open_sea	0.419017	0.685053	Hyper
cg00003345	NM_017766	1	10816499	CASZ1	5'UTR	Open_sea	0.315442	0.506934	Hyper
cg24073777	NM_017766	1	10832698	CASZ1	5'UTR	Open_sea	0.435773	0.617152	Hyper
cg23957159	NM_017766	1	10843154	CASZ1	5'UTR	Open_sea	0.472601	0.71128	Hyper
cg07585427	NM_002521	1	11917550	NPPB	3'UTR	Shore	0.758762	0.52833	Hypo
cg23097499	NM_001066	1	12225569	TNFRSF1B	TSS1500	Shore	0.402137	0.86014	Hyper
cg26189983	NM_001066	1	12227700	TNFRSF1B	Body	Island	0.132498	0.285227	Hyper
cg09557991	NM_001066	1	12227927	TNFRSF1B	Body	Shore	0.132478	0.428973	Hyper
cg18124517	NM_001066	1	12230509	TNFRSF1B	Body	Shore	0.49974	0.856177	Hyper
cg22677556	NM_001066	1	12238390	TNFRSF1B	Body	Open_sea	0.0941588	0.415674	Hyper
cg13471521	NM_001066	1	12244930	TNFRSF1B	Body	Open_sea	0.250499	0.720059	Hyper
cg11665613	NM_001066	1	12268883	TNFRSF1B	3'UTR	Open_sea	0.475566	0.72479	Hyper
cg06159980	NM_014424	1	16340746	HSPB7	3'UTR	Open_sea	0.647779	0.8867	Hyper
cg16110455	NM_014424	1	16344977	HSPB7	1stExon	Open_sea	0.399285	0.562728	Hyper
cg24306962	NM_014424	1	16345491	HSPB7	TSS1500	Open_sea	0.303185	0.484194	Hyper
cg03260781	NM_014424	1	16346299	HSPB7	TSS1500	Open_sea	0.450594	0.625957	Hyper
cg00261668	NM_014424	1	16346317	HSPB7	TSS1500	Open_sea	0.31998	0.586597	Hyper
cg06521827	NM_014424	1	16346434	HSPB7	TSS1500	Open_sea	0.182159	0.388583	Hyper
cg04339882	NM_014675	1	17286363	CROCC	Body;	Shore	0.30044	0.595644	Hyper
cg16294414	NM_014675	1	17288394	CROCC	Body	Shore	0.354937	0.784782	Hyper
cg27582013	NM_014675	1	17290228	CROCC	Body	Shore	0.425477	0.673574	Hyper
cg01783960	NM_014675	1	17298540	CROCC	Body	Open_sea	0.258714	0.568674	Hyper
cg00031063	NM_017459	1	17303752	MFAP2	Body	Shore	0.524184	0.877921	Hyper
cg04875062	NM_017459	1	17305562	MFAP2	5'UTR	Shore	0.316114	0.654931	Hyper
cg04236263	NM_017459	1	17305798	MFAP2	5'UTR	Shore	0.204596	0.499479	Hyper
cg08477744	NM_017459	1	17308032	MFAP2	5'UTR	Shore	0.581673	0.741742	Hyper
cg17744878	NM_017459	1	17308158	MFAP2	TSS200	Shore	0.352026	0.527315	Hyper
cg15600437	NM_017459	1	17309539	MFAP2	TSS1500	Shore	0.324088	0.684069	Hyper
cg26791665	NM_170726	1	19217189	ALDH4A1	Body	Open_sea	0.823184	0.619051	Hypo
cg17988830	NM_000300	1	20301989	PLA2G2A	3'UTR	Open_sea	0.417173	0.151392	Hypo
cg22611120	NM_000300	1	20307906	PLA2G2A	TSS1500	Open_sea	0.745669	0.474214	Hypo
cg13211559	NM_000300	1	20308066	PLA2G2A	TSS1500	Open_sea	0.573215	0.225952	Hypo
cg24514391	NM_152376	1	20518904	UBXN10	3'UTR	Open_sea	0.13938	0.585173	Hyper
cg19682048	NM_000478	1	21836326	ALPL	5'UTR	Island	0.153581	0.322621	Hyper
cg22681190	NM_000478	1	21862932	ALPL	5'UTR	Open_sea	0.649637	0.286302	Hypo
cg22719004	NM_000478	1	21864788	ALPL	5'UTR	Open_sea	0.364241	0.168465	Hypo
cg14781605	NM_000478	1	21864896	ALPL	5'UTR	Open_sea	0.47901	0.211583	Hypo
cg01037895	NM_000478	1	21877781	ALPL	5'UTR	Open_sea	0.659921	0.822977	Hyper
cg07499899	NM_002885	1	21966310	RAP1GAP	5'UTR	Open_sea	0.0681879	0.253409	Hyper
cg03727673	NM_002885	1	21966420	RAP1GAP	5'UTR	Open_sea	0.168026	0.371858	Hyper
cg06993467	NM_002885	1	21966500	RAP1GAP	5'UTR	Open_sea	0.154252	0.617726	Hyper
cg12093060	NM_002885	1	21993401	RAP1GAP	5'UTR	Shore	0.706794	0.872786	Hyper
cg00831127	NM_004442	1	23038925	EPHB2	Body	Shore	0.710054	0.436009	Hypo
cg07952381	NM_004442	1	23040723	EPHB2	Body	Shore	0.772617	0.535732	Hypo
cg15639556	NM_004442	1	23080947	EPHB2	Body	Open_sea	0.560616	0.807781	Hyper
cg02974898	NM_004442	1	23105600	EPHB2	Body	Open_sea	0.493291	0.720335	Hyper
cg12717584	NM_004442	1	23122112	EPHB2	Body	Open_sea	0.684256	0.85689	Hyper
cg13378083	NM_004442	1	23142734	EPHB2	Body	Open_sea	0.299608	0.498802	Hyper
cg18156963	NM_004442	1	23153308	EPHB2	Body	Open_sea	0.498581	0.651741	Hyper
cg15447913	NM_004442	1	23162550	EPHB2	Body	Open_sea	0.283945	0.907325	Hyper
cg26530045	NM_033631	1	23487055	LUZP1	5'UTR	Open_sea	0.504788	0.890749	Hyper
cg11724055	NM_005826	1	23667475	HNRNPR	Body	Shore	0.277891	0.442084	Hyper
cg12692722	NM_003196	1	23751371	TCEA3	TSS200	Island	0.669937	0.516596	Hypo
cg11336311	NM_002167	1	23887324	ID3	TSS1500	Shore	0.523651	0.728323	Hyper
cg18150584	NM_002167	1	23887816	ID3	TSS1500	Shore	0.846886	0.405908	Hypo
cg21298759	NM_020448	1	24741723	NIPAL3	TSS1500	Shore	0.504226	0.292491	Hypo
cg15697160	NM_020448	1	24743492	NIPAL3	5'UTR	Shore	0.471071	0.669318	Hyper
cg02336364	NM_020448	1	24764700	NIPAL3	Body	Open_sea	0.332522	0.813016	Hyper
cg19923360	NM_014313	1	25667109	TMEM50A	Body	Shore	0.557093	0.71992	Hyper
cg26216857	NM_014313	1	25668309	TMEM50A	Body	Shore	0.902806	0.727901	Hypo
cg13075537	NM_018202	1	25810696	TMEM57	Body	Open_sea	0.59537	0.428805	Hypo
cg05887270	NM_020451	1	26129627	SEPN1	Body	Open_sea	0.604824	0.820611	Hyper
cg15662251	NM_178422	1	26197855	PAQR7	TSS200	Shore	0.531515	0.316323	Hypo
cg11143175	NM_178422	1	26198172	PAQR7	TSS1500	Shore	0.357759	0.172548	Hypo
cg23799313	NM_178422	1	26198360	PAQR7	TSS1500	Shore	0.481209	0.295667	Hypo
cg12805491	NM_178422	1	26198721	PAQR7	TSS1500	Shore	0.442205	0.173116	Hypo
cg22019970	NM_000437	1	26325198	PAFAH2	TSS1500	Shore	0.45966	0.258356	Hypo
cg06521299	NM_000437	1	26325349	PAFAH2	TSS1500	Shore	0.562551	0.249719	Hypo
cg12445424	NM_022778	1	26605141	CEP85	3'UTR	Shore	0.478207	0.854946	Hyper
cg23955417	NM_002953	1	26880928	RPS6KA1	Body	Open_sea	0.431938	0.585021	Hyper
cg04021454	NM_005644	1	28968404	TAF12	5'UTR	Shore	0.291054	0.609799	Hyper
cg04078732	NM_001020658	1	31439111	PUM1	Body	Open_sea	0.907937	0.330511	Hypo
cg10947764	NM_001020658	1	31449882	PUM1	Body	Open_sea	0.92079	0.552816	Hypo
cg04976330	NM_001020658	1	31480640	PUM1	Body	Open_sea	0.527273	0.70537	Hyper
cg17796511	NM_018056	1	32566833	TMEM39B	Body	Open_sea	0.1397	0.544593	Hyper
cg13303520	NM_018045	1	32856704	BSDC1	Body	Shore	0.262644	0.107075	Hypo
cg25100011	NM_005610; NM_030786	1	33146725	RBBP4; SYNC	3'UTR; 3'UTR	Open_sea	0.235632	0.86439	Hyper
cg05342835	NM_030786	1	33160791	SYNC	Body	Open_sea	0.69822	0.411584	Hypo
cg04014002	NM_020888	1	33206468	KIAA1522	TSS1500	Shore	0.612818	0.843308	Hyper
cg16728604	NM_020888	1	33206504	KIAA1522	TSS1500	Shore	0.264378	0.46395	Hyper
cg06746774	NM_020888	1	33216950	KIAA1522	Body	Shore	0.917993	0.646958	Hypo
cg22048405	NM_020888	1	33226596	KIAA1522	Body	Open_sea	0.76434	0.55715	Hypo
cg09804503	NM_020888	1	33231313	KIAA1522	Body	Open_sea	0.3963	0.550163	Hyper
cg13629162	NM_020888	1	33234487	KIAA1522	Body	Shore	0.878873	0.676465	Hypo
cg05695699	NM_020888	1	33235324	KIAA1522	Body	Shore	0.208559	0.415676	Hyper
cg00423597	NM_020888	1	33235531	KIAA1522	Body	Island	0.60747	0.850061	Hyper
cg23925199	NM_003680	1	33272862	YARS	Body	Open_sea	0.428792	0.262817	Hypo
cg20951444	NM_153756	1	33337112	FNDC5	TSS1500	Open_sea	0.344785	0.658865	Hyper
cg25364822	NM_153756	1	33337257	FNDC5	TSS1500	Open_sea	0.346213	0.604023	Hyper
cg15895925	NM_004427	1	33810859	PHC2	5'UTR	Shore	0.133811	0.327508	Hyper
cg25304816	NM_018067	1	36627734	MAP7D1	Body	Open_sea	0.300853	0.462846	Hyper
cg17327029	NM_018067	1	36636579	MAP7D1	Body	Open_sea	0.598273	0.778331	Hyper
cg22810403	NM_018166	1	36790444	FAM176B	TSS1500	Shore	0.367262	0.640658	Hyper
cg06100445	NM_032017	1	36807572	STK40	Body	Island	0.884388	0.656224	Hypo
cg17827328	NM_032017	1	36817299	STK40	Body	Open_sea	0.638575	0.859479	Hyper
cg08529481	NM_032017	1	36832173	STK40	5'UTR	Open_sea	0.216803	0.691834	Hyper
cg25722983	NM_032017	1	36840028	STK40	5'UTR	Open_sea	0.453217	0.643419	Hyper
cg13054119	NM_001038633	1	38098935	RSPO1	5'UTR	Shore	0.631616	0.263102	Hypo
cg17161617	NM_001038633	1	38101652	RSPO1	TSS1500	Shore	0.147147	0.460855	Hyper
cg07388493	NM_004552	1	39491459	NDUFS5	TSS1500	Open_sea	0.607691	0.436469	Hypo
cg12425180	NM_003819	1	40033305	PABPC4	Body	Open_sea	0.630465	0.795522	Hyper
cg08719289	NM_133467	1	41328378	CITED4	TSS1500	Shore	0.824579	0.476421	Hypo
cg10705800	NM_133467	1	41328420	CITED4	TSS1500	Shore	0.779616	0.465117	Hypo
cg06346081	NM_024664	1	42921584	PPCS	TSS1500	Shore	0.359823	0.209605	Hypo
cg26617272	NM_199342	1	43279726	CCDC23	Body	Shore	0.508794	0.781197	Hyper
cg18142162	NM_199342	1	43281678	CCDC23	Body	Shore	0.170041	0.321317	Hyper
cg23839159	NM_199342	1	43281794	CCDC23	Body	Shore	0.257168	0.620495	Hyper
cg26185836	NM_006516	1	43392690	SLC2A1	3'UTR	Shore	0.598403	0.802168	Hyper
cg05345039	NM_006516	1	43401889	SLC2A1	Body	Open_sea	0.598073	0.843591	Hyper
cg05942022	NM_006516	1	43402591	SLC2A1	Body	Open_sea	0.223219	0.518241	Hyper
cg09502149	NM_006516	1	43406792	SLC2A1	Body	Open_sea	0.0878326	0.362186	Hyper
cg01924561	NM_006516	1	43416103	SLC2A1	Body	Open_sea	0.453817	0.808799	Hyper
cg00737593	NM_006516	1	43422337	SLC2A1	Body	Shore	0.653618	0.873628	Hyper
cg05802386	NM_006516	1	43422920	SLC2A1	Body	Shore	0.42591	0.871179	Hyper
cg20282814	NM_006516	1	43423072	SLC2A1	Body	Shore	0.461268	0.914614	Hyper
cg18690385	NM_145279	1	47078966	MOBKL2C	Body	Island	0.913368	0.661351	Hypo
cg27291464	NM_178033	1	47488934	CYP4X1	TSS1500	Shore	0.515865	0.320324	Hypo
cg25880954	NM_004474	1	47900630	FOXD2	TSS1500	Shore	0.81935	0.597295	Hypo
cg26518431	NM_004474	1	47901555	FOXD2	TSS200	Shore	0.842112	0.570896	Hypo
cg23659056	NM_004474	1	47901632	FOXD2	TSS200	Shore	0.83122	0.538165	Hypo
cg24114899	NM_004474	1	47901721	FOXD2	1stExon	Shore	0.840578	0.583973	Hypo
cg16342298	NM_004474	1	47902085	FOXD2	1stExon	Shore	0.86302	0.515025	Hypo
cg16076997	NM_004474	1	47905067	FOXD2	1stExon	Island	0.498032	0.177147	Hypo
cg15691862	NM_004474	1	47905438	FOXD2	3'UTR	Island	0.936052	0.187455	Hypo
cg14513071	NM_004474	1	47905517	FOXD2	3'UTR	Island	0.925276	0.397273	Hypo
cg02294302	NM_004474	1	47906276	FOXD2	3'UTR	Shore	0.550332	0.397612	Hypo
cg00041014	NM_138417	1	52498044	KTI12	3'UTR	Shore	0.816966	0.543893	Hypo
cg17076592	NM_138417	1	52499691	KTI12	TSS1500	Shore	0.727822	0.513168	Hypo
cg10177197	NM_014762	1	55316481	DHCR24	3'UTR	Open_sea	0.502464	0.662219	Hyper
cg22624827	NM_002633	1	64058180	PGM1	TSS1500	Shore	0.899874	0.72254	Hypo
cg15590153	NM_002633	1	64058523	PGM1	TSS1500	Shore	0.767522	0.56486	Hypo
cg24370698	NM_002633	1	64058614	PGM1	TSS1500	Shore	0.402016	0.240976	Hypo
cg26022389	NM_005012	1	64261252	ROR1	Body	Open_sea	0.874134	0.562075	Hypo
cg12421116	NM_005012	1	64269557	ROR1	Body	Open_sea	0.573326	0.808061	Hyper
cg13942627	NM_005012	1	64283520	ROR1	Body	Open_sea	0.822672	0.593965	Hypo
cg07579123	NM_005012	1	64323322	ROR1	Body	Open_sea	0.76982	0.598125	Hypo
cg03950655	NM_005012	1	64379958	ROR1	Body	Open_sea	0.661624	0.837186	Hyper
cg19267457	NM_005012	1	64394702	ROR1	Body	Open_sea	0.217727	0.709298	Hyper
cg00463746	NM_005012	1	64434320	ROR1	Body	Open_sea	0.59189	0.401317	Hypo
cg17171259	NM_005012	1	64469027	ROR1	Body	Open_sea	0.181009	0.523499	Hyper
cg04885825	NM_005012	1	64538523	ROR1	Body	Open_sea	0.196914	0.370587	Hyper
cg21850722	NM_005012	1	64558474	ROR1	Body	Open_sea	0.333754	0.857191	Hyper
cg07797372	NM_005012	1	64602654	ROR1	Body	Open_sea	0.323643	0.75947	Hyper
cg03041650	NM_005012	1	64627024	ROR1	Body	Open_sea	0.536693	0.31443	Hypo
cg10378032	NM_018211	1	65214497	RAVER2	Body	Shore	0.646948	0.804149	Hyper
cg00420347	NM_002227	1	65362428	JAK1	5'UTR	Open_sea	0.674613	0.825261	Hyper
cg22945413	NM_002227	1	65399413	JAK1	5'UTR	Open_sea	0.366945	0.624801	Hyper
cg24049468	NM_203464	1	65615281	AK4	Body	Shore	0.454385	0.682355	Hyper
cg26524552	NM_203464	1	65616297	AK4	Body	Shore	0.795743	0.620781	Hypo
cg26036018	NM_203464	1	65641680	AK4	Body	Open_sea	0.665645	0.342765	Hypo
cg10716862	NM_203464	1	65674876	AK4	Body	Open_sea	0.777943	0.606372	Hypo
cg06994324	NM_203464	1	65682156	AK4	Body	Open_sea	0.796163	0.497171	Hypo
cg01933519	NM_017526	1	65891704	LEPROT	Body	Open_sea	0.162281	0.495376	Hyper
cg03435439	NM_002600	1	66458361	PDE4B	Body	Open_sea	0.584145	0.352737	Hypo
cg07926502	NM_002600	1	66641968	PDE4B	Body	Open_sea	0.849353	0.627703	Hypo
cg23045908	NM_002600	1	66799419	PDE4B	Body	Open_sea	0.240268	0.832867	Hyper
cg07956346	NM_032291	1	67001108	SGIP1	Body	Shore	0.627962	0.899691	Hyper
cg23217983	NM_032291	1	67018825	SGIP1	Body	Open_sea	0.399434	0.18996	Hypo
cg20812318	NM_032291	1	67072952	SGIP1	Body	Open_sea	0.433098	0.866171	Hyper
cg25030888	NM_032291	1	67156909	SGIP1	Body	Open_sea	0.480103	0.245989	Hypo
cg10802509	NM_032291	1	67178638	SGIP1	Body	Open_sea	0.662611	0.476532	Hypo
cg19749975	NM_005455	1	71547563	ZRANB2	TSS1500	Shore	0.65313	0.296834	Hypo
cg08702915	NM_004582	1	76253688	RABGGTB	Body	Open_sea	0.711031	0.357009	Hypo
cg05120668	NM_198549	1	78275707	FAM73A	Body	Shore	0.131717	0.842078	Hyper
cg02083528	NM_198549	1	78280850	FAM73A	Body	Shore	0.481212	0.875623	Hyper
cg24601055	NM_004261	1	87372153	SEP15	Body	Open_sea	0.331207	0.776987	Hyper
cg14254720	NM_032270	1	90097981	LRRC8C	TSS1500	Shore	0.295473	0.126952	Hypo
cg00064255	NM_032270	1	90100012	LRRC8C	5'UTR	Shore	0.829289	0.316411	Hypo
cg06804564	NM_032270	1	90100070	LRRC8C	5'UTR	Shore	0.658047	0.408202	Hypo
cg26233651	NM_032270	1	90137953	LRRC8C	5'UTR	Open_sea	0.130361	0.716376	Hyper
cg17176894	NM_032270	1	90160031	LRRC8C	Body	Open_sea	0.333653	0.849142	Hyper
cg20773521	NM_001006605	1	93374979	FAM69A	Body	Open_sea	0.110429	0.627566	Hyper
cg08893087	NM_001006605	1	93416982	FAM69A	Body	Open_sea	0.292713	0.754848	Hyper
cg22128645	NM_001006605	1	93425802	FAM69A	Body	Shore	0.186301	0.67949	Hyper
cg01807748	NM_000350	1	94534645	ABCA4	Body	Open_sea	0.24632	0.795934	Hyper
cg04350215	NM_000350	1	94559714	ABCA4	Body	Open_sea	0.364719	0.778165	Hyper
cg09234454	NM_000350	1	94560697	ABCA4	Body	Open_sea	0.214967	0.735746	Hyper
cg12869058	NM_000350	1	94587872	ABCA4	TSS1500	Open_sea	0.885024	0.471455	Hypo
cg09360041	NM_000350	1	94587905	ABCA4	TSS1500	Open_sea	0.89689	0.384449	Hypo
cg11582189	NM_152369	1	95313200	SLC44A3	Body	Open_sea	0.57335	0.812912	Hyper
cg11232368	NM_000110	1	97565426	DPYD	Body	Open_sea	0.729255	0.90937	Hyper
cg14200127	NM_000110	1	97604182	DPYD	Body	Open_sea	0.740859	0.413479	Hypo
cg24682415	NM_000110	1	97610703	DPYD	Body	Open_sea	0.402759	0.872553	Hyper
cg07179075	NM_000110	1	97706031	DPYD	Body	Open_sea	0.588639	0.87621	Hyper
cg23057232	NM_000110	1	97737509	DPYD	Body	Open_sea	0.200635	0.467434	Hyper
cg14072140	NM_000110	1	98031839	DPYD	Body	Open_sea	0.735593	0.886876	Hyper
cg23598604	NM_014839	1	99732472	LPPR4	Body	Shore	0.131684	0.542095	Hyper
cg25763716	NM_001078	1	101184304	VCAM1	TSS1500	Open_sea	0.731482	0.575301	Hypo
cg25762679	NM_001078	1	101185311	VCAM1	1stExon	Open_sea	0.296289	0.105868	Hypo
cg17325318	NM_020775	1	109659927	KIAA1324	Body	Shore	0.601702	0.310488	Hypo
cg01778864	NM_020775	1	109729851	KIAA1324	Body	Open_sea	0.362389	0.525734	Hyper
cg08655800	NM_020775	1	109735314	KIAA1324	Body	Open_sea	0.218421	0.87257	Hyper
cg17749509	NM_004696	1	110934279	SLC16A4	TSS1500	Open_sea	0.518495	0.810102	Hyper
cg03535830	NM_004696	1	110934327	SLC16A4	TSS1500	Open_sea	0.425335	0.65938	Hyper
cg10117077	NM_024901	1	111740345	DENND2D	Body	Open_sea	0.64844	0.363406	Hypo
cg07005055	NM_024494	1	113052167	WNT2B	Body	Island	0.368799	0.191427	Hypo
cg23932873	NM_014813	1	113615136	LRIG2	TSS1500	Shore	0.84222	0.404939	Hypo
cg00934017	NM_002506	1	115842640	NGF	5'UTR	Open_sea	0.351861	0.665223	Hyper
cg20678800	NM_002506	1	115857431	NGF	5'UTR	Open_sea	0.279682	0.122777	Hypo
cg27291710	NM_002506	1	115866441	NGF	5'UTR	Open_sea	0.167221	0.38396	Hyper
cg04403423	NM_000701	1	116917619	ATP1A1	Body	Shore	0.906181	0.610358	Hypo
cg17469276	NM_000701	1	116925411	ATP1A1	Body	Open_sea	0.815676	0.164238	Hypo
cg17107017	NM_000701	1	116925613	ATP1A1	Body	Open_sea	0.909714	0.162013	Hypo
cg20309677	NM_000701	1	116925753	ATP1A1	Body	Open_sea	0.909116	0.259266	Hypo
cg11975019	NM_024579	1	150245537	C1orf54	Body	Shore	0.223346	0.389562	Hyper
cg16501235	NM_024579	1	150245988	C1orf54	Body	Open_sea	0.566806	0.779376	Hyper
cg16386293	NM_022664	1	150480856	ECM1	Body	Open_sea	0.0943339	0.438595	Hyper
cg00175150	NM_022664	1	150486261	ECM1	3'UTR	Shore	0.288956	0.685656	Hyper
cg00253735	NM_000396	1	150779776	CTSK	5'UTR	Open_sea	0.222479	0.452098	Hyper
cg20802392	NM_000396	1	150780684	CTSK	5'UTR	Open_sea	0.0653848	0.2258	Hyper
cg20817941	NM_000396	1	150780718	CTSK	1stExon	Open_sea	0.0863281	0.284367	Hyper
cg16516490	NM_000396	1	150781194	CTSK	TSS1500	Open_sea	0.112483	0.640872	Hyper
cg11946165	NM_000396	1	150781434	CTSK	TSS1500	Open_sea	0.124817	0.711709	Hyper
cg13201342	NM_000396	1	150782303	CTSK	TSS1500	Open_sea	0.141555	0.412522	Hyper
cg21937128	NM_018379	1	150971889	FAM63A	Body	Open_sea	0.683099	0.373016	Hypo
cg18660898	NM_006818	1	151030968	MLLT11	TSS1500	Shore	0.198523	0.42984	Hyper
cg21205392	NM_006818	1	151035398	MLLT11	5'UTR	Shore	0.146214	0.412037	Hyper
cg06122613	NM_002651	1	151297900	PI4KB	Body	Shore	0.468978	0.711689	Hyper
cg26230275	NM_002966	1	151965283	S100A10	5'UTR	Shore	0.353721	0.0931614	Hypo
cg20994097	NM_002966	1	151967992	S100A10	TSS1500	Shore	0.544295	0.309664	Hypo
cg03449150	NM_001014450	1	153085649	SPRR2F	5'UTR	Open_sea	0.602968	0.857064	Hyper
cg00891995	NR_003062	1	153113262	SPRR2C	Body	Open_sea	0.461521	0.228033	Hypo
cg07804289	NR_003062	1	153114690	SPRR2C	TSS1500	Open_sea	0.619866	0.873289	Hyper
cg03969260	NM_001014291	1	153122203	SPRR2G	3'UTR	Open_sea	0.695992	0.859074	Hyper
cg11267802	NM_001014291	1	153123593	SPRR2G	TSS200	Open_sea	0.50588	0.741328	Hyper
cg01411912	NM_019554	1	153517265	S100A4	Body	Open_sea	0.575031	0.791943	Hyper
cg23048494	NM_019554	1	153517384	S100A4	5'UTR	Open_sea	0.253418	0.739545	Hyper
cg24691453	NM_019554	1	153518384	S100A4	TSS200	Open_sea	0.295207	0.833371	Hyper
cg18273417	NM_019554	1	153518418	S100A4	TSS200	Open_sea	0.102102	0.852884	Hyper
cg13091627	NM_019554	1	153518476	S100A4	TSS200	Open_sea	0.375086	0.800814	Hyper
cg07587610	NM_019554	1	153519020	S100A4	TSS1500	Open_sea	0.727329	0.891429	Hyper
cg11650704	NM_001111	1	154556575	ADAR	3'UTR	Open_sea	0.709817	0.395399	Hypo
cg24935121	NM_207195	1	155022635	ADAM15	TSS1500	Shore	0.553408	0.393511	Hypo
cg27576241	NM_207195	1	155034570	ADAM15	Body	Shore	0.351461	0.534533	Hyper
cg13069100	NM_207195	1	155035008	ADAM15	3'UTR	Island	0.0797455	0.344165	Hyper
cg06440960	NM_152280	1	155828926	SYT11	TSS1500	Shore	0.36797	0.205147	Hypo
cg26521129	NM_152280	1	155830797	SYT11	Body	Shore	0.148006	0.473174	Hyper
cg04234543	NM_006617	1	156638610	NES	3'UTR	Open_sea	0.514136	0.699298	Hyper
cg12080906	NM_006617	1	156646065	NES	Body	Shore	0.115444	0.457292	Hyper
cg18793215	NM_001878	1	156674685	CRABP2	Body	Shore	0.15573	0.312344	Hyper
cg02363950	NM_001878	1	156676793	CRABP2	TSS1500	Shore	0.145327	0.296489	Hyper
cg13892570	NM_003564	1	159893182	TAGLN2	5'UTR	Shore	0.164125	0.326098	Hyper
cg07379893	NM_020789	1	159902859	IGSF9	Body	Shore	0.41032	0.561617	Hyper
cg07177437	NM_017625	1	160850377	ITLN1	Body	Open_sea	0.611352	0.839734	Hyper
cg21476940	NM_017625	1	160854954	ITLN1	5'UTR	Open_sea	0.131007	0.338296	Hyper
cg10094191	NM_017625	1	160855148	ITLN1	TSS200	Open_sea	0.288471	0.619278	Hyper
cg18641937	NM_080878	1	160924389	ITLN2	Body	Open_sea	0.647884	0.826543	Hyper
cg24528307	NM_080878	1	160924888	ITLN2	TSS1500	Open_sea	0.410122	0.620266	Hyper
cg15836912	NM_080878	1	160924914	ITLN2	TSS1500	Open_sea	0.61688	0.816383	Hyper
cg11578532	NM_001113206	1	161008127	TSTD1	Body	Shore	0.700304	0.372279	Hypo
cg24411043	NM_001113206	1	161008297	TSTD1	Body	Shore	0.457992	0.245431	Hypo
cg00329300	NM_001113206	1	161008462	TSTD1	Body	Island	0.55772	0.191055	Hypo
cg11731300	NM_001113206	1	161008542	TSTD1	Body	Island	0.237042	0.0755588	Hypo
cg00446235	NM_001113206	1	161008644	TSTD1	Body	Island	0.28117	0.117244	Hypo
cg13466383	NM_001113206	1	161008705	TSTD1	1stExon	Island	0.482739	0.137284	Hypo
cg27180868	NM_001113206	1	161008750	TSTD1	1stExon	Island	0.4284	0.119067	Hypo
cg24161057	NM_001113206	1	161008811	TSTD1	TSS200	Island	0.479002	0.0959989	Hypo
cg13906823	NM_001113206	1	161008824	TSTD1	TSS200	Island	0.576605	0.117494	Hypo
cg12426196	NM_001113206	1	161008826	TSTD1	TSS200	Island	0.493787	0.138277	Hypo
cg13458210	NM_001113206	1	161010071	TSTD1	TSS1500	Shore	0.808722	0.617989	Hypo
cg09799585	NM_015441	1	161956573	OLFML2B	Body	Shore	0.611229	0.842636	Hyper
cg05524246	NM_015441	1	161973909	OLFML2B	Body	Open_sea	0.156797	0.420259	Hyper
cg02900990	NM_015441	1	161991612	OLFML2B	Body	Shore	0.256306	0.639091	Hyper
cg07122893	NM_015441	1	161993133	OLFML2B	1stExon	Island	0.100577	0.520272	Hyper
cg04353106	NM_003617	1	163136667	RGS5	Body	Open_sea	0.210134	0.690589	Hyper
cg10759651	NM_003617	1	163144950	RGS5	Body	Open_sea	0.56641	0.410447	Hypo
cg00250483	NM_003617	1	163172914	RGS5	TSS200	Open_sea	0.68855	0.372697	Hypo
cg24901474	NM_003617	1	163173040	RGS5	TSS200	Open_sea	0.801804	0.566262	Hypo
cg13845133	NM_002585	1	164544496	PBX1	Body	Shore	0.564747	0.759201	Hyper
cg03323953	NM_002585	1	164544748	PBX1	Body	Shore	0.702592	0.897305	Hyper
cg06750897	NM_002585	1	164545553	PBX1	Body	Island	0.0938994	0.452037	Hyper
cg18181229	NM_002585	1	164545699	PBX1	Body	Island	0.060655	0.310913	Hyper
cg00222472	NM_002585	1	164545783	PBX1	Body	Island	0.132516	0.3636	Hyper
cg22238122	NM_002585	1	164546143	PBX1	Body	Shore	0.0752256	0.278713	Hyper
cg12629991	NM_002585	1	164627790	PBX1	Body	Open_sea	0.574733	0.748937	Hyper
cg06221087	NM_002585	1	164659666	PBX1	Body	Open_sea	0.57346	0.78577	Hyper
cg06909503	NM_002585	1	164725227	PBX1	Body	Open_sea	0.627386	0.834873	Hyper
cg18785787	NM_002585	1	164750253	PBX1	Body	Open_sea	0.0570659	0.36979	Hyper
cg01554357	NM_002585	1	164750454	PBX1	Body	Open_sea	0.126036	0.7147	Hyper
cg07152605	NM_002585	1	164793520	PBX1	Body	Open_sea	0.154924	0.374623	Hyper
cg24039780	NM_002585	1	164812337	PBX1	Body	Open_sea	0.141538	0.45155	Hyper
cg05969378	NM_001080426	1	167091161	DUSP27	Body	Shore	0.395639	0.197811	Hypo
cg21783847	NM_003851	1	167522422	CREG1	Body	Shore	0.380077	0.21401	Hypo
cg12749559	NM_015415	1	167904284	BRP44	Body	Shore	0.361102	0.157635	Hypo
cg24376434	NM_006902	1	170634859	PRRX1	Body	Shore	0.0931418	0.826257	Hyper
cg00916255	NM_006902	1	170634931	PRRX1	Body	Shore	0.0521711	0.677557	Hyper
cg21914290	NM_006902	1	170635960	PRRX1	Body	Shore	0.0446332	0.866013	Hyper
cg20826576	NM_006902	1	170636223	PRRX1	Body	Shore	0.158174	0.861311	Hyper
cg23633856	NM_006902	1	170636363	PRRX1	Body	Shore	0.215223	0.834758	Hyper
cg26669793	NM_006902	1	170637600	PRRX1	Body	Shore	0.0835465	0.601594	Hyper
cg02897989	NM_006902	1	170637723	PRRX1	Body	Shore	0.0788095	0.434484	Hyper
cg22371492	NM_006902	1	170637796	PRRX1	Body	Shore	0.0857166	0.665866	Hyper
cg09010107	NM_006902	1	170638807	PRRX1	Body	Open_sea	0.108703	0.796045	Hyper
cg07957294	NM_006902	1	170638917	PRRX1	Body	Open_sea	0.111475	0.866909	Hyper
cg11954332	NM_006902	1	170639289	PRRX1	Body	Open_sea	0.13653	0.776519	Hyper
cg01364478	NM_006902	1	170640331	PRRX1	Body	Open_sea	0.107	0.719235	Hyper
cg26048630	NM_006902	1	170640675	PRRX1	Body	Open_sea	0.0438246	0.443248	Hyper
cg18196709	NM_006902	1	170646916	PRRX1	Body	Open_sea	0.417472	0.832749	Hyper
cg08702689	NM_006902	1	170662395	PRRX1	Body	Open_sea	0.19498	0.699212	Hyper
cg15514848	NM_002021	1	171217555	FMO1	TSS200	Open_sea	0.896947	0.401052	Hypo
cg04413226	NM_002021	1	171217592	FMO1	TSS200	Open_sea	0.824011	0.331922	Hypo
cg11192688	NM_002021	1	171226702	FMO1	5'UTR	Open_sea	0.609012	0.289122	Hypo
cg21876925	NM_003326	1	173175328	TNFSF4	Body	Open_sea	0.859641	0.60233	Hypo
cg13480937	NM_004319	1	177112230	ASTN1	Body	Open_sea	0.195162	0.794706	Hyper
cg23933289	NM_014864	1	178998656	FAM20B	5'UTR	Shore	0.89802	0.243916	Hypo
cg24108508	NM_014864	1	179016233	FAM20B	Body	Open_sea	0.794811	0.315765	Hypo
cg17591574	NM_022371	1	179059407	TOR3A	Body	Open_sea	0.581893	0.861571	Hyper
cg00852924	NM_022371	1	179061154	TOR3A	Body	Open_sea	0.289284	0.136707	Hypo
cg22809683	NM_002293	1	182998916	LAMC1	Body	Open_sea	0.0686119	0.324988	Hyper
cg17223218	NM_002293	1	183008740	LAMC1	Body	Open_sea	0.105368	0.782407	Hyper
cg12689670	NM_002293	1	183009347	LAMC1	Body	Open_sea	0.0814264	0.391899	Hyper
cg04081218	NM_002293	1	183067225	LAMC1	Body	Open_sea	0.837321	0.509773	Hypo
cg06850099	NM_002293	1	183070351	LAMC1	Body	Open_sea	0.776663	0.623723	Hypo
cg10312498	NM_015101	1	183957982	GLT25D2	Body	Open_sea	0.673653	0.845898	Hyper
cg25605307	NM_015101	1	183965312	GLT25D2	Body	Open_sea	0.610477	0.843463	Hyper
cg12222949	NM_015101	1	184005360	GLT25D2	Body	Island	0.666329	0.424665	Hypo
cg01068808	NM_015101	1	184007101	GLT25D2	TSS1500	Shore	0.847621	0.664591	Hypo
cg07234097	NM_052966	1	184761873	FAM129A	3'UTR	Open_sea	0.165305	0.345891	Hyper
cg21279326	NM_052966	1	184771821	FAM129A	Body	Open_sea	0.373581	0.88642	Hyper
cg13100449	NM_052966	1	184836205	FAM129A	Body	Open_sea	0.801954	0.598008	Hypo
cg16711983	NM_052966	1	184858456	FAM129A	Body	Open_sea	0.547653	0.818712	Hyper
cg16274353	NM_001042369	1	193055237	TROVE2	Body	Open_sea	0.429046	0.893353	Hyper
cg14518227	NM_198503	1	196312876	KCNT2	Body	Open_sea	0.299616	0.821637	Hyper
cg05922384	NM_000186	1	196702931	CFH	Body	Open_sea	0.490312	0.912621	Hyper
cg04308769	NM_003822	1	200007623	NR5A2	Body	Shore	0.323716	0.522175	Hyper
cg06880420	NM_003822	1	200119987	NR5A2	Body	Shore	0.49324	0.698231	Hyper
cg05783585	NM_016456	1	201118532	TMEM9	Body	Open_sea	0.37078	0.754881	Hyper
cg04872399	NM_000364	1	201346784	TNNT2	5'UTR	Open_sea	0.501958	0.243907	Hypo
cg19233001	NM_000364	1	201346876	TNNT2	TSS200	Open_sea	0.564855	0.342284	Hypo
cg26524547	NM_018085	1	201820022	IPO9	Body	Open_sea	0.835613	0.346898	Hypo
cg26915799	NM_018085	1	201852272	IPO9	3'UTR	Open_sea	0.228006	0.433778	Hyper
cg00964446	NM_015053	1	203023637	PPFIA4	Body	Open_sea	0.389728	0.808719	Hyper
cg02479986	NM_015053	1	203027445	PPFIA4	Body	Open_sea	0.132812	0.307265	Hyper
cg03900565	NM_015053	1	203031815	PPFIA4	Body	Open_sea	0.232251	0.67872	Hyper
cg00805880	NM_015053	1	203045044	PPFIA4	Body	Island	0.228195	0.411747	Hyper
cg08644365	NM_000674	1	203120194	ADORA1	Body	Open_sea	0.568045	0.385763	Hypo
cg23257225	NM_000674	1	203123144	ADORA1	Body	Open_sea	0.300679	0.513856	Hyper
cg07026666	NM_005686	1	204050380	SOX13	5'UTR	Open_sea	0.332482	0.705377	Hyper
cg04918708	NM_005686	1	204057900	SOX13	5'UTR	Open_sea	0.490282	0.892619	Hyper
cg22346959	NM_005686	1	204082391	SOX13	Body	Open_sea	0.625958	0.807302	Hyper
cg24047926	NM_005686	1	204095587	SOX13	3'UTR	Open_sea	0.437676	0.633619	Hyper
cg01826093	NM_201630	1	204593784	LRRN2	5'UTR	Open_sea	0.679943	0.432353	Hypo
cg22817352	NM_201630	1	204653629	LRRN2	5'UTR	Shore	0.503555	0.20449	Hypo
cg14181289	NM_001005389	1	204799888	NFASC	5'UTR	Shore	0.523853	0.755739	Hyper
cg05663480	NM_001005389	1	204803813	NFASC	5'UTR	Open_sea	0.664591	0.872992	Hyper
cg27426044	NM_001005389	1	204839864	NFASC	5'UTR	Open_sea	0.831761	0.65866	Hypo
cg12046837	NM_001005389	1	204839875	NFASC	5'UTR	Open_sea	0.796202	0.622512	Hypo
cg08915824	NM_001005389	1	204911863	NFASC	5'UTR	Open_sea	0.732813	0.436814	Hypo
cg10567964	NM_018203	1	205312695	KLHDC8A	Body	Island	0.412514	0.847947	Hyper
cg21538450	NM_018203	1	205313833	KLHDC8A	5'UTR	Shore	0.656416	0.392619	Hypo
cg09502111	NM_018203	1	205326624	KLHDC8A	TSS1500	Open_sea	0.57118	0.348707	Hypo
cg16524005	NM_018203	1	205326641	KLHDC8A	TSS1500	Open_sea	0.752007	0.444822	Hypo
cg24692170	NM_018203	1	205327054	KLHDC8A	TSS1500	Open_sea	0.861348	0.516252	Hypo
cg18320737	NM_212503	1	205491518	CDK18	5'UTR	Open_sea	0.277636	0.485637	Hyper
cg01720722	NM_212503	1	205491541	CDK18	5'UTR	Open_sea	0.509187	0.6909	Hyper
cg13935009	NM_212503	1	205497713	CDK18	Body	Shore	0.481123	0.655962	Hyper
cg07571022	NM_212503	1	205498004	CDK18	Body	Island	0.630167	0.851258	Hyper
cg08249619	NM_212503	1	205498018	CDK18	Body	Island	0.190709	0.439413	Hyper
cg04144533	NM_182664	1	206681983	RASSF5	Body	Shore	0.589051	0.364958	Hypo
cg08128734	NM_182664	1	206685423	RASSF5	Body	Shore	0.527706	0.159874	Hypo
cg17220933	NM_182664	1	206729613	RASSF5	Body	Shore	0.872447	0.566951	Hypo
cg19638572	NM_182664	1	206733139	RASSF5	Body	Shore	0.735445	0.52956	Hypo
cg12691994	NM_182664	1	206748850	RASSF5	Body	Open_sea	0.732835	0.394713	Hypo
cg21525572	NM_182664	1	206761991	RASSF5	3'UTR	Open_sea	0.715215	0.347084	Hypo
cg23088126	NM_005449	1	207078912	FAIM3	Body	Shore	0.0728287	0.26771	Hyper
cg14740771	NM_001017365	1	207262428	C4BPB	5'UTR	Open_sea	0.916484	0.455259	Hypo
cg21571160	NM_001017365	1	207262553	C4BPB	5'UTR	Open_sea	0.877566	0.328372	Hypo
cg26407558	NM_001017365	1	207262706	C4BPB	5'UTR	Open_sea	0.872188	0.52761	Hypo
cg06616057	NM_015714	1	209848306	G0S2	TSS1500	Shore	0.149918	0.323524	Hyper
cg26050864	NM_015714	1	209849445	G0S2	3'UTR	Shore	0.150573	0.314625	Hyper
cg02743029	NM_019605	1	210405212	SERTAD4	TSS1500	Shore	0.159727	0.469456	Hyper
cg05723989	NM_019605	1	210407677	SERTAD4	5'UTR	Shore	0.752314	0.358905	Hypo
cg16174106	NM_018194	1	210503830	HHAT	5'UTR	Shore	0.425679	0.245413	Hypo
cg04776040	NM_018194	1	210607796	HHAT	Body	Open_sea	0.51058	0.33692	Hypo
cg16166061	NM_018194	1	210612391	HHAT	Body	Open_sea	0.0803074	0.30133	Hyper
cg16395183	NM_018194	1	210771699	HHAT	Body	Open_sea	0.100496	0.538811	Hyper
cg05380808	NM_018194	1	210820877	HHAT	Body	Open_sea	0.325875	0.653832	Hyper
cg07569918	NM_014873	1	212002970	LPGAT1	5'UTR	Shore	0.180709	0.408778	Hyper
cg08892386	NM_014873	1	212004804	LPGAT1	TSS1500	Shore	0.484462	0.690811	Hyper
cg13916421	NM_001017425	1	215287668	KCNK2	Body	Open_sea	0.397666	0.63906	Hyper
cg00513220	NM_017898	1	220922123	MOSC2	1stExon	Island	0.310374	0.113721	Hypo
cg19030620	NM_017898	1	220922217	MOSC2	Body	Shore	0.293258	0.0870406	Hypo
cg12479878	NM_021958	1	221054825	HLX	Body	Island	0.202499	0.382195	Hyper
cg26562772	NM_144729	1	221890431	DUSP10	5'UTR	Open_sea	0.148326	0.760539	Hyper
cg03048947	NM_002296	1	225611366	LBR	Body	Shore	0.689062	0.879144	Hyper
cg24834199	NM_002296	1	225613299	LBR	5'UTR	Shore	0.328672	0.676567	Hyper
cg13305444	NM_018212	1	225838196	ENAH	Body	Shore	0.824878	0.282372	Hypo
cg23992403	NM_000120	1	226012347	EPHX1	TSS1500	Open_sea	0.928386	0.729335	Hypo
cg24928687	NM_000120	1	226012913	EPHX1	TSS200	Open_sea	0.829669	0.501679	Hypo
cg23096144	NM_000120	1	226012954	EPHX1	TSS200	Open_sea	0.541267	0.329126	Hypo
cg02583796	NM_022735	1	226375174	ACBD3	TSS1500	Shore	0.759869	0.447235	Hypo
cg11385536	NM_020247	1	227133801	ADCK3	5'UTR	Open_sea	0.41262	0.575464	Hyper
cg00786909	NM_020247	1	227163427	ADCK3	Body	Shore	0.676214	0.830803	Hyper
cg24674680	NM_020247	1	227174512	ADCK3	3'UTR	Open_sea	0.170553	0.532302	Hyper
cg27183311	NM_003607	1	227260129	CDC42BPA	Body	Open_sea	0.522496	0.86664	Hyper
cg16908552	NM_198552	1	231174153	FAM89A	Body	Shore	0.670441	0.893107	Hyper
cg16490124	NM_014765	1	235292369	TOMM20	TSS200	Island	0.350439	0.196324	Hypo
cg05526036	NM_001079515	1	235612115	TBCE	3'UTR	Open_sea	0.301346	0.891575	Hyper
cg26370158	NM_000081	1	235945912	LYST	Body	Open_sea	0.895933	0.729867	Hypo
cg18765906	NM_002508	1	236175393	NID1	Body	Open_sea	0.365871	0.807311	Hyper
cg13081429	NM_002508	1	236175585	NID1	Body	Open_sea	0.708335	0.890935	Hyper
cg11706717	NM_002508	1	236203666	NID1	Body	Open_sea	0.357999	0.853727	Hyper
cg22129571	NM_002508	1	236215502	NID1	Body	Open_sea	0.481545	0.668803	Hyper
cg23028178	NM_002508	1	236229267	NID1	TSS1500	Shore	0.68897	0.433962	Hypo
cg19249231	NM_003272	1	236304341	GPR137B	TSS1500	Shore	0.762147	0.280577	Hypo
cg16044595	NM_003272	1	236304396	GPR137B	TSS1500	Shore	0.32625	0.11892	Hypo
cg23646820	NM_003272	1	236304503	GPR137B	TSS1500	Shore	0.419664	0.134064	Hypo
cg04077303	NM_003272	1	236308094	GPR137B	Body	Shore	0.536991	0.826785	Hyper
cg02632362	NM_145861	1	236557579	EDARADD	TSS200	Shore	0.240211	0.488504	Hyper
cg09809672	NM_145861	1	236557682	EDARADD	5'UTR	Shore	0.627603	0.849506	Hyper
cg16662846	NR_015407	1	238648845	LOC339535	Body	Open_sea	0.448951	0.848773	Hyper
cg24741066	NM_012293	2	1656557	PXDN	Body	Shore	0.595291	0.308548	Hypo
cg01629007	NM_012293	2	1657462	PXDN	Body	Open_sea	0.611312	0.139686	Hypo
cg21647182	NM_012293	2	1657483	PXDN	Body	Open_sea	0.789688	0.19188	Hypo
cg09389557	NM_012293	2	1689803	PXDN	Body	Open_sea	0.591629	0.883747	Hyper
cg18530712	NM_012293	2	1700694	PXDN	Body	Open_sea	0.868608	0.676855	Hypo
cg01328473	NM_012293	2	1711966	PXDN	Body	Open_sea	0.268673	0.476369	Hyper
cg10366053	NM_012293	2	1712527	PXDN	Body	Open_sea	0.524345	0.691304	Hyper
cg01271695	NM_012293	2	1719323	PXDN	Body	Open_sea	0.251932	0.665913	Hyper
cg08216099	NM_012293	2	1725761	PXDN	Body	Open_sea	0.088051	0.27137	Hyper
cg20311673	NM_012293	2	1746207	PXDN	Body	Shore	0.257559	0.706754	Hyper
cg15914335	NM_012293	2	1746253	PXDN	Body	Shore	0.219378	0.595918	Hyper
cg07921235	NM_199235	2	3642098	COLEC11	TSS1500	Shore	0.742626	0.458749	Hypo
cg03579365	NM_199235	2	3642211	COLEC11	TSS1500	Shore	0.515079	0.316024	Hypo
cg24755996	NM_199235	2	3642967	COLEC11	5'UTR	Shore	0.670466	0.457686	Hypo
cg14264023	NM_199235	2	3649318	COLEC11	5'UTR	Open_sea	0.417748	0.74428	Hyper
cg21151163	NM_199235	2	3649407	COLEC11	5'UTR	Open_sea	0.329805	0.658956	Hyper
cg01745480	NM_199235	2	3683030	COLEC11	Body	Island	0.674174	0.499507	Hypo
cg27472937	NM_199235	2	3683119	COLEC11	Body	Island	0.70907	0.550105	Hypo
cg24048627	NM_199235	2	3683186	COLEC11	Body	Island	0.777543	0.542781	Hypo
cg09256862	NM_199235	2	3683283	COLEC11	Body	Island	0.767016	0.468425	Hypo
cg01268866	NM_199235	2	3683757	COLEC11	Body	Shore	0.911319	0.67467	Hypo
cg02414889	NM_014746	2	7059030	RNF144A	5'UTR	Shore	0.480846	0.665996	Hyper
cg08182975	NM_014746	2	7164527	RNF144A	Body	Open_sea	0.710141	0.386874	Hypo
cg20995753	NM_014746	2	7164586	RNF144A	Body	Open_sea	0.793184	0.523796	Hypo
cg10881225	NM_005680	2	9984929	TAF1B	Body	Shore	0.115418	0.324524	Hyper
cg13257421	NM_005680	2	9987440	TAF1B	Body	Shore	0.485232	0.790024	Hyper
cg21560697	NM_005680	2	10054883	TAF1B	Body	Open_sea	0.544719	0.811357	Hyper
cg18022012	NM_134421	2	10444757	HPCAL1	5'UTR	Shore	0.071337	0.262865	Hyper
cg16246488	NM_134421	2	10444921	HPCAL1	5'UTR	Shore	0.105075	0.301026	Hyper
cg18969008	NM_134421	2	10445016	HPCAL1	5'UTR	Shore	0.22721	0.653932	Hyper
cg14118850	NM_134421	2	10447890	HPCAL1	5'UTR	Shore	0.509034	0.215649	Hypo
cg04618171	NM_134421	2	10470465	HPCAL1	5'UTR	Open_sea	0.313703	0.883522	Hyper
cg08478685	NM_134421	2	10471301	HPCAL1	5'UTR	Open_sea	0.495039	0.780893	Hyper
cg02101833	NM_134421	2	10471388	HPCAL1	5'UTR	Open_sea	0.398228	0.751411	Hyper
cg01641286	NM_134421	2	10483916	HPCAL1	5'UTR	Open_sea	0.749428	0.908876	Hyper
cg10283844	NM_134421	2	10487314	HPCAL1	5'UTR	Open_sea	0.238401	0.91772	Hyper
cg11938718	NM_134421	2	10526453	HPCAL1	5'UTR	Open_sea	0.377751	0.729138	Hyper
cg20176388	NM_003385	2	17724532	VSNL1	5'UTR	Shore	0.753225	0.580353	Hypo
cg17097782	NM_145260	2	19551860	OSR1	3'UTR	Island	0.788783	0.637272	Hypo
cg22478121	NM_145260	2	19556066	OSR1	5'UTR	Island	0.782784	0.535003	Hypo
cg10521706	NM_145260	2	19556586	OSR1	5'UTR	Island	0.607838	0.417309	Hypo
cg21619325	NM_145260	2	19559211	OSR1	TSS1500	Shore	0.633259	0.450838	Hypo
cg02353427	NM_004036	2	25079600	ADCY3	Body	Open_sea	0.352744	0.808772	Hyper
cg11023668	NM_004036	2	25095040	ADCY3	Body	Open_sea	0.217204	0.541602	Hyper
cg25562925	NM_004036	2	25110049	ADCY3	Body	Open_sea	0.453312	0.804369	Hyper
cg04586622	NM_004036	2	25135609	ADCY3	Body	Open_sea	0.568504	0.763987	Hyper
cg10639428	NM_004036	2	25138879	ADCY3	Body	Shore	0.296397	0.568143	Hyper
cg20518994	NM_004036	2	25141532	ADCY3	1stExon	Shore	0.60811	0.794159	Hyper
cg04348872	NM_004036	2	25141696	ADCY3	1stExon	Shore	0.556458	0.742762	Hyper
cg08471319	NM_004036	2	25141735	ADCY3	1stExon	Shore	0.269142	0.640913	Hyper
cg08266286	NM_004036	2	25141901	ADCY3	5'UTR	Shore	0.202563	0.57785	Hyper
cg26752663	NM_004036	2	25142016	ADCY3	5'UTR	Shore	0.221863	0.525247	Hyper
cg16888658	NM_004036	2	25142117	ADCY3	TSS200	Shore	0.176173	0.641582	Hyper
cg21151432	NM_004036	2	25142229	ADCY3	TSS200	Shore	0.0891489	0.310195	Hyper
cg05616379	NM_002246	2	26943660	KCNK3	Body	Open_sea	0.312736	0.601806	Hyper
cg10356210	NM_002246	2	26946568	KCNK3	Body	Shore	0.840181	0.665116	Hypo
cg11273176	NM_002246	2	26947126	KCNK3	Body	Shore	0.179212	0.343011	Hyper
cg08605458	NM_002246	2	26949714	KCNK3	Body	Shore	0.80345	0.595581	Hypo
cg23136742	NM_002246	2	26950956	KCNK3	Body	Island	0.946119	0.719149	Hypo
cg27485108	NM_002246	2	26951130	KCNK3	Body	Island	0.764391	0.34032	Hypo
cg06350345	NM_012326	2	27239739	MAPRE3	5'UTR	Open_sea	0.838497	0.576737	Hypo
cg22115977	NM_001035507	2	27276292	AGBL5	Body	Shore	0.753643	0.583879	Hypo
cg14021880	NM_007046	2	27301369	EMILIN1	TSS200	Shore	0.0822054	0.236986	Hyper
cg00360324	NM_022823	2	27716823	FNDC4	Body	Shore	0.914154	0.747453	Hypo
cg18712919	NM_199191	2	28112170	BRE	TSS1500	Shore	0.78463	0.39924	Hypo
cg16185457	NM_199191	2	28200724	BRE	Body	Open_sea	0.0896391	0.538331	Hyper
cg10827768	NM_199191	2	28387339	BRE	Body	Open_sea	0.115923	0.474845	Hyper
cg20657709	NM_199191	2	28509570	BRE	Body	Open_sea	0.594243	0.345334	Hypo
cg17862837	NM_199191	2	28550531	BRE	Body	Open_sea	0.424945	0.676111	Hyper
cg14613979	NM_014600	2	31489768	EHD3	3'UTR	Open_sea	0.689297	0.345628	Hypo
cg21992501	NM_017735	2	32872637	TTC27	Body	Open_sea	0.656842	0.3202	Hypo
cg14126601	NM_002759	2	37384708	EIF2AK2	TSS1500	Shore	0.583684	0.430186	Hypo
cg09386458	NM_012413	2	37571178	QPCT	TSS1500	Shore	0.557298	0.913044	Hyper
cg22629987	NM_012413	2	37571677	QPCT	TSS200	Island	0.126011	0.300152	Hyper
cg25727520	NM_012413	2	37576821	QPCT	Body	Open_sea	0.174577	0.776832	Hyper
cg11656478	NM_000104	2	38297759	CYP1B1	3'UTR	Shore	0.564897	0.90428	Hyper
cg14407177	NM_000104	2	38298023	CYP1B1	Body	Shore	0.620132	0.912027	Hyper
cg02162897	NM_000104	2	38300537	CYP1B1	Body	Shore	0.388268	0.843191	Hyper
cg20408276	NM_000104	2	38300586	CYP1B1	Body	Shore	0.377464	0.81774	Hyper
cg00565882	NM_000104	2	38300707	CYP1B1	Body	Shore	0.33308	0.637406	Hyper
cg09799983	NM_000104	2	38301756	CYP1B1	Body	Island	0.298515	0.06183	Hypo
cg12802310	NM_000104	2	38304720	CYP1B1	TSS1500	Shore	0.202564	0.685036	Hyper
cg05062676	NM_000104	2	38304725	CYP1B1	TSS1500	Shore	0.211939	0.849277	Hyper
cg21715189	NM_000104	2	38304802	CYP1B1	TSS1500	Shore	0.427045	0.73456	Hyper
cg26144569	NM_000104	2	38304804	CYP1B1	TSS1500	Shore	0.435627	0.86775	Hyper
cg14738493	NM_138394	2	38818738	HNRPLL	Body	Open_sea	0.881491	0.461759	Hypo
cg20313856	NM_138394	2	38825345	HNRPLL	Body	Shore	0.200627	0.727943	Hyper
cg18968196	NM_152390	2	39892502	TMEM178	TSS1500	Shore	0.182509	0.348567	Hyper
cg10708761	NM_152390	2	39892612	TMEM178	TSS1500	Shore	0.149089	0.466776	Hyper
cg22476504	NM_138370	2	42277840	PKDCC	Body	Open_sea	0.447317	0.219145	Hypo
cg15243721	NM_019063	2	42396143	EML4	TSS1500	Shore	0.706735	0.5543	Hypo
cg04741211	NM_019063	2	42399049	EML4	Body	Shore	0.208798	0.523062	Hyper
cg15425670	NM_019063	2	42461109	EML4	Body	Open_sea	0.849121	0.402045	Hypo
cg00820919	NM_172069	2	43863839	PLEKHH2	TSS1500	Shore	0.43113	0.217399	Hypo
cg04520370	NM_172069	2	43876954	PLEKHH2	Body	Open_sea	0.710465	0.493163	Hypo
cg17110364	NM_172069	2	43903227	PLEKHH2	Body	Open_sea	0.132244	0.501711	Hyper
cg09325404	NM_172069	2	43903470	PLEKHH2	Body	Open_sea	0.0637842	0.305969	Hyper
cg11267669	NM_172069	2	43903524	PLEKHH2	Body	Open_sea	0.0830441	0.342761	Hyper
cg14230606	NM_172069	2	43903526	PLEKHH2	Body	Open_sea	0.0818576	0.438676	Hyper
cg20563666	NM_172069	2	43903842	PLEKHH2	Body	Open_sea	0.0737182	0.374853	Hyper
cg14454477	NM_172069	2	43903900	PLEKHH2	Body	Open_sea	0.0917071	0.378054	Hyper
cg08726338	NM_172069	2	43904011	PLEKHH2	Body	Open_sea	0.103344	0.547889	Hyper
cg05939149	NM_172069	2	43986106	PLEKHH2	Body	Open_sea	0.0880277	0.817305	Hyper
cg00916179	NM_172069	2	43992805	PLEKHH2	3'UTR	Open_sea	0.527586	0.719242	Hyper
cg12256705	NM_005400	2	45926674	PRKCE	Body	Open_sea	0.40542	0.672071	Hyper
cg03075156	NM_005400	2	45986586	PRKCE	Body	Open_sea	0.128879	0.51845	Hyper
cg12269743	NM_005400	2	45992130	PRKCE	Body	Open_sea	0.331564	0.892998	Hyper
cg00040103	NM_005400	2	46040236	PRKCE	Body	Open_sea	0.487626	0.725927	Hyper
cg08845722	NM_005400	2	46041801	PRKCE	Body	Open_sea	0.178193	0.702499	Hyper
cg15549075	NM_005400	2	46098874	PRKCE	Body	Open_sea	0.568041	0.79397	Hyper
cg13480738	NM_005400	2	46110087	PRKCE	Body	Open_sea	0.0959464	0.301584	Hyper
cg14536764	NM_005400	2	46229463	PRKCE	Body	Open_sea	0.670637	0.288507	Hypo
cg08900316	NM_005400	2	46301083	PRKCE	Body	Open_sea	0.312868	0.728746	Hyper
cg00518941	NM_005400	2	46361964	PRKCE	Body	Open_sea	0.325362	0.655764	Hyper
cg12428440	NM_005400	2	46370979	PRKCE	Body	Open_sea	0.730261	0.915987	Hyper
cg21218883	NM_005400	2	46378287	PRKCE	Body	Open_sea	0.510394	0.769638	Hyper
cg09999348	NM_005400	2	46398848	PRKCE	Body	Open_sea	0.172071	0.336389	Hyper
cg00409434	NM_005400	2	46414317	PRKCE	3'UTR	Open_sea	0.385145	0.229371	Hypo
cg07894334	NM_144949	2	46925333	SOCS5	TSS1500	Shore	0.240313	0.0857114	Hypo
cg27496793	NM_144949	2	46926433	SOCS5	5'UTR	Island	0.171633	0.357732	Hyper
cg14892517	NM_145863	2	53898063	ASB3	Body	Open_sea	0.217498	0.836369	Hyper
cg04842553	NM_080667	2	55746074	CCDC104	TSS1500	Shore	0.644364	0.198035	Hypo
cg22941974	NM_001080433	2	56410011	CCDC85A	TSS1500	Shore	0.876251	0.711232	Hypo
cg06241374	NM_001080433	2	56410071	CCDC85A	TSS1500	Shore	0.734057	0.501607	Hypo
cg03028337	NM_001080433	2	56410087	CCDC85A	TSS1500	Shore	0.472892	0.317359	Hypo
cg20348765	NM_001080433	2	56415578	CCDC85A	Body	Shore	0.825268	0.64885	Hypo
cg26185859	NM_022893	2	60691266	BCL11A	Body	Shore	0.217533	0.509724	Hyper
cg17753356	NM_022893	2	60711641	BCL11A	Body	Open_sea	0.841115	0.220042	Hypo
cg01865786	NM_022893	2	60743489	BCL11A	Body	Open_sea	0.159197	0.550575	Hyper
cg01616628	NM_022893	2	60761027	BCL11A	Body	Open_sea	0.264004	0.80132	Hyper
cg14554157	NM_022893	2	60780027	BCL11A	Body	Shore	0.144267	0.296247	Hyper
cg18206867	NM_006577	2	62422351	B3GNT2	TSS1500	Island	0.715922	0.526958	Hypo
cg25240172	NM_006577	2	62435157	B3GNT2	5'UTR	Open_sea	0.271797	0.577918	Hyper
cg25521400	NM_006577	2	62445279	B3GNT2	5'UTR	Open_sea	0.0927002	0.30557	Hyper
cg21135330	NM_015252	2	63235649	EHBP1	Body	Open_sea	0.275557	0.569816	Hyper
cg00074365	NM_006759	2	64088479	UGP2	Body	Open_sea	0.290078	0.528357	Hyper
cg10184289	NM_014755	2	64870490	SERTAD2	5'UTR	Open_sea	0.771479	0.329617	Hypo
cg18462521	NM_014755	2	64879911	SERTAD2	5'UTR	Shore	0.29909	0.0666258	Hypo
cg11357542	NM_002398	2	66669737	MEIS1	Body	Shore	0.170391	0.757102	Hyper
cg01271812	NM_002398	2	66671478	MEIS1	Body	Shore	0.0635367	0.518419	Hyper
cg09535924	NM_002398	2	66671659	MEIS1	Body	Shore	0.0391522	0.515406	Hyper
cg12082609	NM_002398	2	66671727	MEIS1	Body	Shore	0.0728242	0.556544	Hyper
cg09550083	NM_002398	2	66672337	MEIS1	Body	Shore	0.0652114	0.656033	Hyper
cg06994420	NM_002398	2	66672553	MEIS1	Body	Island	0.0306168	0.547487	Hyper
cg10464312	NM_002398	2	66672688	MEIS1	Body	Island	0.110144	0.542157	Hyper
cg14775296	NM_002398	2	66672841	MEIS1	Body	Island	0.0271004	0.301227	Hyper
cg06833110	NM_002398	2	66673316	MEIS1	Body	Island	0.0269371	0.490963	Hyper
cg02551743	NM_002398	2	66673428	MEIS1	Body	Island	0.0678168	0.531665	Hyper
cg04751149	NM_002398	2	66673449	MEIS1	Body	Island	0.0712085	0.493121	Hyper
cg08238215	NM_002398	2	66673985	MEIS1	Body	Shore	0.082658	0.542639	Hyper
cg14553338	NM_002398	2	66689807	MEIS1	Body	Open_sea	0.345846	0.786039	Hyper
cg12055515	NM_002398	2	66735203	MEIS1	Body	Open_sea	0.0954682	0.330541	Hyper
cg09170232	NM_002398	2	66759368	MEIS1	Body	Open_sea	0.486244	0.872223	Hyper
cg06919693	NM_002398	2	66763598	MEIS1	Body	Open_sea	0.611994	0.782751	Hyper
cg01863674	NM_002398	2	66765310	MEIS1	Body	Open_sea	0.638381	0.915832	Hyper
cg04732596	NM_002398	2	66789740	MEIS1	Body	Open_sea	0.273912	0.832895	Hyper
cg05395210	NM_014882	2	69002378	ARHGAP25	1stExon	Open_sea	0.462231	0.207484	Hypo
cg17754943	NM_014882	2	69046817	ARHGAP25	Body	Open_sea	0.881395	0.286689	Hypo
cg11419304	NM_018153	2	69248344	ANTXR1	Body	Open_sea	0.152667	0.472566	Hyper
cg07025003	NM_018153	2	69252874	ANTXR1	Body	Open_sea	0.729116	0.899554	Hyper
cg15979937	NM_018153	2	69336567	ANTXR1	Body	Open_sea	0.610823	0.790891	Hyper
cg24676755	NM_018153	2	69346341	ANTXR1	Body	Open_sea	0.903001	0.740435	Hypo
cg07591442	NM_002056	2	69615105	GFPT1	TSS1500	Shore	0.754942	0.552364	Hypo
cg00999152	NM_019885	2	72369887	CYP26B1	Body	Shore	0.76549	0.612042	Hypo
cg22856324	NM_019885	2	72371255	CYP26B1	Body	Island	0.244713	0.597952	Hyper
cg22979783	NM_019885	2	72371261	CYP26B1	Body	Island	0.199764	0.566832	Hyper
cg22540115	NM_019885	2	72371477	CYP26B1	Body	Island	0.277138	0.427999	Hyper
cg15777261	NM_006429	2	73462569	CCT7	Body	Shore	0.744332	0.545323	Hypo
cg19515186	NM_006429	2	73478549	CCT7	Body	Open_sea	0.862851	0.515119	Hypo
cg15049402	NM_023019	2	74601431	DCTN1	Body	Open_sea	0.523007	0.714711	Hyper
cg20202112	NM_023019	2	74601685	DCTN1	5'UTR	Open_sea	0.47236	0.752105	Hyper
cg15366555	NM_023019	2	74601926	DCTN1	TSS200	Open_sea	0.367631	0.543766	Hyper
cg00831247	NM_032603	2	74780268	LOXL3	5'UTR	Shore	0.381535	0.719095	Hyper
cg23674882	NM_032603	2	74780272	LOXL3	5'UTR	Shore	0.1873	0.416707	Hyper
cg11067786	NM_032603	2	74780467	LOXL3	5'UTR	Shore	0.292307	0.578131	Hyper
cg08940570	NM_032603	2	74780617	LOXL3	5'UTR	Shore	0.448898	0.737472	Hyper
cg26801943	NM_004263	2	74880862	SEMA4F	TSS1500	Shore	0.418185	0.232439	Hypo
cg01477253	NM_004263	2	74885882	SEMA4F	Body	Shore	0.687429	0.874553	Hyper
cg05595692	NM_000189	2	75059313	HK2	TSS1500	Shore	0.575495	0.818176	Hyper
cg11672772	NM_000189	2	75078286	HK2	Body	Open_sea	0.319863	0.847833	Hyper
cg12077754	NM_000189	2	75089669	HK2	Body	Open_sea	0.90078	0.575368	Hypo
cg00474798	NM_003849	2	84684489	SUCLG1	Body	Shore	0.285362	0.486238	Hyper
cg18892132	NM_003761	2	85803209	VAMP8	TSS1500	Open_sea	0.891121	0.703984	Hypo
cg10156055	NM_016622	2	86440464	MRPL35	3'UTR	Open_sea	0.308746	0.688288	Hyper
cg24047187	NM_207362	2	99410740	C2orf55	3'UTR	Open_sea	0.553721	0.896038	Hyper
cg09236434	NM_207362	2	99553642	C2orf55	TSS1500	Island	0.0697821	0.314206	Hyper
cg03171465	NM_207362	2	99553830	C2orf55	TSS1500	Island	0.418304	0.569136	Hyper
cg03533829	NM_001025108	2	100188906	AFF3	Body	Open_sea	0.240063	0.819797	Hyper
cg08277729	NM_001025108	2	100208872	AFF3	Body	Shore	0.846935	0.641355	Hypo
cg19542849	NM_001025108	2	100217960	AFF3	Body	Open_sea	0.241771	0.797824	Hyper
cg09758937	NM_001025108	2	100230232	AFF3	Body	Open_sea	0.576809	0.927285	Hyper
cg02518546	NM_001025108	2	100252968	AFF3	Body	Open_sea	0.149854	0.381817	Hyper
cg01649623	NM_001025108	2	100260478	AFF3	Body	Open_sea	0.666649	0.828826	Hyper
cg20965469	NM_001025108	2	100266111	AFF3	Body	Open_sea	0.192992	0.730004	Hyper
cg01474781	NM_001025108	2	100279893	AFF3	Body	Open_sea	0.70988	0.482715	Hypo
cg13361307	NM_001025108	2	100365075	AFF3	Body	Open_sea	0.770981	0.600784	Hypo
cg22092126	NM_001025108	2	100371023	AFF3	Body	Open_sea	0.137101	0.30834	Hyper
cg21959618	NM_001025108	2	100498600	AFF3	Body	Open_sea	0.125575	0.322261	Hyper
cg22162422	NM_001025108	2	100634259	AFF3	Body	Open_sea	0.702407	0.890729	Hyper
cg20899151	NM_001025108	2	100664419	AFF3	Body	Open_sea	0.24121	0.577816	Hyper
cg11428546	NM_001025108	2	100723110	AFF3	TSS1500	Shore	0.172783	0.447182	Hyper
cg12042952	NM_001025108	2	100723240	AFF3	TSS1500	Shore	0.1368	0.330687	Hyper
cg03393607	NM_001025108	2	100723417	AFF3	TSS1500	Shore	0.496769	0.754759	Hyper
cg25114693	NM_182640	2	105695949	MRPS9	Body	Open_sea	0.637426	0.316887	Hypo
cg26109568	NM_182640	2	105697685	MRPS9	Body	Open_sea	0.909388	0.663015	Hypo
cg12935350	NM_182640	2	105697777	MRPS9	Body	Open_sea	0.873484	0.515916	Hypo
cg14459716	NM_004257	2	105889560	TGFBRAP1	Body	Shore	0.910207	0.541277	Hypo
cg01942372	NM_004987	2	109203501	LIMS1	TSS1500	Open_sea	0.274919	0.636421	Hyper
cg00585790	NM_004987	2	109204845	LIMS1	1stExon	Open_sea	0.694033	0.228112	Hypo
cg10879348	NM_004987	2	109251064	LIMS1	5'UTR	Open_sea	0.340393	0.708527	Hyper
cg05310309	NM_004987	2	109257429	LIMS1	5'UTR	Open_sea	0.193785	0.591732	Hyper
cg07548255	NM_001099289	2	109746754	SH3RF3	Body	Island	0.151135	0.301754	Hyper
cg08390901	NM_001099289	2	109747264	SH3RF3	Body	Shore	0.296174	0.686735	Hyper
cg01741688	NM_001099289	2	109781768	SH3RF3	Body	Open_sea	0.351286	0.64914	Hyper
cg21531908	NM_001099289	2	109789810	SH3RF3	Body	Open_sea	0.843649	0.050412	Hypo
cg16635948	NM_001099289	2	109834011	SH3RF3	Body	Open_sea	0.104758	0.62339	Hyper
cg24777399	NM_001099289	2	109855574	SH3RF3	Body	Open_sea	0.522638	0.917303	Hyper
cg00482162	NM_001099289	2	109896312	SH3RF3	Body	Open_sea	0.740915	0.167621	Hypo
cg18145759	NM_001099289	2	109901466	SH3RF3	Body	Open_sea	0.128314	0.62551	Hyper
cg20181739	NM_001099289	2	109907962	SH3RF3	Body	Open_sea	0.911539	0.600662	Hypo
cg20810222	NM_001099289	2	109947649	SH3RF3	Body	Open_sea	0.167479	0.36029	Hyper
cg20706049	NM_001099289	2	110026630	SH3RF3	Body	Open_sea	0.636711	0.89587	Hyper
cg19700035	NM_001099289	2	110036832	SH3RF3	Body	Open_sea	0.0931026	0.86638	Hyper
cg15993723	NM_001099289	2	110064019	SH3RF3	Body	Open_sea	0.101203	0.544688	Hyper
cg18900271	NM_005434	2	110863886	MALL	Body	Open_sea	0.209746	0.592384	Hyper
cg13758331	NM_006538	2	111893676	BCL2L11	Body	Open_sea	0.636935	0.32839	Hypo
cg27591920	NM_006538	2	111918681	BCL2L11	Body	Open_sea	0.292559	0.52577	Hyper
cg00460795	NM_018234	2	119998072	STEAP3	5'UTR	Open_sea	0.55115	0.7458	Hyper
cg24441810	NM_030577	2	120436039	TMEM177	TSS1500	Shore	0.511046	0.751589	Hyper
cg15357118	NM_020120	2	128927972	UGGT1	Body	Open_sea	0.474758	0.817463	Hyper
cg02785604	NM_015320	2	131676136	ARHGEF4	5'UTR	Shore	0.808465	0.630869	Hypo
cg21559452	NM_015320	2	131688463	ARHGEF4	5'UTR	Open_sea	0.757077	0.38303	Hypo
cg18754629	NM_015320	2	131688506	ARHGEF4	5'UTR	Open_sea	0.466515	0.301816	Hypo
cg06044945	NM_015320	2	131722957	ARHGEF4	Body	Shore	0.607146	0.353024	Hypo
cg08310581	NM_015320	2	131797438	ARHGEF4	Body	Island	0.386524	0.636284	Hyper
cg20794334	NM_015320	2	131797972	ARHGEF4	Body	Island	0.505488	0.760218	Hyper
cg25464702	NM_015320	2	131798087	ARHGEF4	Body	Island	0.553421	0.802097	Hyper
cg23415434	NM_015320	2	131798869	ARHGEF4	Body	Shore	0.745765	0.897195	Hyper
cg08946658	NM_001349	2	136719185	DARS	Body	Open_sea	0.348234	0.797305	Hyper
cg12037324	NM_007226	2	139436940	NXPH2	Body	Open_sea	0.674317	0.828477	Hyper
cg07459181	NM_004522	2	149640490	KIF5C	Body	Open_sea	0.696791	0.861889	Hyper
cg12033029	NM_004522	2	149856468	KIF5C	Body	Open_sea	0.304134	0.544407	Hyper
cg00491412	NM_004522	2	149859732	KIF5C	Body	Open_sea	0.710804	0.87532	Hyper
cg17730764	NM_005168	2	151334267	RND3	Body	Open_sea	0.712051	0.863387	Hyper
cg26784822	NM_005168	2	151340750	RND3	Body	Shore	0.331249	0.833917	Hyper
cg04506342	NM_013450	2	160463692	BAZ2B	5'UTR	Open_sea	0.747134	0.546134	Hypo
cg14660163	NM_002897	2	161150008	RBMS1	Body	Open_sea	0.57511	0.856361	Hyper
cg10582795	NM_002897	2	161172036	RBMS1	Body	Open_sea	0.499283	0.860742	Hyper
cg18172516	NM_002897	2	161214856	RBMS1	Body	Open_sea	0.202875	0.591756	Hyper
cg08095566	NM_002897	2	161221369	RBMS1	Body	Open_sea	0.380011	0.681212	Hyper
cg26055370	NM_002897	2	161233779	RBMS1	Body	Open_sea	0.610738	0.454558	Hypo
cg00335252	NM_002897	2	161245200	RBMS1	Body	Open_sea	0.244187	0.683469	Hyper
cg08035195	NM_002897	2	161262014	RBMS1	Body	Shore	0.40708	0.682398	Hyper
cg03157115	NM_002897	2	161265247	RBMS1	Body	Shore	0.290436	0.762856	Hyper
cg19506623	NM_002897	2	161265259	RBMS1	Body	Shore	0.152525	0.78351	Hyper
cg18852574	NM_002897	2	161265289	RBMS1	Body	Shore	0.363709	0.834543	Hyper
cg02696675	NM_002897	2	161265366	RBMS1	Body	Shore	0.501195	0.889163	Hyper
cg23489137	NM_002897	2	161290449	RBMS1	Body	Open_sea	0.318304	0.758189	Hyper
cg13165846	NM_002897	2	161328958	RBMS1	Body	Open_sea	0.301732	0.608889	Hyper
cg02048613	NM_002897	2	161343862	RBMS1	Body	Open_sea	0.504632	0.714958	Hyper
cg19241089	NM_002897	2	161351392	RBMS1	TSS1500	Shore	0.725498	0.908312	Hyper
cg17654970	NM_004460	2	163027484	FAP	3'UTR	Open_sea	0.148462	0.407627	Hyper
cg09131511	NM_004460	2	163089214	FAP	Body	Open_sea	0.486794	0.896011	Hyper
cg03506656	NM_004460	2	163097510	FAP	Body	Open_sea	0.560973	0.889452	Hyper
cg20838429	NM_004460	2	163100512	FAP	TSS1500	Open_sea	0.28644	0.659511	Hyper
cg03591467	NM_004460	2	163101493	FAP	TSS1500	Open_sea	0.0973424	0.45147	Hyper
cg16642938	NM_004482	2	166647794	GALNT3	5'UTR	Shore	0.680685	0.904386	Hyper
cg19848140	NM_013233	2	168822706	STK39	Body	Open_sea	0.28965	0.858782	Hyper
cg07903472	NM_013233	2	168846657	STK39	Body	Open_sea	0.860067	0.579344	Hypo
cg13285387	NM_013233	2	168863366	STK39	Body	Open_sea	0.910868	0.365251	Hypo
cg13345122	NM_013233	2	168912885	STK39	Body	Open_sea	0.585883	0.84622	Hyper
cg12367789	NM_013233	2	169012049	STK39	Body	Open_sea	0.804815	0.274361	Hypo
cg07793905	NM_133646	2	173945050	ZAK	5'UTR	Shore	0.582791	0.906344	Hyper
cg15293629	NM_133646	2	173995795	ZAK	Body	Open_sea	0.123055	0.467012	Hyper
cg02106116	NM_133646	2	174074460	ZAK	Body	Open_sea	0.715741	0.912168	Hyper
cg22854985	NM_133646	2	174082101	ZAK	Body	Open_sea	0.339051	0.565053	Hyper
cg19565738	NM_133646	2	174083367	ZAK	Body	Open_sea	0.193145	0.720272	Hyper
cg02927202	NM_001017371	2	174821978	SP3	Body	Open_sea	0.666468	0.873477	Hyper
cg11778734	NM_003387	2	175439522	WIPF1	Body	Open_sea	0.578996	0.357714	Hypo
cg27305009	NM_003387	2	175471320	WIPF1	5'UTR	Open_sea	0.154285	0.563195	Hyper
cg13821008	NM_003387	2	175499113	WIPF1	5'UTR	Open_sea	0.64075	0.808495	Hyper
cg03983223	NM_003387	2	175499283	WIPF1	1stExon	Open_sea	0.164087	0.482277	Hyper
cg14035238	NM_003387	2	175499365	WIPF1	TSS200	Open_sea	0.215794	0.614254	Hyper
cg27117828	NM_003387	2	175499377	WIPF1	TSS200	Open_sea	0.141908	0.436209	Hyper
cg20605061	NM_021192	2	176973835	HOXD11	Body	Shore	0.136473	0.364705	Hyper
cg01708273	NM_021192	2	176974060	HOXD11	3'UTR	Shore	0.104501	0.514384	Hyper
cg20649017	NM_002148	2	176980837	HOXD10	TSS1500	Island	0.0678019	0.473703	Hyper
cg03918304	NM_002148	2	176981654	HOXD10	1stExon	Shore	0.102495	0.524094	Hyper
cg17489939	NM_002148	2	176981919	HOXD10	1stExon	Shore	0.155685	0.652313	Hyper
cg02249732	NM_002148	2	176982108	HOXD10	1stExon	Island	0.164774	0.365188	Hyper
cg10125317	NM_002148	2	176982230	HOXD10	1stExon	Island	0.107511	0.455118	Hyper
cg25953239	NM_002148	2	176982342	HOXD10	Body	Island	0.0883	0.377457	Hyper
cg06479254	NM_002148	2	176983285	HOXD10	Body	Shore	0.353472	0.904065	Hyper
cg23105697	NM_002148	2	176983519	HOXD10	Body	Shore	0.141214	0.868808	Hyper
cg10393811	NM_002148	2	176983927	HOXD10	Body	Shore	0.0980136	0.860181	Hyper
cg08992581	NM_002148	2	176983949	HOXD10	Body	Shore	0.14499	0.666075	Hyper
cg06005169	NM_002148	2	176984634	HOXD10	3'UTR	Shore	0.347186	0.833247	Hyper
cg00688785	NM_014213	2	176985953	HOXD9	TSS1500	Shore	0.115579	0.440688	Hyper
cg23068499	NM_014213	2	176986026	HOXD9	TSS1500	Shore	0.194348	0.738594	Hyper
cg06341701	NM_014213	2	176986261	HOXD9	TSS1500	Shore	0.225455	0.714539	Hyper
cg08363794	NM_014213	2	176986460	HOXD9	TSS1500	Island	0.170905	0.476186	Hyper
cg04730882	NM_014213	2	176986535	HOXD9	TSS1500	Island	0.241393	0.578277	Hyper
cg14410016	NM_014213	2	176986659	HOXD9	TSS1500	Island	0.118603	0.277093	Hyper
cg11597131	NM_014213	2	176988939	HOXD9	3'UTR	Shore	0.092007	0.349085	Hyper
cg09173768	NM_014213	2	176989349	HOXD9	3'UTR	Island	0.435744	0.841866	Hyper
cg10753836	NM_014213	2	176989485	HOXD9	3'UTR	Island	0.16158	0.580144	Hyper
cg19373813	NM_014213	2	176989586	HOXD9	3'UTR	Island	0.188678	0.732503	Hyper
cg01395754	NM_003659	2	178408388	AGPS	3'UTR	Open_sea	0.860504	0.543131	Hypo
cg15587571	NM_006357	2	181849325	UBE2E3	Body	Shore	0.61078	0.798752	Hyper
cg11911679	NM_201548	2	182520919	CERKL	Body	Shore	0.758829	0.600099	Hypo
cg18990365	NM_001003683	2	183106125	PDE1A	Body	Open_sea	0.299898	0.693802	Hyper
cg06492024	NM_001003683	2	183224447	PDE1A	Body	Open_sea	0.42618	0.900033	Hyper
cg05918312	NM_001003683	2	183370084	PDE1A	Body	Open_sea	0.869843	0.321604	Hypo
cg24715815	NM_018981	2	183642235	DNAJC10	3'UTR	Open_sea	0.886295	0.698369	Hypo
cg23613429	NM_002210	2	187464068	ITGAV	Body	Open_sea	0.637314	0.345753	Hypo
cg21878934	NM_002210	2	187464581	ITGAV	Body	Open_sea	0.819271	0.650616	Hypo
cg08778148	NM_006287	2	188406934	TFPI	5'UTR	Open_sea	0.384265	0.859159	Hyper
cg27342837	NM_006287	2	188419568	TFPI	TSS1500	Open_sea	0.201002	0.540965	Hyper
cg16478145	NM_006287	2	188419830	TFPI	TSS1500	Open_sea	0.506063	0.805186	Hyper
cg14464827	NM_006287	2	188419933	TFPI	TSS1500	Open_sea	0.715126	0.883656	Hyper
cg00872532	NM_016315	2	189168448	GULP1	5'UTR	Open_sea	0.72986	0.9221	Hyper
cg09305096	NM_016315	2	189191655	GULP1	5'UTR	Open_sea	0.336415	0.776827	Hyper
cg04546573	NM_016315	2	189198567	GULP1	5'UTR	Open_sea	0.363451	0.763156	Hyper
cg19202813	NM_016315	2	189216616	GULP1	5'UTR	Open_sea	0.443588	0.866686	Hyper
cg13698212	NM_016315	2	189229123	GULP1	5'UTR	Open_sea	0.447964	0.894793	Hyper
cg21218363	NM_016315	2	189247165	GULP1	5'UTR	Open_sea	0.143769	0.795716	Hyper
cg04322162	NM_016315	2	189315917	GULP1	5'UTR	Open_sea	0.221292	0.623587	Hyper
cg18413212	NM_016315	2	189382445	GULP1	Body	Open_sea	0.615536	0.884011	Hyper
cg09563893	NM_016315	2	189434064	GULP1	Body	Open_sea	0.694717	0.893229	Hyper
cg23235135	NM_000090	2	189850571	COL3A1	Body	Open_sea	0.174261	0.846611	Hyper
cg03962451	NM_014905	2	191754464	GLS	Body	Open_sea	0.568412	0.874866	Hyper
cg03661409	NM_014905	2	191812319	GLS	Body	Open_sea	0.149768	0.393756	Hyper
cg12738764	NM_012223	2	192130613	MYO1B	5'UTR	Open_sea	0.0676667	0.226527	Hyper
cg11508595	NM_012223	2	192135315	MYO1B	5'UTR	Open_sea	0.855942	0.575822	Hypo
cg24376339	NM_012223	2	192155833	MYO1B	Body	Open_sea	0.448294	0.248122	Hypo
cg23317818	NM_012223	2	192252001	MYO1B	Body	Open_sea	0.427629	0.771364	Hyper
cg04004830	NM_004657	2	192711243	SDPR	1stExon	Open_sea	0.882036	0.433547	Hypo
cg07488576	NM_004657	2	192711481	SDPR	1stExon	Open_sea	0.800818	0.267439	Hypo
cg18843739	NM_004657	2	192712530	SDPR	TSS1500	Open_sea	0.509545	0.214143	Hypo
cg11416518	NM_020760	2	197070128	HECW2	Body	Open_sea	0.904067	0.660615	Hypo
cg02550950	NM_020760	2	197122104	HECW2	Body	Open_sea	0.561735	0.797676	Hyper
cg18752527	NM_020760	2	197132869	HECW2	Body	Open_sea	0.172526	0.375293	Hyper
cg25610129	NM_020760	2	197172759	HECW2	Body	Open_sea	0.609223	0.92561	Hyper
cg03559686	NM_015387	2	198379584	MOB4	TSS1500	Shore	0.730252	0.573135	Hypo
cg09565806	NM_144629	2	198492976	RFTN2	Body	Open_sea	0.17621	0.542145	Hyper
cg03139053	NM_015265	2	200320455	SATB2	Body	Shore	0.663635	0.50959	Hypo
cg27583307	NM_015265	2	200320750	SATB2	Body	Island	0.533114	0.360474	Hypo
cg23649088	NM_153689	2	200775458	C2orf69	TSS1500	Shore	0.585686	0.788882	Hyper
cg17644776	NM_153689	2	200775616	C2orf69	TSS1500	Shore	0.472622	0.633525	Hyper
cg13143872	NM_153689	2	200778865	C2orf69	Body	Shore	0.42846	0.159586	Hypo
cg14707353	NM_001159	2	201465663	AOX1	Body	Open_sea	0.177152	0.779265	Hyper
cg00712779	NM_018571	2	202317602	STRADB	5'UTR	Shore	0.631844	0.887825	Hyper
cg06431681	NM_018571	2	202330990	STRADB	Body	Open_sea	0.109737	0.301706	Hyper
cg26267614	NM_173511	2	203633732	FAM117B	3'UTR	Open_sea	0.256879	0.859819	Hyper
cg25957058	NM_001098199	2	207040811	GPR1	3'UTR	Open_sea	0.831685	0.681172	Hypo
cg23155767	NM_001098199	2	207083231	GPR1	TSS1500	Open_sea	0.76789	0.923736	Hyper
cg05019488	NM_004379	2	208465734	CREB1	3'UTR	Open_sea	0.589983	0.776608	Hyper
cg11926456	NM_001875	2	211432972	CPS1	Body	Open_sea	0.574902	0.81037	Hyper
cg01087977	NM_006736	2	220150857	DNAJB2	3'UTR	Open_sea	0.118522	0.428209	Hyper
cg05359249	NM_024536	2	220406470	CHPF	Body	Island	0.268444	0.0882514	Hypo
cg13448968	NM_024536	2	220406543	CHPF	Body	Island	0.247562	0.0894326	Hypo
cg21269859	NM_003469	2	224464668	SCG2	5'UTR	Open_sea	0.752118	0.590979	Hypo
cg00935043	NM_005544	2	227598603	IRS1	3'UTR	Open_sea	0.916628	0.5679	Hypo
cg14880788	NM_005544	2	227633016	IRS1	3'UTR	Open_sea	0.865403	0.649329	Hypo
cg22386281	NM_005544	2	227652132	IRS1	3'UTR	Shore	0.643213	0.870724	Hyper
cg11996390	NM_005544	2	227654510	IRS1	3'UTR	Shore	0.66621	0.846156	Hyper
cg00305996	NM_005544	2	227655319	IRS1	3'UTR	Shore	0.395043	0.721885	Hyper
cg17848496	NM_005544	2	227661213	IRS1	1stExon	Shore	0.0908863	0.292547	Hyper
cg00912573	NM_005544	2	227661291	IRS1	1stExon	Shore	0.0957186	0.401686	Hyper
cg14078053	NM_005544	2	227661656	IRS1	1stExon	Shore	0.12709	0.309297	Hyper
cg14283647	NM_005544	2	227662014	IRS1	1stExon	Shore	0.101848	0.357925	Hyper
cg04129548	NM_005544	2	227662083	IRS1	1stExon	Island	0.112049	0.372832	Hyper
cg00727310	NM_005544	2	227662704	IRS1	1stExon	Island	0.139862	0.295452	Hyper
cg16852955	NM_032276	2	227773531	RHBDD1	Body	Open_sea	0.10376	0.496868	Hyper
cg12793238	NM_000867	2	231977049	HTR2B	Body	Open_sea	0.141708	0.818722	Hyper
cg03138127	NM_000867	2	231989146	HTR2B	5'UTR	Open_sea	0.417283	0.79455	Hyper
cg06842071	NM_025202	2	233499460	EFHD1	Body	Island	0.132346	0.694309	Hyper
cg24936500	NM_025202	2	233499637	EFHD1	Body	Island	0.179104	0.61947	Hyper
cg16975639	NM_025202	2	233501753	EFHD1	Body	Shore	0.602191	0.815178	Hyper
cg17316300	NM_024726	2	237381593	IQCA1	Body	Open_sea	0.610259	0.772062	Hyper
cg14288066	NM_057165	2	238307342	COL6A3	5'UTR	Open_sea	0.570753	0.350774	Hypo
cg08950375	NM_057165	2	238323400	COL6A3	TSS1500	Open_sea	0.501729	0.670254	Hyper
cg14070755	NM_001042467	2	238394933	MLPH	TSS1500	Shore	0.194804	0.510721	Hyper
cg17187163	NM_001042467	2	238395007	MLPH	TSS1500	Shore	0.114173	0.313547	Hyper
cg01387102	NM_001042467	2	238395125	MLPH	TSS1500	Island	0.0565774	0.22177	Hyper
cg16426459	NM_001042467	2	238396155	MLPH	5'UTR	Island	0.450901	0.244652	Hypo
cg14271023	NM_001042467	2	238410067	MLPH	Body	Open_sea	0.102954	0.873688	Hyper
cg04953503	NM_001042467	2	238420656	MLPH	Body	Open_sea	0.707589	0.91934	Hyper
cg01157280	NM_022449	2	238499464	RAB17	1stExon	Open_sea	0.76488	0.517255	Hypo
cg26913248	NM_057179	2	239755455	TWIST2	TSS1500	Island	0.303241	0.609999	Hyper
cg10966876	NM_057179	2	239755461	TWIST2	TSS1500	Island	0.28026	0.554323	Hyper
cg04840356	NM_057179	2	239755585	TWIST2	TSS1500	Island	0.153785	0.47274	Hyper
cg06738242	NM_057179	2	239755703	TWIST2	TSS1500	Island	0.176555	0.567803	Hyper
cg14755699	NM_057179	2	239791753	TWIST2	3'UTR	Open_sea	0.153819	0.631833	Hyper
cg14616910	NM_057179	2	239795291	TWIST2	3'UTR	Open_sea	0.519877	0.771104	Hyper
cg17253741	NM_057179	2	239799511	TWIST2	3'UTR	Open_sea	0.649114	0.922809	Hyper
cg15548656	NM_057179	2	239799720	TWIST2	3'UTR	Open_sea	0.641543	0.92786	Hyper
cg02281489	NM_057179	2	239799825	TWIST2	3'UTR	Open_sea	0.677029	0.946213	Hyper
cg15144319	NM_057179	2	239799904	TWIST2	3'UTR	Open_sea	0.532319	0.844483	Hyper
cg19965312	NM_057179	2	239799954	TWIST2	3'UTR	Open_sea	0.354668	0.761302	Hyper
cg19205847	NM_057179	2	239800268	TWIST2	3'UTR	Open_sea	0.11795	0.611301	Hyper
cg05357919	NM_057179	2	239800825	TWIST2	3'UTR	Open_sea	0.499259	0.865189	Hyper
cg09996298	NM_002081	2	241386947	GPC1	Body	Open_sea	0.634711	0.831748	Hyper
cg18455650	NM_002081	2	241389208	GPC1	Body	Shore	0.617114	0.817323	Hyper
cg16937168	NM_001080437	2	241936844	SNED1	TSS1500	Shore	0.223664	0.613577	Hyper
cg03785076	NM_001080437	2	241936915	SNED1	TSS1500	Shore	0.152046	0.416111	Hyper
cg21304158	NM_001080437	2	241937034	SNED1	TSS1500	Shore	0.178129	0.408963	Hyper
cg02532017	NM_001080437	2	241974917	SNED1	Body	Island	0.837002	0.686698	Hypo
cg09991306	NM_001080437	2	241975140	SNED1	Body	Island	0.822593	0.432277	Hypo
cg22635676	NM_001080437	2	241975971	SNED1	Body	Island	0.572455	0.783963	Hyper
cg19322479	NM_001080437	2	241987099	SNED1	Body	Shore	0.206939	0.484674	Hyper
cg23491743	NM_001080437	2	241989271	SNED1	Body	Island	0.582812	0.368919	Hypo
cg25241559	NM_001080437	2	241989379	SNED1	Body	Island	0.919352	0.484814	Hypo
cg15361291	NM_001080437	2	242003523	SNED1	Body	Shore	0.648761	0.41758	Hypo
cg01121603	NM_001080437	2	242005101	SNED1	Body	Island	0.669032	0.828876	Hyper
cg01410615	NM_001001891	2	242164067	ANO7	3'UTR	Open_sea	0.395024	0.751608	Hyper
cg11165881	NM_006614	3	238048	CHL1	TSS1500	Shore	0.451188	0.188019	Hypo
cg10289744	NM_006614	3	271185	CHL1	5'UTR	Open_sea	0.744406	0.318338	Hypo
cg02057681	NM_006614	3	285234	CHL1	5'UTR	Open_sea	0.758597	0.348449	Hypo
cg25188006	NM_006614	3	350503	CHL1	5'UTR	Shore	0.494846	0.743139	Hyper
cg10208485	NM_006614	3	350602	CHL1	5'UTR	Shore	0.186566	0.409801	Hyper
cg03994820	NM_006614	3	350682	CHL1	5'UTR	Island	0.386803	0.722848	Hyper
cg13925692	NM_006614	3	350789	CHL1	5'UTR	Island	0.214567	0.604934	Hyper
cg00907008	NM_006614	3	350892	CHL1	5'UTR	Island	0.643526	0.905331	Hyper
cg08707471	NM_006614	3	353166	CHL1	5'UTR	Shore	0.366137	0.638087	Hyper
cg21901604	NM_006515	3	4344548	SETMAR	TSS1500	Shore	0.639524	0.48749	Hypo
cg23182840	NM_006515	3	4344661	SETMAR	TSS1500	Shore	0.828305	0.584049	Hypo
cg09654471	NM_002222	3	4624132	ITPR1	Body	Open_sea	0.824482	0.586112	Hypo
cg02105211	NM_002222	3	4625188	ITPR1	Body	Open_sea	0.576098	0.172941	Hypo
cg24699271	NM_002222	3	4638584	ITPR1	Body	Open_sea	0.295233	0.879645	Hyper
cg19885037	NM_002222	3	4762242	ITPR1	Body	Open_sea	0.620949	0.265157	Hypo
cg10901633	NM_002222	3	4814459	ITPR1	Body	Open_sea	0.362357	0.680924	Hyper
cg21407899	NM_002222	3	4867340	ITPR1	Body	Open_sea	0.535836	0.277922	Hypo
cg23662097	NM_002222	3	4873008	ITPR1	Body	Open_sea	0.147057	0.421421	Hyper
cg21617903	NM_014667	3	11599713	VGLL4	3'UTR	Open_sea	0.229725	0.446032	Hyper
cg03182000	NM_014667	3	11600407	VGLL4	Body	Open_sea	0.742287	0.512669	Hypo
cg05361415	NM_014667	3	11610138	VGLL4	Body	Island	0.200095	0.388934	Hyper
cg21527078	NM_014667	3	11610214	VGLL4	Body	Island	0.0947467	0.275411	Hyper
cg27083087	NM_014667	3	11610239	VGLL4	Body	Island	0.079268	0.246797	Hyper
cg26959247	NM_014667	3	11611863	VGLL4	Body	Shore	0.312652	0.606112	Hyper
cg14720543	NM_014667	3	11611878	VGLL4	Body	Shore	0.306211	0.733657	Hyper
cg22841079	NM_014667	3	11617586	VGLL4	Body	Open_sea	0.213447	0.572048	Hyper
cg08559364	NM_014667	3	11634536	VGLL4	Body	Open_sea	0.221814	0.557863	Hyper
cg08525922	NM_014667	3	11643368	VGLL4	Body	Open_sea	0.292482	0.666888	Hyper
cg18062721	NM_014667	3	11643427	VGLL4	Body	Open_sea	0.294469	0.554048	Hyper
cg01948850	NM_014667	3	11651536	VGLL4	Body	Open_sea	0.820638	0.20652	Hypo
cg19149463	NM_014667	3	11651759	VGLL4	Body	Open_sea	0.605737	0.189271	Hypo
cg15876825	NM_014667	3	11651881	VGLL4	Body	Open_sea	0.571304	0.131669	Hypo
cg21396517	NM_014667	3	11655466	VGLL4	Body	Open_sea	0.577413	0.762061	Hyper
cg08423851	NM_014667	3	11658043	VGLL4	Body	Open_sea	0.244214	0.472405	Hyper
cg17553677	NM_014667	3	11674707	VGLL4	Body	Open_sea	0.810297	0.210896	Hypo
cg19880542	NM_014667	3	11678156	VGLL4	Body	Open_sea	0.828667	0.575821	Hypo
cg22079057	NM_014667	3	11680536	VGLL4	Body	Shore	0.692843	0.408933	Hypo
cg02309841	NM_014667	3	11758425	VGLL4	5'UTR	Shore	0.222581	0.431264	Hyper
cg10313625	NM_014667	3	11763067	VGLL4	TSS1500	Shore	0.704	0.522274	Hypo
cg18537222	NM_015869	3	12435731	PPARG	Body	Open_sea	0.186061	0.874028	Hyper
cg07676920	NM_015869	3	12447615	PPARG	Body	Open_sea	0.195596	0.802261	Hyper
cg10499651	NM_015869	3	12465415	PPARG	Body	Open_sea	0.59653	0.836326	Hyper
cg05638426	NM_001007073	3	12878574	RPL32	Body	Shore	0.364088	0.579657	Hyper
cg25120326	NM_001998	3	13591084	FBLN2	5'UTR	Shore	0.221697	0.628093	Hyper
cg16960810	NM_001998	3	13594910	FBLN2	5'UTR	Shore	0.621329	0.38733	Hypo
cg23080199	NM_001998	3	13594970	FBLN2	5'UTR	Shore	0.574282	0.384045	Hypo
cg15097422	NM_001998	3	13597750	FBLN2	5'UTR	Open_sea	0.287855	0.697589	Hyper
cg26031678	NM_001998	3	13613505	FBLN2	Body	Shore	0.479123	0.66895	Hyper
cg18183817	NM_001998	3	13665008	FBLN2	Body	Open_sea	0.958842	0.418799	Hypo
cg00498816	NM_001998	3	13665022	FBLN2	Body	Open_sea	0.91913	0.461042	Hypo
cg18808261	NM_002971	3	18464935	SATB1	5'UTR	Shore	0.489118	0.659956	Hyper
cg25382821	NM_152653	3	23496403	UBE2E2	Body	Open_sea	0.708739	0.370384	Hypo
cg23496906	NM_003341	3	23916688	UBE2E1	Body	Open_sea	0.502276	0.822246	Hyper
cg01697477	NM_000965	3	25614606	RARB	Body	Open_sea	0.211989	0.511819	Hyper
cg11151405	NM_000965	3	25634257	RARB	Body	Open_sea	0.109357	0.326872	Hyper
cg03372603	NM_001068	3	25639601	TOP2B	3'UTR	Open_sea	0.410895	0.883511	Hyper
cg12352399	NM_001068	3	25689774	TOP2B	Body	Open_sea	0.467116	0.75892	Hyper
cg17546721	NM_001024847	3	30646532	TGFBR2	TSS1500	Shore	0.554984	0.732347	Hyper
cg26376346	NM_001024847	3	30647378	TGFBR2	TSS1500	Shore	0.741237	0.31874	Hypo
cg24321706	NM_001024847	3	30647540	TGFBR2	TSS1500	Shore	0.464043	0.218332	Hypo
cg24719910	NM_001024847	3	30691493	TGFBR2	Body	Open_sea	0.843125	0.59583	Hypo
cg21814995	NM_001024847	3	30698876	TGFBR2	Body	Open_sea	0.902388	0.723756	Hypo
cg15724876	NM_001024847	3	30714671	TGFBR2	Body	Open_sea	0.907987	0.712235	Hypo
cg15171154	NM_001024847	3	30722557	TGFBR2	Body	Open_sea	0.230638	0.40226	Hyper
cg15081653	NM_181472	3	32455557	CMTM7	Body	Open_sea	0.86938	0.54194	Hypo
cg11858213	NM_006371	3	33173098	CRTAP	Body	Open_sea	0.770576	0.499973	Hypo
cg04422208	NM_006371	3	33181755	CRTAP	Body	Open_sea	0.796911	0.22371	Hypo
cg19241168	NM_012157	3	33318720	FBXL2	TSS1500	Shore	0.38381	0.232618	Hypo
cg15934958	NM_017724	3	37212084	LRRFIP2	5'UTR	Open_sea	0.526196	0.692107	Hyper
cg06853609	NM_017724	3	37218771	LRRFIP2	TSS1500	Shore	0.0853581	0.245968	Hyper
cg22985146	NM_017724	3	37219077	LRRFIP2	TSS1500	Shore	0.220476	0.446837	Hyper
cg16665765	NM_005808	3	37934293	CTDSPL	Body	Open_sea	0.250593	0.733781	Hyper
cg13333722	NM_005808	3	37944838	CTDSPL	Body	Open_sea	0.924476	0.467097	Hypo
cg05990080	NM_005808	3	37965818	CTDSPL	Body	Open_sea	0.79337	0.26832	Hypo
cg04431143	NM_005808	3	37986017	CTDSPL	Body	Open_sea	0.134911	0.459222	Hyper
cg12902896	NM_005808	3	37987838	CTDSPL	Body	Open_sea	0.469039	0.297232	Hypo
cg07816047	NM_005808	3	38010838	CTDSPL	Body	Open_sea	0.769829	0.568454	Hypo
cg22304662	NM_145166	3	42694783	ZBTB47	TSS1500	Shore	0.627348	0.350734	Hypo
cg04008913	NM_017719	3	43327465	SNRK	TSS1500	Shore	0.488403	0.333777	Hypo
cg01801643	NM_017719	3	43387641	SNRK	Body	Open_sea	0.175541	0.432762	Hyper
cg02037573	NM_022842	3	45148056	CDCP1	Body	Open_sea	0.428237	0.698714	Hyper
cg19455306	NM_022842	3	45154734	CDCP1	Body	Open_sea	0.58707	0.776306	Hyper
cg09000199	NM_022842	3	45181094	CDCP1	Body	Open_sea	0.197245	0.870877	Hyper
cg13722619	NM_022842	3	45188139	CDCP1	TSS1500	Shore	0.508356	0.266538	Hypo
cg15107641	NM_022842	3	45188186	CDCP1	TSS1500	Shore	0.642874	0.364059	Hypo
cg15779716	NM_022842	3	45188208	CDCP1	TSS1500	Shore	0.922724	0.6636	Hypo
cg07803856	NM_015444	3	45268633	TMEM158	TSS1500	Shore	0.509023	0.719947	Hyper
cg00377332	NM_014016	3	45761250	SACM1L	Body	Open_sea	0.65152	0.457083	Hypo
cg17378686	NM_000316	3	46925524	PTH1R	Body	Shore	0.216518	0.781163	Hyper
cg18707417	NM_000316	3	46937363	PTH1R	Body	Shore	0.648569	0.479593	Hypo
cg13607709	NM_000316	3	46940153	PTH1R	Body	Island	0.516051	0.249461	Hypo
cg11594731	NM_000316	3	46940212	PTH1R	Body	Island	0.46566	0.120398	Hypo
cg21792155	NM_000316	3	46940347	PTH1R	Body	Island	0.424378	0.110267	Hypo
cg11733272	NM_000316	3	46940439	PTH1R	Body	Shore	0.816029	0.550735	Hypo
cg05125838	NM_000094	3	48601585	COL7A1	3'UTR	Open_sea	0.403032	0.649766	Hyper
cg17183531	NM_000094	3	48603978	COL7A1	Body	Open_sea	0.497038	0.744297	Hyper
cg14364903	NM_000094	3	48631834	COL7A1	Body	Shore	0.541097	0.902446	Hyper
cg00057231	NM_000094	3	48631958	COL7A1	Body	Island	0.355283	0.591422	Hyper
cg08977790	NM_000094	3	48633441	COL7A1	TSS1500	Shore	0.173739	0.720957	Hyper
cg02522485	NM_004393	3	49531973	DAG1	5'UTR	Open_sea	0.897892	0.736126	Hypo
cg22290284	NM_020998	3	49726443	MST1	TSS1500	Shore	0.321336	0.123904	Hypo
cg22950982	NM_004635	3	50686177	MAPKAPK3	3'UTR	Open_sea	0.319429	0.834001	Hyper
cg19508367	NM_181042	3	52591502	PBRM1	Body	Open_sea	0.88851	0.677992	Hypo
cg15690379	NM_181042	3	52683739	PBRM1	Body	Open_sea	0.142891	0.326516	Hyper
cg26558862	NM_181042	3	52704647	PBRM1	Body	Open_sea	0.298768	0.13835	Hypo
cg18182844	NM_002217	3	52828292	ITIH3	TSS1500	Open_sea	0.510571	0.669844	Hyper
cg20741319	NM_003392	3	55511693	WNT5A	Body	Shore	0.213887	0.862232	Hyper
cg14507014	NM_003392	3	55512950	WNT5A	Body	Shore	0.578198	0.784504	Hyper
cg02298472	NM_003392	3	55513773	WNT5A	Body	Shore	0.173275	0.627006	Hyper
cg22143766	NM_003392	3	55514421	WNT5A	Body	Shore	0.282337	0.660831	Hyper
cg03588998	NM_003392	3	55517101	WNT5A	Body	Shore	0.113249	0.284979	Hyper
cg01777121	NM_003392	3	55517224	WNT5A	Body	Shore	0.164479	0.506751	Hyper
cg20746482	NM_003392	3	55517496	WNT5A	Body	Shore	0.159609	0.351301	Hyper
cg23456221	NM_003392	3	55518441	WNT5A	Body	Shore	0.181726	0.333876	Hyper
cg21077300	NM_019555	3	56833821	ARHGEF3	Body	Shore	0.453638	0.162465	Hypo
cg01016119	NM_019555	3	56835282	ARHGEF3	Body	Shore	0.569607	0.266622	Hypo
cg02578535	NM_007159	3	57755895	SLMAP	Body	Open_sea	0.922023	0.606928	Hypo
cg06672696	NM_007159	3	57774266	SLMAP	Body	Open_sea	0.822473	0.250029	Hypo
cg06359884	NM_002012	3	59735420	FHIT	3'UTR	Open_sea	0.472725	0.749734	Hyper
cg07351758	NM_002012	3	59752350	FHIT	Body	Open_sea	0.125794	0.705366	Hyper
cg20366397	NM_002012	3	59759843	FHIT	Body	Open_sea	0.180221	0.810697	Hyper
cg16806041	NM_002012	3	59996265	FHIT	Body	Open_sea	0.165064	0.45563	Hyper
cg13745692	NM_002012	3	60065489	FHIT	Body	Open_sea	0.598085	0.873711	Hyper
cg16140565	NM_002012	3	60420416	FHIT	Body	Open_sea	0.537761	0.807915	Hyper
cg00506250	NM_002012	3	60747416	FHIT	5'UTR	Open_sea	0.546843	0.914657	Hyper
cg08195983	NM_002012	3	61235829	FHIT	5'UTR	Shore	0.781448	0.487376	Hypo
cg25736251	NM_002012	3	61235869	FHIT	5'UTR	Shore	0.905515	0.508357	Hypo
cg15570148	NM_002012	3	61235985	FHIT	5'UTR	Shore	0.731208	0.507281	Hypo
cg21541638	NM_002012	3	61236016	FHIT	5'UTR	Shore	0.834227	0.582574	Hypo
cg03601516	NM_002841	3	61551967	PTPRG	Body	Shore	0.589014	0.948129	Hyper
cg13692517	NM_002841	3	61558087	PTPRG	Body	Open_sea	0.632572	0.915872	Hyper
cg00974944	NM_002841	3	61649924	PTPRG	Body	Open_sea	0.0808721	0.675759	Hyper
cg02960347	NM_002841	3	61715662	PTPRG	Body	Open_sea	0.243235	0.489881	Hyper
cg27525626	NM_002841	3	61726357	PTPRG	Body	Open_sea	0.359071	0.841677	Hyper
cg10991184	NM_002841	3	61763393	PTPRG	Body	Open_sea	0.752531	0.916811	Hyper
cg00325920	NM_002841	3	61776005	PTPRG	Body	Open_sea	0.737576	0.490546	Hypo
cg05069228	NM_002841	3	61793623	PTPRG	Body	Open_sea	0.160766	0.507053	Hyper
cg23490014	NM_002841	3	61815085	PTPRG	Body	Open_sea	0.413371	0.584822	Hyper
cg25096189	NM_002841	3	61917219	PTPRG	Body	Open_sea	0.316452	0.725264	Hyper
cg19444648	NM_002841	3	62056226	PTPRG	Body	Open_sea	0.862676	0.692022	Hypo
cg11438039	NM_002841	3	62145697	PTPRG	Body	Open_sea	0.265204	0.102359	Hypo
cg08877148	NM_198859	3	64094272	PRICKLE2	Body	Open_sea	0.746636	0.91949	Hyper
cg17393041	NM_198859	3	64136333	PRICKLE2	Body	Open_sea	0.144275	0.367238	Hyper
cg20584157	NM_198859	3	64149428	PRICKLE2	Body	Open_sea	0.0610798	0.793267	Hyper
cg10726931	NM_198859	3	64195412	PRICKLE2	5'UTR	Open_sea	0.583631	0.785401	Hyper
cg12970730	NM_198859	3	64208023	PRICKLE2	5'UTR	Open_sea	0.206066	0.858337	Hyper
cg22801134	NM_198859	3	64210439	PRICKLE2	5'UTR	Open_sea	0.182019	0.76647	Hyper
cg18005280	NM_015541	3	66463731	LRIG1	Body	Open_sea	0.41466	0.763397	Hyper
cg25230917	NM_015541	3	66527285	LRIG1	Body	Open_sea	0.651463	0.848331	Hyper
cg06096184	NM_015541	3	66549732	LRIG1	Body	Shore	0.30596	0.486779	Hyper
cg25688523	NM_015009	3	73434814	PDZRN3	Body	Shore	0.424905	0.70847	Hyper
cg11304682	NM_015009	3	73451011	PDZRN3	Body	Open_sea	0.157642	0.309173	Hyper
cg19968946	NM_015009	3	73481531	PDZRN3	Body	Open_sea	0.511643	0.799645	Hyper
cg24173753	NM_015009	3	73529447	PDZRN3	Body	Open_sea	0.483673	0.751754	Hyper
cg27202075	NM_015009	3	73559509	PDZRN3	Body	Open_sea	0.833972	0.441425	Hypo
cg27293741	NM_015009	3	73585788	PDZRN3	Body	Open_sea	0.463805	0.870633	Hyper
cg00216655	NM_015009	3	73606529	PDZRN3	Body	Open_sea	0.531136	0.68306	Hyper
cg14145151	NM_015009	3	73607754	PDZRN3	Body	Open_sea	0.730204	0.420225	Hypo
cg26154235	NM_015009	3	73622059	PDZRN3	Body	Open_sea	0.750091	0.531171	Hypo
cg24602369	NM_015009	3	73652609	PDZRN3	Body	Open_sea	0.0974168	0.335551	Hyper
cg21531685	NM_015009	3	73672063	PDZRN3	Body	Shore	0.200011	0.383336	Hyper
cg12584826	NM_015009	3	73672398	PDZRN3	Body	Shore	0.237876	0.398332	Hyper
cg09614932	NM_020872	3	74337905	CNTN3	Body	Open_sea	0.762118	0.297748	Hypo
cg08105471	NM_020872	3	74439236	CNTN3	Body	Open_sea	0.489511	0.148829	Hypo
cg00906420	NM_133631	3	78917133	ROBO1	Body	Open_sea	0.89879	0.710444	Hypo
cg15442678	NM_133631	3	79065762	ROBO1	Body	Shore	0.783014	0.628965	Hypo
cg10959048	NM_000313	3	93694020	PROS1	TSS1500	Shore	0.439266	0.750892	Hyper
cg07390647	NM_006100	3	98453086	ST3GAL6	5'UTR	Shore	0.104638	0.25653	Hyper
cg24969820	NM_006100	3	98497864	ST3GAL6	Body	Open_sea	0.333655	0.163938	Hypo
cg15164782	NM_001850	3	99507048	COL8A1	5'UTR	Open_sea	0.831382	0.610756	Hypo
cg15108634	NM_001077203	3	101102010	SENP7	Body	Open_sea	0.252737	0.482548	Hyper
cg09227934	NM_198793	3	107805635	CD47	Body	Shore	0.895577	0.701847	Hypo
cg02487233	NM_198793	3	107810687	CD47	TSS1500	Shore	0.747997	0.562319	Hypo
cg11874323	NM_024616	3	111804830	C3orf52	TSS1500	Shore	0.415122	0.26007	Hypo
cg16217908	NM_024616	3	111809470	C3orf52	Body	Shore	0.421781	0.741185	Hyper
cg08451978	NM_024616	3	111821058	C3orf52	Body	Open_sea	0.605026	0.857516	Hyper
cg13717684	NM_024616	3	111830803	C3orf52	Body	Open_sea	0.540518	0.385252	Hypo
cg07681748	NM_001004196	3	112053517	CD200	Body	Shore	0.563742	0.24788	Hypo
cg24966958	NM_022135	3	119379682	POPDC2	TSS1500	Open_sea	0.334207	0.504792	Hyper
cg26550787	NM_000187	3	120369337	HGD	Body	Open_sea	0.130249	0.343394	Hyper
cg26928972	NM_005213	3	122043799	CSTA	TSS1500	Open_sea	0.803345	0.32724	Hypo
cg18618429	NM_005213	3	122043865	CSTA	TSS200	Open_sea	0.475109	0.167446	Hypo
cg14664412	NM_005213	3	122044043	CSTA	1stExon	Open_sea	0.883333	0.529728	Hypo
cg21932814	NM_005213	3	122044172	CSTA	1stExon	Open_sea	0.838669	0.397079	Hypo
cg01948202	NM_017554	3	122400474	PARP14	Body	Shore	0.470944	0.210524	Hypo
cg15089217	NM_022757	3	123632556	CCDC14	3'UTR	Open_sea	0.755264	0.517966	Hypo
cg22828305	NM_020733	3	124722991	HEG1	Body	Open_sea	0.798012	0.643386	Hypo
cg01378515	NM_020733	3	124773106	HEG1	Body	Shore	0.422898	0.120416	Hypo
cg14706455	NM_020733	3	124776038	HEG1	TSS1500	Shore	0.440762	0.686759	Hyper
cg01311222	NM_020733	3	124776153	HEG1	TSS1500	Shore	0.076639	0.24516	Hyper
cg01040624	NM_024628	3	124828123	SLC12A8	Body	Open_sea	0.770813	0.507309	Hypo
cg11591485	NM_024628	3	124839640	SLC12A8	Body	Open_sea	0.596331	0.156173	Hypo
cg07279442	NM_024628	3	124848635	SLC12A8	Body	Open_sea	0.13373	0.496499	Hyper
cg11034122	NM_024628	3	124879970	SLC12A8	Body	Open_sea	0.295276	0.528002	Hyper
cg25213968	NM_024628	3	124904931	SLC12A8	Body	Open_sea	0.161927	0.45812	Hyper
cg18741958	NM_024628	3	124913784	SLC12A8	Body	Open_sea	0.209554	0.368739	Hyper
cg18253113	NM_024628	3	124928886	SLC12A8	Body	Shore	0.476576	0.662883	Hyper
cg27440834	NM_003794	3	125239841	SNX4	TSS1500	Shore	0.859742	0.632655	Hypo
cg22572820	NM_032343	3	126554736	CHCHD6	Body	Open_sea	0.16307	0.778039	Hyper
cg09690040	NM_032343	3	126569599	CHCHD6	Body	Open_sea	0.421201	0.186239	Hypo
cg10459100	NM_032343	3	126570587	CHCHD6	Body	Open_sea	0.716814	0.498337	Hypo
cg13782388	NM_032343	3	126614750	CHCHD6	Body	Open_sea	0.475729	0.227206	Hypo
cg24448870	NM_032343	3	126668133	CHCHD6	Body	Shore	0.571393	0.761502	Hyper
cg11629955	NM_032343	3	126679199	CHCHD6	3'UTR	Open_sea	0.258036	0.731431	Hyper
cg03330058	NM_032548	3	127392403	ABTB1	5'UTR	Island	0.100509	0.337385	Hyper
cg20104116	NM_007283	3	127429559	MGLL	Body	Open_sea	0.783519	0.630235	Hypo
cg10319942	NM_007283	3	127441767	MGLL	Body	Open_sea	0.39194	0.603531	Hyper
cg11133226	NM_007283	3	127504560	MGLL	Body	Open_sea	0.353336	0.661251	Hyper
cg14750757	NM_007283	3	127506604	MGLL	Body	Open_sea	0.188957	0.569784	Hyper
cg14788242	NM_013336	3	127773954	SEC61A1	Body	Shore	0.347708	0.772293	Hyper
cg10167316	NM_013336	3	127780031	SEC61A1	Body	Open_sea	0.135038	0.300977	Hyper
cg09089421	NM_003707	3	127803668	RUVBL1	Body	Open_sea	0.429213	0.604272	Hyper
cg26861995	NM_003707	3	127831673	RUVBL1	Body	Open_sea	0.23555	0.880551	Hyper
cg10935762	NM_032638	3	128202176	GATA2	Body	Shore	0.111692	0.380467	Hyper
cg01518889	NM_032638	3	128202493	GATA2	Body	Shore	0.0998741	0.486307	Hyper
cg02815312	NM_032638	3	128202731	GATA2	Body	Shore	0.179257	0.605338	Hyper
cg07195926	NM_032638	3	128203414	GATA2	Body	Shore	0.146899	0.579945	Hyper
cg22915582	NM_032638	3	128204047	GATA2	Body	Shore	0.0877965	0.395266	Hyper
cg25229470	NM_032638	3	128204413	GATA2	Body	Shore	0.210579	0.485588	Hyper
cg01102073	NM_032638	3	128204813	GATA2	Body	Shore	0.061263	0.627648	Hyper
cg06796779	NM_032638	3	128204927	GATA2	Body	Shore	0.0643903	0.638971	Hyper
cg06115614	NM_032638	3	128205143	GATA2	Body	Shore	0.140955	0.612957	Hyper
cg09852607	NM_032638	3	128205200	GATA2	Body	Shore	0.11868	0.50968	Hyper
cg07263393	NM_032638	3	128205274	GATA2	Body	Shore	0.0851048	0.650087	Hyper
cg08755743	NM_032638	3	128205418	GATA2	Body	Shore	0.107434	0.318418	Hyper
cg04347582	NM_032638	3	128205496	GATA2	Body	Island	0.111639	0.335065	Hyper
cg00241663	NM_032638	3	128209772	GATA2	5'UTR	Island	0.119369	0.414322	Hyper
cg22801992	NM_032638	3	128210000	GATA2	5'UTR	Island	0.0934396	0.310464	Hyper
cg07841173	NM_032638	3	128210150	GATA2	5'UTR	Island	0.106663	0.509158	Hyper
cg03839949	NM_032638	3	128210541	GATA2	5'UTR	Island	0.0898083	0.332967	Hyper
cg19759549	NM_032638	3	128211096	GATA2	5'UTR	Island	0.0670996	0.306083	Hyper
cg25772723	NM_032638	3	128211126	GATA2	5'UTR	Island	0.125485	0.400401	Hyper
cg02436004	NM_032638	3	128211540	GATA2	5'UTR	Island	0.12039	0.333197	Hyper
cg06490988	NM_032638	3	128212001	GATA2	5'UTR	Island	0.0760955	0.265962	Hyper
cg13483882	NM_032638	3	128212476	GATA2	TSS1500	Shore	0.127935	0.282312	Hyper
cg25821399	NM_020187	3	128997055	C3orf37	TSS1500	Shore	0.320297	0.515657	Hyper
cg03396594	NM_015268	3	132139298	DNAJC13	5'UTR	Shore	0.183004	0.76701	Hyper
cg16803678	NM_001005861	3	133941748	RYK	Body	Open_sea	0.755174	0.29828	Hypo
cg07283011	NM_001005861	3	133970158	RYK	TSS1500	Shore	0.393006	0.720303	Hyper
cg12268123	NM_181897	3	135741936	PPP2R3A	1stExon	Open_sea	0.284024	0.876577	Hyper
cg15210622	NM_181897	3	135774360	PPP2R3A	Body	Open_sea	0.716246	0.507708	Hypo
cg23021638	NM_181897	3	135789866	PPP2R3A	Body	Open_sea	0.194206	0.730256	Hyper
cg25498969	NM_005862	3	136062740	STAG1	Body	Open_sea	0.144737	0.636456	Hyper
cg02218932	NM_005862	3	136069371	STAG1	Body	Open_sea	0.728372	0.517423	Hypo
cg12102181	NM_005862	3	136468191	STAG1	5'UTR	Shore	0.353676	0.570576	Hyper
cg02858132	NM_005862	3	136469005	STAG1	5'UTR	Shore	0.294433	0.506149	Hyper
cg20299697	NM_012219	3	138069423	MRAS	5'UTR	Shore	0.637388	0.332007	Hypo
cg21612382	NM_001080412	3	141080844	ZBTB38	5'UTR	Open_sea	0.278704	0.730783	Hyper
cg20959189	NM_001080412	3	141122632	ZBTB38	5'UTR	Shore	0.159895	0.567484	Hyper
cg19825988	NM_001080412	3	141146295	ZBTB38	5'UTR	Open_sea	0.335482	0.790578	Hyper
cg13787933	NM_001080412	3	141151009	ZBTB38	5'UTR	Open_sea	0.181856	0.920597	Hyper
cg24845296	NM_001080415	3	142775293	U2SURP	3'UTR	Open_sea	0.337698	0.906762	Hyper
cg15726045	NM_182943	3	145790097	PLOD2	Body	Open_sea	0.849689	0.51412	Hypo
cg24291309	NM_182943	3	145835726	PLOD2	Body	Open_sea	0.230759	0.654799	Hyper
cg08204129	NM_182943	3	145852537	PLOD2	Body	Open_sea	0.534204	0.816912	Hyper
cg18543991	NM_182943	3	145871392	PLOD2	Body	Open_sea	0.905668	0.339165	Hypo
cg22234419	NM_182943	3	145875907	PLOD2	Body	Shore	0.922635	0.54611	Hypo
cg24315815	NM_020353	3	145969579	PLSCR4	TSS1500	Shore	0.713103	0.127479	Hypo
cg07038342	NM_020353	3	145969625	PLSCR4	TSS1500	Shore	0.371688	0.139618	Hypo
cg12727940	NM_020353	3	145969718	PLSCR4	TSS1500	Shore	0.724828	0.163764	Hypo
cg08124030	NM_014220	3	149095283	TM4SF1	1stExon	Open_sea	0.884262	0.477974	Hypo
cg24033859	NM_000902	3	154796701	MME	TSS1500	Shore	0.115035	0.323765	Hyper
cg07574216	NM_015508	3	156394398	TIPARP	5'UTR	Shore	0.664926	0.82086	Hyper
cg04830857	NM_015508	3	156394724	TIPARP	5'UTR	Shore	0.356727	0.789925	Hyper
cg15106744	NM_015508	3	156395883	TIPARP	Body	Shore	0.726946	0.888093	Hyper
cg07895499	NM_015508	3	156409317	TIPARP	Body	Open_sea	0.49674	0.217009	Hypo
cg22210627	NM_020169	3	158390671	LXN	TSS200	Open_sea	0.381174	0.213906	Hypo
cg17481912	NM_020169	3	158390821	LXN	TSS1500	Open_sea	0.697092	0.491828	Hypo
cg25090302	NR_001566	3	169483295	TERC	TSS1500	Shore	0.48505	0.287125	Hypo
cg00894757	NM_005602	3	170137240	CLDN11	Body	Island	0.365623	0.0969763	Hypo
cg12741994	NM_005602	3	170137321	CLDN11	Body	Island	0.545525	0.0836389	Hypo
cg17078427	NM_005602	3	170137552	CLDN11	Body	Island	0.386472	0.0763107	Hypo
cg05022688	NM_005602	3	170137633	CLDN11	Body	Island	0.604452	0.139913	Hypo
cg06023994	NM_005602	3	170137871	CLDN11	Body	Island	0.922834	0.155339	Hypo
cg20794824	NM_005602	3	170138205	CLDN11	Body	Shore	0.911916	0.143964	Hypo
cg09389280	NM_005602	3	170141005	CLDN11	Body	Shore	0.885244	0.343107	Hypo
cg06086012	NM_005602	3	170143582	CLDN11	Body	Open_sea	0.870596	0.594445	Hypo
cg22463444	NM_005602	3	170146757	CLDN11	Body	Open_sea	0.84833	0.698001	Hypo
cg07453857	NM_015028	3	170806983	TNIK	Body	Open_sea	0.566884	0.115837	Hypo
cg18183618	NM_015028	3	170894132	TNIK	Body	Open_sea	0.186845	0.838087	Hyper
cg18052528	NM_015028	3	170975382	TNIK	Body	Open_sea	0.141381	0.834141	Hyper
cg15237829	NM_015028	3	171102373	TNIK	Body	Open_sea	0.561859	0.883338	Hyper
cg07753510	NM_015028	3	171111243	TNIK	Body	Open_sea	0.353569	0.188132	Hypo
cg02499139	NM_015028	3	171146337	TNIK	Body	Open_sea	0.881565	0.619427	Hypo
cg15863841	NM_002662	3	171430173	PLD1	Body	Open_sea	0.0484344	0.362506	Hyper
cg15216899	NM_002662	3	171437465	PLD1	Body	Open_sea	0.288495	0.918966	Hyper
cg02937055	NM_002662	3	171489625	PLD1	5'UTR	Open_sea	0.457283	0.629891	Hyper
cg10623221	NM_014932	3	173119212	NLGN1	5'UTR	Shore	0.438143	0.895088	Hyper
cg02328758	NM_014932	3	173681262	NLGN1	Body	Open_sea	0.698146	0.864528	Hyper
cg00781378	NM_014932	3	173999704	NLGN1	3'UTR	Open_sea	0.543363	0.73158	Hyper
cg17582444	NM_033540	3	179110334	MFN1	3'UTR	Open_sea	0.876631	0.723735	Hypo
cg12389888	NM_003940	3	179399422	USP13	Body	Open_sea	0.524204	0.26144	Hypo
cg21453656	NM_003940	3	179502686	USP13	3'UTR	Open_sea	0.847197	0.495583	Hypo
cg12685548	NM_005087	3	180644451	FXR1	Body	Open_sea	0.281342	0.629954	Hyper
cg08032525	NM_003741	3	184096413	CHRD	TSS1500	Shore	0.558203	0.901059	Hyper
cg14047271	NM_003741	3	184097168	CHRD	TSS1500	Shore	0.263915	0.662932	Hyper
cg25182621	NM_003741	3	184097440	CHRD	TSS1500	Shore	0.147862	0.318176	Hyper
cg06387842	NM_003741	3	184099096	CHRD	Body	Island	0.387941	0.538024	Hyper
cg18418186	NM_003741	3	184099432	CHRD	Body	Island	0.491565	0.648397	Hyper
cg04436449	NM_080652	3	185214835	TMEM41A	Body	Shore	0.895507	0.743945	Hypo
cg15128334	NM_080652	3	185215532	TMEM41A	Body	Shore	0.27672	0.111624	Hypo
cg00321638	NM_139125	3	186998894	MASP1	Body	Open_sea	0.553229	0.885073	Hyper
cg19092167	NM_139125	3	187007559	MASP1	Body	Open_sea	0.429403	0.86468	Hyper
cg19254514	NM_139125	3	187008395	MASP1	Body	Open_sea	0.188606	0.621949	Hyper
cg18140824	NM_139125	3	187010240	MASP1	TSS1500	Open_sea	0.603593	0.918092	Hyper
cg14328173	NM_139125	3	187010344	MASP1	TSS1500	Open_sea	0.606815	0.870724	Hyper
cg21831174	NM_139125	3	187011187	MASP1	TSS1500	Open_sea	0.0774609	0.69889	Hyper
cg12942878	NM_020386	3	192960632	HRASLS	5'UTR	Shore	0.295307	0.693604	Hyper
cg02792278	NM_138399	3	194319644	TMEM44	Body	Open_sea	0.372259	0.7774	Hyper
cg02624284	NM_138399	3	194319725	TMEM44	Body	Open_sea	0.281132	0.635678	Hyper
cg01328500	NM_032263	3	197639792	IQCG	Body	Open_sea	0.747791	0.172559	Hypo
cg16796272	NM_032263	3	197639879	IQCG	Body	Open_sea	0.807556	0.190972	Hypo
cg11938367	NM_032263	3	197639960	IQCG	Body	Open_sea	0.38104	0.133387	Hypo
cg22438522	NM_000283	4	646293	PDE6B	Body	Shore	0.888582	0.510896	Hypo
cg25035101	NM_000283	4	646303	PDE6B	Body	Shore	0.777473	0.428075	Hypo
cg17632028	NM_000283	4	646542	PDE6B	Body	Shore	0.813776	0.595435	Hypo
cg18702278	NM_000283	4	650632	PDE6B	Body	Island	0.149681	0.384304	Hyper
cg14125583	NM_000283	4	664666	PDE6B	3'UTR	Shore	0.890432	0.345227	Hypo
cg03414932	NM_001004358	4	1008425	FGFRL1	Body	Shore	0.511041	0.302829	Hypo
cg08521859	NM_001004358	4	1012469	FGFRL1	Body	Open_sea	0.804586	0.542012	Hypo
cg14525473	NM_012445	4	1161319	SPON2	Body	Island	0.268527	0.112889	Hypo
cg13796272	NM_012445	4	1161597	SPON2	Body	Island	0.428779	0.269031	Hypo
cg02065148	NM_012445	4	1163620	SPON2	Body	Shore	0.588279	0.806036	Hyper
cg12072001	NM_012445	4	1166767	SPON2	TSS200	Shore	0.13673	0.327091	Hyper
cg05318361	NM_012445	4	1166839	SPON2	TSS200	Shore	0.230637	0.53681	Hyper
cg25002788	NM_012445	4	1166873	SPON2	TSS1500	Shore	0.0640064	0.271216	Hyper
cg23848471	NM_012445	4	1166905	SPON2	TSS1500	Shore	0.146866	0.357919	Hyper
cg22576236	NM_012445	4	1166933	SPON2	TSS1500	Shore	0.139101	0.293807	Hyper
cg22602105	NM_012445	4	1166990	SPON2	TSS1500	Shore	0.135517	0.356332	Hyper
cg10852718	NM_012445	4	1167230	SPON2	TSS1500	Shore	0.177541	0.370958	Hyper
cg03193299	NM_012445	4	1167239	SPON2	TSS1500	Shore	0.17303	0.441067	Hyper
cg12407867	NM_012445	4	1167369	SPON2	TSS1500	Shore	0.0837657	0.435431	Hyper
cg01546047	NM_012445	4	1167409	SPON2	TSS1500	Shore	0.114551	0.419585	Hyper
cg04343927	NM_012445	4	1167423	SPON2	TSS1500	Shore	0.081734	0.31436	Hyper
cg24677036	NM_012445	4	1167650	SPON2	TSS1500	Shore	0.0807574	0.254328	Hyper
cg13653809	NM_012445	4	1167714	SPON2	TSS1500	Shore	0.186143	0.65032	Hyper
cg12116462	NM_012445	4	1167860	SPON2	TSS1500	Shore	0.427302	0.751288	Hyper
cg00684032	NM_020894	4	1343700	KIAA1530	Body	Shore	0.511713	0.871195	Hyper
cg03173807	NM_020894	4	1348578	KIAA1530	Body	Open_sea	0.676528	0.895312	Hyper
cg04902458	NM_022965	4	1794366	FGFR3	TSS1500	Shore	0.743105	0.493763	Hypo
cg03629948	NM_022965	4	1804007	FGFR3	Body	Island	0.593671	0.747002	Hyper
cg25301756	NM_022965	4	1804106	FGFR3	Body	Island	0.52265	0.856866	Hyper
cg14988083	NM_022965	4	1804492	FGFR3	Body	Island	0.362682	0.638816	Hyper
cg21311834	NM_022965	4	1810332	FGFR3	3'UTR	Shore	0.363965	0.896657	Hyper
cg10695647	NM_018659	4	5020292	CYTL1	Body	Shore	0.277598	0.758283	Hyper
cg16417416	NM_006005	4	6284031	WFS1	Body	Open_sea	0.256907	0.553541	Hyper
cg14547240	NM_031911	4	15428750	C1QTNF7	TSS1500	Open_sea	0.360307	0.884847	Hyper
cg05003411	NM_031911	4	15428768	C1QTNF7	TSS1500	Open_sea	0.251187	0.832209	Hyper
cg18075755	NM_031911	4	15429967	C1QTNF7	5'UTR	Open_sea	0.227382	0.69206	Hyper
cg08198265	NM_004334	4	15708451	BST1	Body	Shore	0.389456	0.583573	Hyper
cg11843333	NM_004334	4	15719138	BST1	Body	Open_sea	0.281612	0.547352	Hyper
cg23815673	NM_004334	4	15726991	BST1	Body	Open_sea	0.238479	0.903907	Hyper
cg15062216	NM_025205	4	17625982	MED28	3'UTR	Open_sea	0.6635	0.856743	Hyper
cg08993103	NM_015187	4	25776626	SEL1L3	Body	Open_sea	0.236131	0.806585	Hyper
cg08549536	NM_015187	4	25797523	SEL1L3	Body	Open_sea	0.345633	0.511767	Hyper
cg21792983	NM_015187	4	25818940	SEL1L3	Body	Open_sea	0.489598	0.117242	Hypo
cg09461545	NM_015187	4	25845210	SEL1L3	Body	Open_sea	0.559301	0.786779	Hyper
cg08018825	NM_015187	4	25865188	SEL1L3	TSS1500	Island	0.734072	0.542286	Hypo
cg13006591	NM_006068	4	38831665	TLR6	5'UTR	Open_sea	0.508574	0.812277	Hyper
cg02221520	NM_006068	4	38859706	TLR6	TSS1500	Open_sea	0.117635	0.426508	Hyper
cg14578677	NM_006068	4	38859770	TLR6	TSS1500	Open_sea	0.617131	0.874186	Hyper
cg02198513	NM_024943	4	38987121	TMEM156	Body	Open_sea	0.912109	0.466706	Hypo
cg08821747	NM_174921	4	39641752	C4orf34	TSS1500	Shore	0.856045	0.655325	Hypo
cg22056336	NM_001098634	4	40444001	RBM47	5'UTR	Shore	0.849973	0.665924	Hypo
cg15967525	NM_001098634	4	40517938	RBM47	5'UTR	Open_sea	0.105677	0.358784	Hyper
cg01704534	NM_001098634	4	40518024	RBM47	5'UTR	Open_sea	0.0849113	0.285797	Hyper
cg00511464	NM_001098634	4	40518041	RBM47	5'UTR	Open_sea	0.194794	0.47224	Hyper
cg14160419	NM_001098634	4	40518065	RBM47	5'UTR	Open_sea	0.14809	0.494677	Hyper
cg25117091	NM_001098634	4	40518143	RBM47	5'UTR	Open_sea	0.327364	0.67285	Hyper
cg16565913	NM_001098634	4	40632362	RBM47	TSS1500	Island	0.778741	0.55926	Hypo
cg27531236	NM_152995	4	47854334	NFXL1	Body	Open_sea	0.0958132	0.445022	Hyper
cg20122586	NM_001134223	4	53522821	USP46	TSS200	Shore	0.763527	0.600988	Hypo
cg01232748	NM_012110	4	54928819	CHIC2	Body	Shore	0.441251	0.647554	Hyper
cg24235882	NM_012110	4	54928822	CHIC2	Body	Shore	0.472377	0.724023	Hyper
cg20379685	NM_006206	4	55125798	PDGFRA	Body	Open_sea	0.253289	0.464975	Hyper
cg02058516	NM_006206	4	55142142	PDGFRA	Body	Open_sea	0.905612	0.74147	Hypo
cg02273436	NM_006206	4	55143269	PDGFRA	Body	Open_sea	0.575673	0.145303	Hypo
cg21309167	NM_006206	4	55143285	PDGFRA	Body	Open_sea	0.548435	0.246243	Hypo
cg25064395	NM_006206	4	55143557	PDGFRA	Body	Open_sea	0.671432	0.251582	Hypo
cg25636933	NM_025009	4	56816405	CEP135	5'UTR	Shore	0.605368	0.327466	Hypo
cg18912470	NM_000938	4	57848125	POLR2B	Body	Shore	0.86391	0.704042	Hypo
cg14824921	NM_001553	4	57922113	IGFBP7	Body	Open_sea	0.583688	0.915002	Hyper
cg16136238	NM_001553	4	57929310	IGFBP7	Body	Open_sea	0.381939	0.565152	Hyper
cg21387773	NM_001553	4	57964342	IGFBP7	Body	Open_sea	0.5272	0.890621	Hyper
cg15924566	NM_001553	4	57969541	IGFBP7	Body	Open_sea	0.212935	0.483735	Hyper
cg19339146	NM_015236	4	62397911	LPHN3	Body	Open_sea	0.345494	0.810746	Hyper
cg14974938	NM_015236	4	62606570	LPHN3	Body	Open_sea	0.57069	0.390707	Hypo
cg16406385	NM_015236	4	62694514	LPHN3	Body	Open_sea	0.424052	0.792072	Hyper
cg18416585	NM_015236	4	62756100	LPHN3	Body	Open_sea	0.874687	0.502105	Hypo
cg24087039	NM_015236	4	62788690	LPHN3	Body	Open_sea	0.172808	0.85912	Hyper
cg04331368	NM_015236	4	62859346	LPHN3	Body	Open_sea	0.468859	0.736965	Hyper
cg06452184	NM_015236	4	62924397	LPHN3	Body	Open_sea	0.701678	0.483962	Hypo
cg26919347	NM_003943	4	77231677	STBD1	3'UTR	Shore	0.577039	0.905381	Hyper
cg26681687	NM_018243	4	77874155	SEPT11	Body	Shore	0.110224	0.602519	Hyper
cg17864469	NM_018243	4	77877357	SEPT11	Body	Open_sea	0.378003	0.890716	Hyper
cg05346963	NM_018243	4	77892772	SEPT11	Body	Open_sea	0.390372	0.801264	Hyper
cg21542842	NM_018243	4	77899442	SEPT11	Body	Open_sea	0.40033	0.809206	Hyper
cg27250435	NM_018243	4	77908427	SEPT11	Body	Open_sea	0.448097	0.230749	Hypo
cg09413645	NM_018243	4	77933741	SEPT11	Body	Open_sea	0.781763	0.503225	Hypo
cg21475610	NM_004354	4	78077151	CCNG2	TSS1500	Shore	0.122855	0.327808	Hyper
cg17927583	NM_005139	4	79490198	ANXA3	Body	Open_sea	0.39141	0.216754	Hypo
cg23811811	NM_017593	4	79700688	BMP2K	Body	Shore	0.721463	0.884844	Hyper
cg12214366	NM_058172	4	80977132	ANTXR2	Body	Open_sea	0.607717	0.386537	Hypo
cg16117799	NM_020226	4	81106857	PRDM8	5'UTR	Shore	0.431097	0.163116	Hypo
cg22961278	NM_020226	4	81107087	PRDM8	5'UTR	Shore	0.414017	0.121983	Hypo
cg07857469	NM_020226	4	81107185	PRDM8	5'UTR	Shore	0.617818	0.395282	Hypo
cg14197071	NM_020226	4	81110459	PRDM8	5'UTR	Island	0.922574	0.688606	Hypo
cg27111250	NM_020226	4	81111177	PRDM8	5'UTR	Shore	0.868807	0.579807	Hypo
cg27639662	NM_020226	4	81111393	PRDM8	5'UTR	Shore	0.847956	0.603798	Hypo
cg09560763	NM_020226	4	81114251	PRDM8	5'UTR	Shore	0.45677	0.845795	Hyper
cg03463411	NM_020226	4	81118188	PRDM8	5'UTR	Island	0.936496	0.675773	Hypo
cg04235768	NM_020226	4	81118343	PRDM8	5'UTR	Island	0.630731	0.369432	Hypo
cg19409579	NM_020226	4	81118500	PRDM8	5'UTR	Island	0.913504	0.401201	Hypo
cg26299084	NM_020226	4	81118588	PRDM8	5'UTR	Island	0.873097	0.514435	Hypo
cg06307913	NM_020226	4	81118794	PRDM8	5'UTR	Shore	0.922646	0.606609	Hypo
cg27242132	NM_020226	4	81119178	PRDM8	5'UTR	Island	0.889999	0.410507	Hypo
cg18073471	NM_020226	4	81119198	PRDM8	5'UTR	Island	0.7101	0.316414	Hypo
cg02458885	NM_020226	4	81119249	PRDM8	5'UTR	Island	0.873946	0.480054	Hypo
cg11388320	NM_020226	4	81119299	PRDM8	5'UTR	Island	0.782792	0.483597	Hypo
cg04214966	NM_020226	4	81119460	PRDM8	5'UTR	Shore	0.865001	0.4542	Hypo
cg22902505	NM_020226	4	81119473	PRDM8	5'UTR	Shore	0.886334	0.579082	Hypo
cg23874561	NM_020226	4	81124484	PRDM8	Body	Island	0.289786	0.0934274	Hypo
cg18235100	NM_020226	4	81124600	PRDM8	Body	Island	0.606146	0.341533	Hypo
cg04881673	NM_001037582	4	83581941	SCD5	Body	Open_sea	0.783461	0.31843	Hypo
cg19149915	NM_001037582	4	83618967	SCD5	Body	Open_sea	0.63957	0.818069	Hyper
cg09031823	NM_001037582	4	83674996	SCD5	Body	Open_sea	0.860186	0.512503	Hypo
cg08030987	NM_001037582	4	83675202	SCD5	Body	Open_sea	0.563007	0.180054	Hypo
cg09363604	NM_001037582	4	83675306	SCD5	Body	Open_sea	0.376926	0.138829	Hypo
cg03650550	NM_001037582	4	83675797	SCD5	Body	Open_sea	0.473841	0.226199	Hypo
cg01171706	NM_001037582	4	83717639	SCD5	Body	Shore	0.921604	0.553422	Hypo
cg11188666	NM_001037582	4	83718165	SCD5	Body	Shore	0.90795	0.598881	Hypo
cg13497089	NM_001037582	4	83718406	SCD5	Body	Shore	0.625257	0.280781	Hypo
cg16809806	NM_001042669	4	86708298	ARHGAP24	5'UTR	Open_sea	0.47444	0.871747	Hyper
cg07756135	NM_001042669	4	86748944	ARHGAP24	5'UTR	Open_sea	0.142426	0.319297	Hyper
cg23841470	NM_001042669	4	86748949	ARHGAP24	5'UTR	Open_sea	0.125293	0.332056	Hyper
cg25310097	NM_001042669	4	86874205	ARHGAP24	Body	Open_sea	0.486884	0.310041	Hypo
cg13943333	NM_005935	4	87959251	AFF1	Body	Open_sea	0.206179	0.417901	Hyper
cg27179352	NM_005935	4	88029472	AFF1	Body	Open_sea	0.177579	0.700447	Hyper
cg03926751	NM_020803	4	88140261	KLHL8	5'UTR	Shore	0.163615	0.71339	Hyper
cg13929988	NM_020803	4	88140436	KLHL8	5'UTR	Shore	0.375723	0.579031	Hyper
cg08684066	NM_017912	4	89299173	HERC6	TSS1500	Shore	0.811385	0.63166	Hypo
cg14212360	NM_017912	4	89302999	HERC6	Body	Shore	0.252963	0.823378	Hyper
cg25671242	NM_014883	4	89667785	FAM13A	Body	Open_sea	0.896334	0.640477	Hypo
cg13640730	NM_014883	4	89679571	FAM13A	Body	Open_sea	0.899599	0.601863	Hypo
cg18006637	NM_014883	4	89713820	FAM13A	Body	Open_sea	0.29906	0.68999	Hyper
cg17769793	NM_014883	4	89976368	FAM13A	Body	Open_sea	0.608478	0.441096	Hypo
cg06398236	NM_014395	4	100738139	DAPP1	1stExon	Open_sea	0.404252	0.580575	Hyper
cg12001078	NM_014395	4	100790361	DAPP1	3'UTR	Open_sea	0.770824	0.256203	Hypo
cg00360769	NM_145244	4	101110248	DDIT4L	Body	Shore	0.53986	0.378881	Hypo
cg04799232	NM_003998	4	103475833	NFKB1	Body	Open_sea	0.0979315	0.295133	Hyper
cg00790535	NM_003998	4	103482058	NFKB1	Body	Open_sea	0.378718	0.647071	Hyper
cg25905215	NM_003998	4	103537858	NFKB1	3'UTR	Open_sea	0.614779	0.800187	Hyper
cg08746653	NM_005327	4	108913443	HADH	Body	Shore	0.854945	0.67849	Hypo
cg07005654	NM_005327	4	108918439	HADH	Body	Open_sea	0.0822865	0.435179	Hyper
cg08460812	NM_016269	4	109087419	LEF1	Body	Shore	0.28193	0.597952	Hyper
cg21600258	NM_016269	4	109090978	LEF1	TSS1500	Shore	0.756274	0.5891	Hypo
cg15209369	NM_017918	4	110563530	CCDC109B	Body	Open_sea	0.201426	0.915904	Hyper
cg03797115	NM_032992	4	110625010	CASP6	TSS1500	Shore	0.312839	0.131435	Hypo
cg17714799	NM_032992	4	110625080	CASP6	TSS1500	Shore	0.359382	0.192325	Hypo
cg13728813	NM_030821	4	110634374	PLA2G12A	3'UTR	Open_sea	0.635464	0.846716	Hyper
cg16243646	NM_030821	4	110651822	PLA2G12A	TSS1500	Shore	0.161672	0.323591	Hyper
cg03476195	NM_020977	4	113970745	ANK2	TSS200	Open_sea	0.194814	0.353653	Hyper
cg11175091	NM_020977	4	114027815	ANK2	Body	Open_sea	0.528439	0.717715	Hyper
cg27028281	NM_020977	4	114038454	ANK2	Body	Open_sea	0.598558	0.914993	Hyper
cg06254768	NM_020977	4	114064176	ANK2	Body	Open_sea	0.793995	0.626716	Hypo
cg02296478	NM_020977	4	114213574	ANK2	Body	Open_sea	0.107345	0.365564	Hyper
cg07486252	NM_020977	4	114213914	ANK2	Body	Open_sea	0.27083	0.555341	Hyper
cg17665652	NM_020977	4	114214093	ANK2	Body	Open_sea	0.100148	0.290013	Hyper
cg21287322	NM_020977	4	114214278	ANK2	Body	Open_sea	0.147924	0.384389	Hyper
cg22164298	NM_020977	4	114276834	ANK2	Body	Open_sea	0.679386	0.447311	Hypo
cg15922611	NM_024590	4	114882334	ARSJ	Body	Open_sea	0.40502	0.789923	Hyper
cg18129046	NM_024590	4	114897023	ARSJ	Body	Shore	0.392413	0.907598	Hyper
cg18378811	NM_024590	4	114900050	ARSJ	1stExon	Shore	0.234889	0.823993	Hyper
cg12214451	NM_024590	4	114900175	ARSJ	1stExon	Shore	0.0898177	0.392984	Hyper
cg20522483	NM_014822	4	119659495	SEC24D	Body	Open_sea	0.561201	0.803064	Hyper
cg20852788	NM_014822	4	119676722	SEC24D	Body	Open_sea	0.300049	0.560484	Hyper
cg18097517	NM_014822	4	119677831	SEC24D	Body	Open_sea	0.338667	0.563914	Hyper
cg09532503	NM_014822	4	119711185	SEC24D	Body	Open_sea	0.697811	0.875836	Hyper
cg16640599	NM_014822	4	119732131	SEC24D	Body	Open_sea	0.423174	0.761247	Hyper
cg01778622	NM_001083	4	120419485	PDE5A	3'UTR	Open_sea	0.74999	0.540373	Hypo
cg23138179	NM_001083	4	120547946	PDE5A	Body	Shore	0.246718	0.815477	Hyper
cg09108314	NM_002006	4	123776159	FGF2	Body	Open_sea	0.443024	0.593441	Hyper
cg23860422	NM_032623	4	140201537	C4orf49	TSS200	Shore	0.393329	0.220077	Hypo
cg05349245	NM_032623	4	140201539	C4orf49	TSS200	Shore	0.394827	0.170585	Hypo
cg00178864	NM_032623	4	140201574	C4orf49	TSS200	Shore	0.442363	0.215248	Hypo
cg04606779	NM_032623	4	140201580	C4orf49	TSS200	Shore	0.444994	0.161649	Hypo
cg14727777	NM_032623	4	140201652	C4orf49	TSS200	Shore	0.238593	0.0828475	Hypo
cg21634993	NM_002413	4	140619779	MGST2	Body	Island	0.931862	0.397905	Hypo
cg13953838	NM_020724	4	141859472	RNF150	Body	Open_sea	0.353379	0.91916	Hyper
cg20910361	NM_020724	4	141877033	RNF150	Body	Open_sea	0.167479	0.409639	Hyper
cg06763776	NM_020724	4	141923701	RNF150	Body	Open_sea	0.719815	0.358276	Hypo
cg10935804	NM_020724	4	141942745	RNF150	Body	Open_sea	0.145443	0.68161	Hyper
cg24705668	NM_020724	4	141949314	RNF150	Body	Open_sea	0.149896	0.837906	Hyper
cg00563678	NM_020724	4	141968563	RNF150	Body	Open_sea	0.0925843	0.31851	Hyper
cg00598866	NM_003866	4	143170236	INPP4B	Body	Open_sea	0.175731	0.584537	Hyper
cg01314488	NM_003866	4	143286770	INPP4B	Body	Open_sea	0.165508	0.624988	Hyper
cg10773526	NM_003866	4	143327279	INPP4B	Body	Open_sea	0.828075	0.537794	Hypo
cg22031873	NM_003866	4	143765657	INPP4B	5'UTR	Shore	0.456897	0.828934	Hyper
cg04084236	NM_003866	4	143766602	INPP4B	5'UTR	Shore	0.127463	0.414593	Hyper
cg03476007	NM_003866	4	143768727	INPP4B	TSS1500	Shore	0.293006	0.819123	Hyper
cg01719995	NM_032557	4	144104893	USP38	TSS1500	Shore	0.563666	0.781172	Hyper
cg24251135	NM_032557	4	144109657	USP38	Body	Shore	0.33916	0.735392	Hyper
cg04491365	NM_032557	4	144141639	USP38	3'UTR	Open_sea	0.727005	0.894397	Hyper
cg10203922	NM_022475	4	145566200	HHIP	TSS1500	Shore	0.308147	0.59755	Hyper
cg15319311	NM_022475	4	145568991	HHIP	Body	Shore	0.203069	0.481499	Hyper
cg26339943	NM_022475	4	145571234	HHIP	Body	Shore	0.421586	0.848767	Hyper
cg02215603	NM_022475	4	145595888	HHIP	Body	Open_sea	0.494038	0.753788	Hyper
cg02243630	NM_015196	4	154386540	KIAA0922	TSS1500	Shore	0.766798	0.514342	Hypo
cg02830749	NM_015196	4	154451068	KIAA0922	Body	Open_sea	0.355805	0.770174	Hyper
cg26055899	NM_015196	4	154462759	KIAA0922	Body	Open_sea	0.56819	0.350604	Hypo
cg19983948	NM_015196	4	154491023	KIAA0922	Body	Open_sea	0.837193	0.217061	Hypo
cg26103306	NM_015196	4	154515617	KIAA0922	Body	Open_sea	0.352042	0.586869	Hyper
cg03377895	NM_001334	4	156875553	CTSO	TSS1500	Shore	0.656826	0.50516	Hypo
cg22449980	NM_016205	4	157701149	PDGFC	Body	Open_sea	0.23916	0.790157	Hyper
cg13553906	NM_016205	4	157713147	PDGFC	Body	Open_sea	0.877293	0.660127	Hypo
cg18688704	NM_016205	4	157889520	PDGFC	Body	Shore	0.780792	0.615911	Hypo
cg10120856	NM_000824	4	157996959	GLRB	TSS1500	Shore	0.224233	0.374934	Hyper
cg17419475	NM_024949	4	184094810	WWC2	Body	Open_sea	0.692251	0.494951	Hypo
cg10716612	NM_024949	4	184113429	WWC2	Body	Open_sea	0.703395	0.875495	Hyper
cg23965931	NM_020225	4	184828386	STOX2	Body	Shore	0.368626	0.0804083	Hypo
cg21593015	NM_020225	4	184893118	STOX2	Body	Open_sea	0.71241	0.874459	Hyper
cg01104377	NM_020225	4	184937961	STOX2	Body	Open_sea	0.381105	0.906036	Hyper
cg15031753	NM_020225	4	184938291	STOX2	Body	Open_sea	0.0880422	0.431142	Hyper
cg01377200	NM_020225	4	184938316	STOX2	Body	Open_sea	0.0599975	0.305735	Hyper
cg19178151	NM_020225	4	184938359	STOX2	Body	Open_sea	0.10234	0.368887	Hyper
cg24003866	NM_020225	4	184938470	STOX2	3'UTR	Open_sea	0.0854248	0.343636	Hyper
cg17069313	NM_153343	4	185018478	ENPP6	Body	Island	0.356321	0.0899166	Hypo
cg10203211	NM_153343	4	185018682	ENPP6	Body	Island	0.584284	0.345746	Hypo
cg10332003	NM_153343	4	185070366	ENPP6	Body	Open_sea	0.559871	0.220801	Hypo
cg00691974	NM_153343	4	185087958	ENPP6	Body	Shore	0.548592	0.77937	Hyper
cg27054144	NM_153343	4	185092121	ENPP6	Body	Shore	0.841674	0.6655	Hypo
cg25999637	NM_014476	4	186425697	PDLIM3	Body	Open_sea	0.484178	0.153621	Hypo
cg12550726	NM_014476	4	186425721	PDLIM3	Body	Open_sea	0.627162	0.20653	Hypo
cg05002406	NM_014476	4	186425754	PDLIM3	Body	Open_sea	0.451579	0.15845	Hypo
cg25581330	NM_014476	4	186434993	PDLIM3	Body	Open_sea	0.818198	0.461049	Hypo
cg18162908	NM_014476	4	186435443	PDLIM3	Body	Open_sea	0.930539	0.648569	Hypo
cg08988420	NM_014476	4	186435488	PDLIM3	Body	Open_sea	0.885231	0.530739	Hypo
cg13477812	NM_014476	4	186435506	PDLIM3	Body	Open_sea	0.928304	0.567166	Hypo
cg17634781	NM_003603	4	186508880	SORBS2	Body	Open_sea	0.260529	0.626919	Hyper
cg03726209	NM_003603	4	186509045	SORBS2	Body	Open_sea	0.398095	0.717715	Hyper
cg10411272	NM_003603	4	186559707	SORBS2	Body	Shore	0.684151	0.911752	Hyper
cg06936803	NM_003603	4	186559938	SORBS2	Body	Shore	0.514969	0.932896	Hyper
cg14516100	NM_003603	4	186560083	SORBS2	Body	Island	0.0679088	0.881204	Hyper
cg06213327	NM_003603	4	186560350	SORBS2	Body	Island	0.130082	0.439482	Hyper
cg24132991	NM_003603	4	186560360	SORBS2	Body	Island	0.124411	0.738183	Hyper
cg01441113	NM_003603	4	186560403	SORBS2	Body	Shore	0.130264	0.744223	Hyper
cg25213141	NM_003603	4	186562655	SORBS2	Body	Shore	0.161017	0.629749	Hyper
cg02715705	NM_003603	4	186658766	SORBS2	5'UTR	Open_sea	0.886013	0.560023	Hypo
cg15345907	NM_003603	4	186658843	SORBS2	5'UTR	Open_sea	0.81867	0.38026	Hypo
cg16767867	NM_003603	4	186658932	SORBS2	5'UTR	Open_sea	0.543959	0.229058	Hypo
cg01321419	NM_003603	4	186718416	SORBS2	5'UTR	Open_sea	0.763677	0.915118	Hyper
cg02572796	NM_003603	4	186732124	SORBS2	5'UTR	Open_sea	0.799551	0.183562	Hypo
cg20761840	NM_003603	4	186732153	SORBS2	5'UTR	Open_sea	0.567495	0.127823	Hypo
cg12309668	NM_003603	4	186732837	SORBS2	5'UTR	Open_sea	0.834766	0.195529	Hypo
cg04392082	NM_003603	4	186732926	SORBS2	5'UTR	Open_sea	0.712478	0.061625	Hypo
cg02790305	NM_003603	4	186732932	SORBS2	5'UTR	Open_sea	0.730323	0.193358	Hypo
cg26785346	NM_003603	4	186732936	SORBS2	5'UTR	Open_sea	0.743291	0.179418	Hypo
cg01933073	NM_003603	4	186732942	SORBS2	5'UTR	Open_sea	0.68268	0.167976	Hypo
cg13921444	NM_003603	4	186733024	SORBS2	5'UTR	Open_sea	0.779183	0.148314	Hypo
cg04348265	NM_003603	4	186733060	SORBS2	5'UTR	Open_sea	0.523938	0.102486	Hypo
cg12066473	NM_003603	4	186733331	SORBS2	5'UTR	Open_sea	0.777989	0.156699	Hypo
cg18566313	NM_003603	4	186733428	SORBS2	TSS200	Open_sea	0.837153	0.150587	Hypo
cg00857851	NM_024830	5	1493973	LPCAT1	Body	Shore	0.510523	0.744438	Hyper
cg19503640	NM_024830	5	1503763	LPCAT1	Body	Open_sea	0.968682	0.535842	Hypo
cg05255351	NM_024830	5	1503979	LPCAT1	Body	Open_sea	0.830286	0.208137	Hypo
cg26225478	NM_024830	5	1506445	LPCAT1	Body	Open_sea	0.710602	0.881036	Hyper
cg11468635	NM_024830	5	1510088	LPCAT1	Body	Open_sea	0.863946	0.696008	Hypo
cg06984201	NM_024830	5	1510512	LPCAT1	Body	Open_sea	0.900716	0.732509	Hypo
cg11960719	NM_024830	5	1510684	LPCAT1	Body	Open_sea	0.766466	0.565838	Hypo
cg08492173	NM_024337	5	3597311	IRX1	Body	Island	0.329555	0.14695	Hypo
cg12468238	NM_024337	5	3598319	IRX1	Body	Island	0.906902	0.679933	Hypo
cg06872822	NR_024424	5	6582121	LOC255167	TSS1500	Shore	0.323301	0.108159	Hypo
cg03550208	NR_024424	5	6582193	LOC255167	TSS1500	Shore	0.47696	0.11585	Hypo
cg01027728	NR_024424	5	6582542	LOC255167	TSS1500	Shore	0.921775	0.600385	Hypo
cg23974739	NM_001047	5	6637525	SRD5A1	Body	Shore	0.646222	0.433155	Hypo
cg10995381	NM_024010	5	7877198	MTRR	Body	Open_sea	0.334824	0.589105	Hyper
cg23190972	NM_003966	5	9069719	SEMA5A	Body	Open_sea	0.385033	0.867656	Hyper
cg02611183	NM_003966	5	9265636	SEMA5A	Body	Open_sea	0.154959	0.774619	Hyper
cg23198906	NM_003966	5	9337872	SEMA5A	Body	Open_sea	0.296172	0.911626	Hyper
cg02397179	NM_003966	5	9348193	SEMA5A	Body	Open_sea	0.686593	0.904386	Hyper
cg17807777	NM_003966	5	9374198	SEMA5A	Body	Open_sea	0.195485	0.653001	Hyper
cg11776321	NM_003966	5	9440470	SEMA5A	5'UTR	Open_sea	0.552595	0.926288	Hyper
cg09699193	NM_003966	5	9457024	SEMA5A	5'UTR	Open_sea	0.457001	0.871447	Hyper
cg10525432	NM_003966	5	9540960	SEMA5A	5'UTR	Shore	0.188628	0.762839	Hyper
cg00855685	NM_003966	5	9543363	SEMA5A	5'UTR	Shore	0.136675	0.869403	Hyper
cg23284609	NM_138809	5	10306947	CMBL	5'UTR	Shore	0.825576	0.52934	Hypo
cg01809941	NM_019018	5	14581404	FAM105A	TSS1500	Shore	0.0784151	0.310921	Hyper
cg01864825	NM_019018	5	14585625	FAM105A	Body	Shore	0.843531	0.659387	Hypo
cg09142144	NM_144647	5	35939847	CAPSL	TSS1500	Open_sea	0.844291	0.33488	Hypo
cg27071460	NM_000958	5	40681893	PTGER4	Body	Island	0.395269	0.186742	Hypo
cg16104076	NM_000958	5	40682069	PTGER4	Body	Island	0.847781	0.631759	Hypo
cg12455300	NM_012382	5	40712757	TTC33	3'UTR	Open_sea	0.516731	0.779871	Hyper
cg24572204	NM_012382	5	40735231	TTC33	Body	Open_sea	0.112666	0.633949	Hyper
cg13345558	NM_206907	5	40796738	PRKAA1	Body	Shore	0.358103	0.570356	Hyper
cg07298363	NM_181501	5	52118798	ITGA1	Body	Open_sea	0.381384	0.852206	Hyper
cg26155697	NM_181501	5	52150386	ITGA1	Body	Open_sea	0.286966	0.676763	Hyper
cg19801256	NM_181501	5	52166469	ITGA1	Body	Open_sea	0.230431	0.689609	Hyper
cg24935345	NM_181501	5	52190992	ITGA1	Body	Open_sea	0.348675	0.855409	Hyper
cg05155864	NM_019087	5	53409045	ARL15	Body	Open_sea	0.921459	0.632869	Hypo
cg02386665	NM_019087	5	53432372	ARL15	Body	Open_sea	0.514512	0.912433	Hyper
cg03627261	NM_019087	5	53524765	ARL15	Body	Open_sea	0.422962	0.806686	Hyper
cg08672203	NM_176895	5	54723011	PPAP2A	Body	Open_sea	0.685444	0.889932	Hyper
cg05189667	NM_176895	5	54742635	PPAP2A	Body	Open_sea	0.115169	0.462095	Hyper
cg26544665	NM_176895	5	54805883	PPAP2A	Body	Open_sea	0.30977	0.523503	Hyper
cg21973405	NM_176895	5	54826547	PPAP2A	Body	Shore	0.497275	0.787671	Hyper
cg07862423	NM_176895	5	54826611	PPAP2A	Body	Island	0.221073	0.812156	Hyper
cg08691323	NM_176895	5	54826683	PPAP2A	Body	Island	0.479397	0.92122	Hyper
cg16411279	NM_176895	5	54826768	PPAP2A	Body	Island	0.642128	0.943763	Hyper
cg01851672	NM_176895	5	54829607	PPAP2A	Body	Shore	0.0879425	0.251562	Hyper
cg15204816	NM_176895	5	54831346	PPAP2A	TSS1500	Shore	0.161459	0.31541	Hyper
cg05462905	NM_173514	5	54922354	SLC38A9	Body	Open_sea	0.239063	0.860279	Hyper
cg24749564	NM_173514	5	54923223	SLC38A9	Body	Open_sea	0.354756	0.881761	Hyper
cg26540004	NM_173514	5	54932693	SLC38A9	Body	Open_sea	0.125611	0.395954	Hyper
cg07262873	NM_173514	5	54987767	SLC38A9	Body	Open_sea	0.161142	0.320192	Hyper
cg26184474	NM_004520	5	61623163	KIF2A	Body	Open_sea	0.711768	0.866064	Hyper
cg07011152	NM_004520	5	61682030	KIF2A	3'UTR	Open_sea	0.725003	0.888682	Hyper
cg21033632	NM_197941	5	64486421	ADAMTS6	Body	Open_sea	0.129936	0.492317	Hyper
cg00299603	NM_197941	5	64494334	ADAMTS6	Body	Open_sea	0.575638	0.887615	Hyper
cg04711622	NM_197941	5	64578638	ADAMTS6	Body	Open_sea	0.625534	0.786087	Hyper
cg05961632	NM_198828	5	65894842	MAST4	Body	Shore	0.840529	0.686477	Hypo
cg02271687	NM_181504	5	67585399	PIK3R1	TSS1500	Shore	0.27641	0.862362	Hyper
cg16664523	NM_181504	5	67586170	PIK3R1	TSS1500	Shore	0.146343	0.35029	Hyper
cg25091228	NM_181504	5	67586433	PIK3R1	TSS200	Shore	0.267162	0.851576	Hyper
cg06445944	NM_181504	5	67586928	PIK3R1	Body	Shore	0.092272	0.757375	Hyper
cg04720348	NM_001080479	5	72922873	RGNEF	5'UTR	Shore	0.869443	0.662822	Hypo
cg04480106	NM_001080479	5	72934606	RGNEF	5'UTR	Open_sea	0.702766	0.393807	Hypo
cg02124184	NM_001080479	5	72950691	RGNEF	5'UTR	Open_sea	0.592232	0.441217	Hypo
cg07211251	NM_001080479	5	72989417	RGNEF	Body	Open_sea	0.873261	0.320199	Hypo
cg00119811	NM_001080479	5	73092353	RGNEF	Body	Open_sea	0.32784	0.538132	Hyper
cg20417500	NM_001080479	5	73109241	RGNEF	Body	Open_sea	0.138513	0.353304	Hyper
cg19904318	NM_001080479	5	73109359	RGNEF	Body	Open_sea	0.165157	0.419495	Hyper
cg26556008	NM_001080479	5	73122272	RGNEF	Body	Open_sea	0.910201	0.731413	Hypo
cg23209962	NM_001080479	5	73163484	RGNEF	Body	Open_sea	0.705183	0.887555	Hyper
cg13275603	NM_003633	5	73927487	ENC1	3'UTR	Open_sea	0.695705	0.181458	Hypo
cg01303236	NM_003633	5	73934842	ENC1	5'UTR	Shore	0.44272	0.259343	Hypo
cg26871350	NM_004101	5	75919481	F2RL2	TSS1500	Open_sea	0.201267	0.477144	Hyper
cg02529909	NM_004101	5	75919850	F2RL2	TSS1500	Open_sea	0.642419	0.870141	Hyper
cg19735421	NM_001992	5	76010598	F2R	TSS1500	Shore	0.844708	0.669061	Hypo
cg03043127	NM_001992	5	76010658	F2R	TSS1500	Shore	0.885784	0.721586	Hypo
cg11062417	NM_001029851	5	76578232	PDE8B	Body	Open_sea	0.461284	0.68321	Hyper
cg15375344	NM_001029851	5	76598038	PDE8B	Body	Open_sea	0.265282	0.829516	Hyper
cg04984709	NM_001029851	5	76629724	PDE8B	Body	Open_sea	0.123668	0.460742	Hyper
cg26964901	NM_001029851	5	76630355	PDE8B	Body	Open_sea	0.328179	0.76557	Hyper
cg08976646	NM_003664	5	77299683	AP3B1	Body	Open_sea	0.710856	0.926351	Hyper
cg02570643	NM_003664	5	77531473	AP3B1	Body	Open_sea	0.816068	0.607452	Hypo
cg08321111	NM_004866	5	77701852	SCAMP1	Body	Open_sea	0.102731	0.59648	Hyper
cg06501366	NM_017614	5	78365687	BHMT2	Body	Island	0.333773	0.178963	Hypo
cg01902605	NM_017614	5	78366076	BHMT2	Body	Shore	0.0687177	0.346768	Hyper
cg17408087	NM_017614	5	78369355	BHMT2	Body	Shore	0.543045	0.828157	Hyper
cg10790672	NM_017614	5	78384465	BHMT2	3'UTR	Open_sea	0.70059	0.504936	Hypo
cg01603981	NM_002439	5	80043300	MSH3	Body	Open_sea	0.272704	0.712765	Hyper
cg02612045	NM_001825	5	80529943	CKMT2	5'UTR	Open_sea	0.796827	0.551675	Hypo
cg07727547	NM_001825	5	80542999	CKMT2	5'UTR	Open_sea	0.823983	0.409812	Hypo
cg22565961	NM_012446	5	81017303	SSBP2	Body	Open_sea	0.745096	0.924537	Hyper
cg12600530	NM_002890	5	86687001	RASA1	3'UTR	Open_sea	0.84293	0.385449	Hypo
cg06778183	NM_024717	5	94129156	MCTP1	Body	Open_sea	0.0795869	0.350617	Hyper
cg10483112	NM_012081	5	95245456	ELL2	Body	Open_sea	0.894985	0.683474	Hypo
cg03885343	NM_001012761	5	98108198	RGMB	Body	Shore	0.792298	0.34217	Hypo
cg00530638	NM_001012761	5	98108543	RGMB	Body	Shore	0.517197	0.197697	Hypo
cg08367801	NM_001012761	5	98111529	RGMB	Body	Shore	0.890075	0.493892	Hypo
cg12450016	NM_001012761	5	98112437	RGMB	Body	Shore	0.875831	0.358816	Hypo
cg21236845	NM_001012761	5	98115329	RGMB	Body	Open_sea	0.900589	0.31366	Hypo
cg22931822	NM_002372	5	109029868	MAN2A1	Body	Shore	0.389944	0.721676	Hyper
cg23500208	NM_002372	5	109076415	MAN2A1	Body	Open_sea	0.616211	0.785783	Hyper
cg25619717	NM_020177	5	114867569	FEM1C	Body	Open_sea	0.298136	0.778656	Hyper
cg02364826	NM_020177	5	114878738	FEM1C	Body	Shore	0.0763472	0.307019	Hyper
cg04676799	NM_001801	5	115152938	CDO1	TSS1500	Shore	0.382723	0.683003	Hyper
cg20469275	NM_005460	5	121646553	SNCAIP	TSS1500	Shore	0.0976038	0.757984	Hyper
cg18186081	NM_005460	5	121669039	SNCAIP	5'UTR	Open_sea	0.138215	0.873614	Hyper
cg07289841	NM_005460	5	121686873	SNCAIP	5'UTR	Open_sea	0.49882	0.867533	Hyper
cg24150325	NM_005460	5	121739336	SNCAIP	Body	Open_sea	0.296285	0.738831	Hyper
cg06635849	NM_005460	5	121755088	SNCAIP	Body	Open_sea	0.607147	0.881722	Hyper
cg24673801	NM_178450	5	126297454	MARCH3	5'UTR	Open_sea	0.421639	0.828157	Hyper
cg08975164	NM_178450	5	126314773	MARCH3	5'UTR	Open_sea	0.890375	0.696784	Hypo
cg20459035	NM_016048	5	128433455	ISOC1	Body	Shore	0.458909	0.8751	Hyper
cg04470557	NM_003059	5	131630995	SLC22A4	Body	Shore	0.121199	0.396229	Hyper
cg16087826	NM_003059	5	131654574	SLC22A4	Body	Open_sea	0.111914	0.479791	Hyper
cg19848599	NM_003059	5	131658161	SLC22A4	Body	Open_sea	0.642012	0.368447	Hypo
cg11571702	NM_004893	5	134690408	H2AFY	Body	Open_sea	0.185843	0.440506	Hyper
cg12516954	NM_004893	5	134714262	H2AFY	Body	Open_sea	0.695685	0.87224	Hyper
cg03992638	NM_016463	5	139037323	CXXC5	5'UTR	Shore	0.441684	0.757161	Hyper
cg01008405	NM_016463	5	139039026	CXXC5	5'UTR	Shore	0.205645	0.552416	Hyper
cg04416898	NM_016463	5	139040055	CXXC5	5'UTR	Shore	0.605038	0.800396	Hyper
cg18814344	NM_016463	5	139040546	CXXC5	5'UTR	Shore	0.124107	0.443092	Hyper
cg14871225	NM_016463	5	139040820	CXXC5	5'UTR	Island	0.0441321	0.398208	Hyper
cg20455854	NM_016463	5	139040849	CXXC5	5'UTR	Island	0.0260943	0.458074	Hyper
cg19628988	NM_016463	5	139040928	CXXC5	5'UTR	Island	0.101052	0.422801	Hyper
cg15165154	NM_016463	5	139041014	CXXC5	5'UTR	Island	0.16425	0.538852	Hyper
cg24119607	NM_016463	5	139047739	CXXC5	5'UTR	Shore	0.185312	0.408561	Hyper
cg13331011	NM_016463	5	139054289	CXXC5	5'UTR	Shore	0.598046	0.780499	Hyper
cg05227215	NM_016463	5	139057496	CXXC5	5'UTR	Shore	0.108862	0.586468	Hyper
cg27581493	NM_032289	5	139178598	PSD2	5'UTR	Shore	0.708702	0.558368	Hypo
cg26211634	NM_032412	5	139558579	C5orf32	5'UTR	Shore	0.280799	0.761817	Hyper
cg25646029	NM_032412	5	139584772	C5orf32	Body	Open_sea	0.671428	0.502049	Hypo
cg00287773	NM_032412	5	139594619	C5orf32	Body	Open_sea	0.805952	0.517469	Hypo
cg19008097	NM_001040021	5	140012986	CD14	5'UTR	Shore	0.420297	0.594046	Hyper
cg15646382	NM_018502	5	140018709	TMCO6	TSS1500	Shore	0.398366	0.24167	Hypo
cg22056094	NM_032009	5	140719962	PCDHGA2	1stExon	Shore	0.613863	0.450547	Hypo
cg05696969	NM_152550	5	145326228	SH3RF2	Body	Open_sea	0.27081	0.646539	Hyper
cg02637352	NM_001001669	5	148961536	ARHGEF37	5'UTR	Shore	0.32894	0.0987765	Hypo
cg02414981	NM_002609	5	149510737	PDGFRB	Body	Shore	0.526785	0.831942	Hyper
cg01816748	NM_002609	5	149512117	PDGFRB	Body	Shore	0.150739	0.396928	Hyper
cg25613180	NM_002609	5	149513303	PDGFRB	Body	Shore	0.521377	0.689983	Hyper
cg14051336	NM_002609	5	149515317	PDGFRB	Body	Shore	0.621896	0.831636	Hyper
cg04117986	NM_002609	5	149517768	PDGFRB	5'UTR	Open_sea	0.279349	0.444397	Hyper
cg04173992	NM_002609	5	149520651	PDGFRB	5'UTR	Open_sea	0.22451	0.522533	Hyper
cg22943115	NM_002609	5	149522468	PDGFRB	5'UTR	Open_sea	0.173084	0.63028	Hyper
cg15924831	NM_002609	5	149529665	PDGFRB	5'UTR	Open_sea	0.674173	0.896751	Hyper
cg04051335	NM_032947	5	150157442	C5orf62	TSS1500	Shore	0.800578	0.638344	Hypo
cg16646054	NM_032947	5	150157726	C5orf62	TSS200	Shore	0.610435	0.395151	Hypo
cg14580211	NM_032947	5	150161299	C5orf62	Body	Shore	0.270906	0.77932	Hyper
cg18849169	NM_002084	5	150399781	GPX3	TSS1500	Shore	0.734556	0.519348	Hypo
cg12684668	NM_002084	5	150403466	GPX3	Body	Shore	0.824256	0.469235	Hypo
cg13357714	NM_172244	5	155807613	SGCD	Body	Open_sea	0.776182	0.521605	Hypo
cg26439139	NM_172244	5	155924786	SGCD	Body	Open_sea	0.378075	0.736952	Hyper
cg18530920	NM_172244	5	155953894	SGCD	Body	Open_sea	0.448198	0.792299	Hyper
cg12910830	NM_182796	5	162929657	MAT2B	TSS1500	Shore	0.800616	0.393798	Hypo
cg17334359	NM_182796	5	162929830	MAT2B	TSS1500	Shore	0.438274	0.263657	Hypo
cg09858160	NM_182796	5	162943755	MAT2B	Body	Open_sea	0.908504	0.741519	Hypo
cg08568649	NM_015238	5	167722997	WWC1	Body	Shore	0.546227	0.351614	Hypo
cg25500948	NM_015238	5	167761378	WWC1	Body	Open_sea	0.617971	0.428337	Hypo
cg18472912	NM_015238	5	167799541	WWC1	Body	Open_sea	0.591688	0.834446	Hyper
cg18790340	NM_015238	5	167831317	WWC1	Body	Open_sea	0.647468	0.377332	Hypo
cg10608615	NM_001034838	5	169780747	KCNIP1	TSS200	Open_sea	0.137145	0.314295	Hyper
cg22464105	NM_001034838	5	169780772	KCNIP1	TSS200	Open_sea	0.177735	0.380681	Hyper
cg26513304	NM_001034838	5	169780916	KCNIP1	1stExon	Open_sea	0.248471	0.520886	Hyper
cg16300021	NM_001034838	5	169900573	KCNIP1	Body	Open_sea	0.898034	0.682208	Hypo
cg24698211	NM_003862	5	170877540	FGF18	Body	Shore	0.0522123	0.202982	Hyper
cg11019305	NM_152277	5	171708886	UBTD2	Body	Shore	0.323751	0.615927	Hyper
cg24691042	NM_152277	5	171708977	UBTD2	Body	Shore	0.351228	0.687582	Hyper
cg26992634	NM_152277	5	171709304	UBTD2	Body	Shore	0.19526	0.633957	Hyper
cg14098951	NM_030567	5	176875120	PRR7	5'UTR	Shore	0.662553	0.502336	Hypo
cg21091766	NM_004395	5	176898673	DBN1	Body	Shore	0.195372	0.513616	Hyper
cg26900724	NM_004395	5	176901661	DBN1	TSS1500	Open_sea	0.888494	0.611953	Hypo
cg02208529	NM_004395	5	176901781	DBN1	TSS1500	Open_sea	0.662075	0.348096	Hypo
cg03032595	NM_213636	5	176918190	PDLIM7	Body	Shore	0.654236	0.807801	Hyper
cg07034563	NM_213636	5	176919739	PDLIM7	Body	Shore	0.487828	0.693988	Hyper
cg18428006	NM_004499	5	177633449	HNRNPAB	Body	Shore	0.20666	0.549104	Hyper
cg14674856	NM_145867	5	179220274	LTC4S	TSS1500	Shore	0.734654	0.429275	Hypo
cg16361890	NM_145867	5	179220545	LTC4S	TSS1500	Shore	0.470693	0.25341	Hypo
cg26683398	NM_145867	5	179220589	LTC4S	TSS1500	Shore	0.64553	0.29314	Hypo
cg19759135	NM_145867	5	179221059	LTC4S	1stExon	Shore	0.335909	0.136287	Hypo
cg02596779	NM_018434	5	179496893	RNF130	Body	Shore	0.525457	0.682536	Hyper
cg25154482	NM_018434	5	179497098	RNF130	Body	Shore	0.490582	0.675166	Hyper
cg27095915	NM_001500	6	1624442	GMDS	Body	Island	0.851488	0.666287	Hypo
cg27478313	NM_001500	6	1624720	GMDS	Body	Island	0.352728	0.177019	Hypo
cg11786839	NM_001500	6	1635578	GMDS	Body	Open_sea	0.524685	0.831868	Hyper
cg07714812	NM_001500	6	1635611	GMDS	Body	Open_sea	0.165665	0.739804	Hyper
cg19295314	NM_001500	6	1635640	GMDS	Body	Open_sea	0.128569	0.503782	Hyper
cg13394216	NM_001500	6	1635808	GMDS	Body	Open_sea	0.21761	0.899286	Hyper
cg26908825	NM_001500	6	1635818	GMDS	Body	Open_sea	0.421995	0.859625	Hyper
cg10707788	NM_001500	6	1635847	GMDS	Body	Open_sea	0.295975	0.921774	Hyper
cg00971613	NM_001500	6	1667710	GMDS	Body	Open_sea	0.228702	0.846028	Hyper
cg00741954	NM_001500	6	1766046	GMDS	Body	Open_sea	0.948635	0.78056	Hypo
cg26546884	NM_001500	6	1768004	GMDS	Body	Open_sea	0.146685	0.583323	Hyper
cg26807095	NM_001500	6	1833916	GMDS	Body	Open_sea	0.143019	0.333494	Hyper
cg15193215	NM_001500	6	1841153	GMDS	Body	Open_sea	0.193834	0.371749	Hyper
cg25936567	NM_001500	6	1871551	GMDS	Body	Open_sea	0.30969	0.813434	Hyper
cg03058444	NM_001500	6	1873540	GMDS	Body	Open_sea	0.750618	0.570807	Hypo
cg18132076	NM_001500	6	1970710	GMDS	Body	Open_sea	0.146174	0.509061	Hyper
cg25049733	NM_001500	6	1987269	GMDS	Body	Open_sea	0.245601	0.402398	Hyper
cg11608390	NM_001500	6	2021942	GMDS	Body	Open_sea	0.344665	0.543371	Hyper
cg27215185	NM_001500	6	2197772	GMDS	Body	Open_sea	0.179591	0.459182	Hyper
cg05082466	NM_004568	6	2953123	SERPINB6	Body	Open_sea	0.103868	0.306119	Hyper
cg01067983	NM_004568	6	2961157	SERPINB6	5'UTR	Open_sea	0.767561	0.357981	Hypo
cg11112615	NM_004568	6	2970624	SERPINB6	5'UTR	Shore	0.227873	0.394933	Hyper
cg24886867	NM_003804	6	3076190	RIPK1	TSS1500	Open_sea	0.796493	0.526599	Hypo
cg24303123	NM_003804	6	3076314	RIPK1	TSS1500	Open_sea	0.864029	0.641405	Hypo
cg04099420	NM_003804	6	3076354	RIPK1	TSS1500	Open_sea	0.651169	0.437076	Hypo
cg05798126	NM_003804	6	3089496	RIPK1	Body	Shore	0.335951	0.754692	Hyper
cg06367140	NM_003804	6	3099164	RIPK1	Body	Open_sea	0.710457	0.928095	Hyper
cg22043667	NM_006117	6	4129232	ECI2	Body	Open_sea	0.812257	0.598182	Hypo
cg06821182	NM_031480	6	7401622	RIOK1	Body	Open_sea	0.141161	0.806426	Hyper
cg03814872	NM_001008844	6	7541066	DSP	TSS1500	Shore	0.596251	0.435494	Hypo
cg27512974	NM_006403	6	11200925	NEDD9	Body	Open_sea	0.589512	0.867248	Hyper
cg26844213	NM_006403	6	11233592	NEDD9	TSS1500	Open_sea	0.471585	0.285844	Hypo
cg17935632	NM_018988	6	13368264	GFOD1	Body	Shore	0.630578	0.7991	Hyper
cg24320816	NM_018988	6	13372573	GFOD1	Body	Open_sea	0.241532	0.709913	Hyper
cg23693485	NM_018988	6	13381043	GFOD1	Body	Open_sea	0.482138	0.30974	Hypo
cg25529875	NM_018988	6	13413705	GFOD1	Body	Open_sea	0.629667	0.439682	Hypo
cg07113653	NM_018988	6	13428657	GFOD1	Body	Open_sea	0.506397	0.837733	Hyper
cg24594504	NM_018988	6	13455261	GFOD1	Body	Open_sea	0.104673	0.889935	Hyper
cg19084822	NM_018988	6	13463084	GFOD1	Body	Open_sea	0.566647	0.765444	Hyper
cg12078157	NM_012241	6	13612218	SIRT5	3'UTR	Shore	0.758972	0.508849	Hypo
cg23626546	NM_152737	6	13924355	RNF182	TSS1500	Shore	0.234478	0.41674	Hyper
cg12646820	NM_152737	6	13924406	RNF182	TSS1500	Shore	0.456818	0.700243	Hyper
cg26890706	NM_152737	6	13924425	RNF182	TSS1500	Shore	0.547918	0.720717	Hyper
cg11086466	NM_152737	6	13977251	RNF182	5'UTR	Open_sea	0.722608	0.907214	Hyper
cg03717755	NM_013262	6	16136539	MYLIP	Body	Open_sea	0.695618	0.861659	Hyper
cg20001791	NM_006877	6	16239799	GMPR	Body	Shore	0.605634	0.20476	Hypo
cg04658856	NM_006877	6	16242468	GMPR	Body	Shore	0.81967	0.614499	Hypo
cg14757107	NM_006877	6	16277615	GMPR	Body	Open_sea	0.55332	0.285208	Hypo
cg00151370	NM_000332	6	16323285	ATXN1	Body	Shore	0.290877	0.837771	Hyper
cg06351796	NM_000332	6	16345634	ATXN1	5'UTR	Open_sea	0.10124	0.441626	Hyper
cg25499746	NM_000332	6	16346054	ATXN1	5'UTR	Open_sea	0.1027	0.516507	Hyper
cg18399451	NM_000332	6	16421273	ATXN1	5'UTR	Open_sea	0.126817	0.323655	Hyper
cg17014647	NM_000332	6	16431306	ATXN1	5'UTR	Open_sea	0.613832	0.30491	Hypo
cg24776142	NM_000332	6	16513829	ATXN1	5'UTR	Open_sea	0.379643	0.209418	Hypo
cg14791639	NM_000332	6	16699028	ATXN1	5'UTR	Open_sea	0.653876	0.875383	Hyper
cg07412186	NM_000332	6	16719376	ATXN1	5'UTR	Open_sea	0.273309	0.500405	Hyper
cg24067911	NM_000332	6	16729610	ATXN1	5'UTR	Open_sea	0.211202	0.774363	Hyper
cg18593303	NM_000332	6	16746693	ATXN1	5'UTR	Open_sea	0.265005	0.638955	Hyper
cg12569592	NM_000332	6	16753450	ATXN1	5'UTR	Open_sea	0.193301	0.7797	Hyper
cg14466942	NM_153020	6	17282700	RBM24	TSS1500	Shore	0.149255	0.346662	Hyper
cg02066331	NM_153020	6	17282778	RBM24	TSS200	Shore	0.0673648	0.340377	Hyper
cg15753394	NM_153020	6	17282781	RBM24	TSS200	Shore	0.0600376	0.227569	Hyper
cg02311932	NM_153020	6	17282853	RBM24	TSS200	Shore	0.0677114	0.284878	Hyper
cg23146346	NM_153020	6	17282859	RBM24	TSS200	Shore	0.116254	0.520812	Hyper
cg23207527	NM_153020	6	17283113	RBM24	1stExon	Shore	0.288817	0.868741	Hyper
cg19494100	NM_182757	6	18387313	RNF144B	TSS1500	Shore	0.691094	0.483795	Hypo
cg19865002	NM_182757	6	18395321	RNF144B	5'UTR	Open_sea	0.776812	0.5898	Hypo
cg26158950	NR_015410	6	21667166	LINC00340	Body	Shore	0.45933	0.145989	Hypo
cg08233811	NR_015410	6	21667333	LINC00340	Body	Shore	0.608293	0.221392	Hypo
cg06341027	NR_015410	6	21667407	LINC00340	Body	Shore	0.659006	0.336765	Hypo
cg15140902	NR_015410	6	21667815	LINC00340	Body	Shore	0.823556	0.528303	Hypo
cg25302087	NR_015410	6	21668049	LINC00340	Body	Shore	0.869533	0.67312	Hypo
cg20667143	NR_015410	6	21679975	LINC00340	Body	Open_sea	0.823211	0.632794	Hypo
cg10254035	NR_015410	6	21741635	LINC00340	Body	Open_sea	0.214154	0.822775	Hyper
cg27635714	NR_015410	6	21748765	LINC00340	Body	Open_sea	0.635918	0.793151	Hyper
cg00955808	NR_015410	6	21754525	LINC00340	Body	Open_sea	0.850862	0.586033	Hypo
cg17050756	NR_015410	6	21771976	LINC00340	Body	Open_sea	0.741885	0.51075	Hypo
cg01860763	NR_015410	6	21781118	LINC00340	Body	Open_sea	0.135773	0.358277	Hyper
cg16804603	NR_015410	6	21856613	LINC00340	Body	Open_sea	0.27148	0.792002	Hyper
cg01458195	NR_015410	6	21942661	LINC00340	Body	Open_sea	0.634485	0.806779	Hyper
cg12539124	NR_015410	6	21948636	LINC00340	Body	Open_sea	0.156041	0.344608	Hyper
cg23902105	NR_015410	6	22009091	LINC00340	Body	Open_sea	0.297006	0.861685	Hyper
cg02832512	NR_015410	6	22113516	LINC00340	Body	Open_sea	0.242173	0.0854096	Hypo
cg00895196	NR_015410	6	22147182	LINC00340	Body	Open_sea	0.5302	0.903892	Hyper
cg24859352	NR_015410	6	22147383	LINC00340	Body	Open_sea	0.362791	0.786411	Hyper
cg10558740	NR_015410	6	22148738	LINC00340	Body	Open_sea	0.335953	0.559388	Hyper
cg12449049	NR_002174	6	25088999	CMAHP	Body	Open_sea	0.581709	0.858397	Hyper
cg03372385	NM_017640	6	25324431	LRRC16A	Body	Open_sea	0.761163	0.925648	Hyper
cg24010402	NM_024639	6	26660753	ZNF322	TSS1500	Shore	0.369557	0.207066	Hypo
cg01804925	NM_080593	6	27107588	HIST1H2BK	3'UTR	Shore	0.374193	0.142412	Hypo
cg22272282	NM_080593	6	27107670	HIST1H2BK	3'UTR	Shore	0.444543	0.150692	Hypo
cg26190890	NM_080593	6	27107718	HIST1H2BK	3'UTR	Shore	0.358066	0.106347	Hypo
cg11179081	NM_080593	6	27107756	HIST1H2BK	3'UTR	Shore	0.360324	0.108713	Hypo
cg27180492	NM_007149	6	27442106	ZNF184	TSS1500	Shore	0.894767	0.720101	Hypo
cg21750589	NM_145909	6	28321301	ZNF323	5'UTR	Open_sea	0.820504	0.546353	Hypo
cg20850981	NM_145909	6	28322103	ZNF323	TSS200	Open_sea	0.750098	0.577696	Hypo
cg19046933	NM_170769	6	30038922	RNF39	Body	Island	0.849267	0.582849	Hypo
cg27363141	NM_170769	6	30038929	RNF39	Body	Island	0.736965	0.567491	Hypo
cg24330456	NM_170769	6	30038955	RNF39	Body	Island	0.452113	0.296045	Hypo
cg24637044	NM_170769	6	30039013	RNF39	Body	Island	0.351799	0.173902	Hypo
cg05563515	NM_170769	6	30039027	RNF39	Body	Island	0.321661	0.136826	Hypo
cg03570263	NM_170769	6	30040291	RNF39	Body	Shore	0.552322	0.909376	Hyper
cg07516196	NM_170769	6	30044002	RNF39	TSS1500	Shore	0.905155	0.635694	Hypo
cg07474957	NM_133471	6	30650844	KIAA1949	Body	Shore	0.351806	0.551522	Hyper
cg17476701	NM_133471	6	30651563	KIAA1949	Body	Shore	0.0840331	0.251144	Hyper
cg25659902	NM_133471	6	30652202	KIAA1949	1stExon	Shore	0.176683	0.407326	Hyper
cg20690667	NM_133471	6	30652228	KIAA1949	1stExon	Shore	0.215922	0.429854	Hyper
cg24967096	NM_133471	6	30652237	KIAA1949	1stExon	Shore	0.157438	0.348806	Hyper
cg05098566	NM_133471	6	30652282	KIAA1949	1stExon	Shore	0.193082	0.549003	Hyper
cg15768443	NM_133471	6	30652347	KIAA1949	1stExon	Shore	0.246493	0.536501	Hyper
cg18586886	NM_133471	6	30652399	KIAA1949	1stExon	Shore	0.0283729	0.181402	Hyper
cg18427856	NM_133471	6	30652647	KIAA1949	1stExon	Shore	0.158986	0.416928	Hyper
cg01413582	NM_133471	6	30652688	KIAA1949	1stExon	Shore	0.0919678	0.244383	Hyper
cg11414821	NM_133471	6	30652771	KIAA1949	1stExon	Shore	0.0941477	0.248262	Hyper
cg00278359	NM_133471	6	30652829	KIAA1949	1stExon	Shore	0.270051	0.460249	Hyper
cg12036303	NM_133471	6	30652907	KIAA1949	1stExon	Shore	0.21177	0.504196	Hyper
cg00010853	NM_133471	6	30653167	KIAA1949	1stExon	Shore	0.194087	0.620148	Hyper
cg11554650	NM_133471	6	30653191	KIAA1949	1stExon	Shore	0.542037	0.73872	Hyper
cg08253704	NM_133471	6	30653242	KIAA1949	1stExon	Shore	0.141866	0.319964	Hyper
cg12105190	NM_133471	6	30653407	KIAA1949	1stExon	Shore	0.370695	0.635733	Hyper
cg25980484	NM_133471	6	30653512	KIAA1949	1stExon	Shore	0.314582	0.516515	Hyper
cg03052182	NM_133471	6	30653530	KIAA1949	1stExon	Shore	0.257892	0.510439	Hyper
cg12247101	NM_133471	6	30653549	KIAA1949	1stExon	Shore	0.427045	0.668992	Hyper
cg18335326	NM_133471	6	30653659	KIAA1949	1stExon	Shore	0.215235	0.56381	Hyper
cg10098021	NM_133471	6	30653732	KIAA1949	1stExon	Shore	0.0576455	0.439327	Hyper
cg12197421	NM_133471	6	30653736	KIAA1949	1stExon	Shore	0.104175	0.472532	Hyper
cg26683639	NM_133471	6	30653755	KIAA1949	1stExon	Shore	0.208779	0.424771	Hyper
cg00128100	NM_133471	6	30656094	KIAA1949	TSS1500	Shore	0.538643	0.752553	Hyper
cg24727290	NM_013993	6	30850868	DDR1	TSS1500	Shore	0.463275	0.280987	Hypo
cg02696067	NM_013993	6	30850977	DDR1	TSS1500	Shore	0.843584	0.554594	Hypo
cg09822812	NM_013993	6	30855729	DDR1	5'UTR	Shore	0.427202	0.596886	Hyper
cg00466425	NM_013993	6	30856491	DDR1	5'UTR	Shore	0.253325	0.404274	Hyper
cg27237814	NM_013993	6	30860014	DDR1	Body	Open_sea	0.6057	0.419912	Hypo
cg12669395	NM_013993	6	30860866	DDR1	Body	Open_sea	0.522856	0.704693	Hyper
cg26214922	NM_021184	6	31626080	C6orf47	3'UTR	Shore	0.509906	0.764596	Hyper
cg18944099	NM_021184	6	31629199	C6orf47	TSS1500	Shore	0.744799	0.301788	Hypo
cg07439316	NM_025262	6	31645405	LY6G5C	Body	Shore	0.859697	0.635252	Hypo
cg06011323	NM_025262	6	31645468	LY6G5C	Body	Shore	0.740155	0.377899	Hypo
cg09802546	NM_025262	6	31645540	LY6G5C	Body	Shore	0.728812	0.551215	Hypo
cg22708150	NM_025262	6	31649619	LY6G5C	TSS1500	Shore	0.494387	0.303165	Hypo
cg14435492	NM_021160	6	31655068	ABHD16A	Body	Shore	0.73502	0.890135	Hyper
cg19713109	NM_021160	6	31669485	ABHD16A	Body	Shore	0.635385	0.890049	Hyper
cg14986464	NM_021160	6	31669902	ABHD16A	Body	Shore	0.186728	0.354371	Hyper
cg23538064	NM_001710	6	31913275	CFB	TSS1500	Open_sea	0.516081	0.34443	Hypo
cg07880384	NM_001710	6	31913323	CFB	TSS1500	Open_sea	0.324598	0.170198	Hypo
cg22670819	NM_001710	6	31913759	CFB	1stExon	Open_sea	0.515772	0.346921	Hypo
cg07421596	NM_001710	6	31913770	CFB	1stExon	Open_sea	0.43308	0.273441	Hypo
cg06060835	NM_001710	6	31913809	CFB	1stExon	Open_sea	0.530242	0.241198	Hypo
cg00381684	NM_001710	6	31913814	CFB	1stExon	Open_sea	0.575028	0.389603	Hypo
cg18269816	NM_001136153	6	32083628	ATF6B	Body	Open_sea	0.699283	0.898958	Hyper
cg04821129	NM_001136153	6	32084658	ATF6B	Body	Open_sea	0.605429	0.848353	Hyper
cg12800270	NM_001136153	6	32085328	ATF6B	Body	Open_sea	0.609539	0.410885	Hypo
cg18979423	NM_001136153	6	32085780	ATF6B	Body	Open_sea	0.733696	0.56969	Hypo
cg06609004	NM_001136153	6	32086425	ATF6B	Body	Open_sea	0.488171	0.249168	Hypo
cg09845996	NM_001136153	6	32094905	ATF6B	Body	Shore	0.483278	0.280169	Hypo
cg25392500	NM_001136153	6	32094907	ATF6B	Body	Shore	0.719766	0.358055	Hypo
cg04628692	NM_001136153	6	32094915	ATF6B	Body	Shore	0.614945	0.391926	Hypo
cg24990564	NM_001136153	6	32095063	ATF6B	Body	Shore	0.721801	0.318503	Hypo
cg11580844	NM_001136153	6	32097158	ATF6B	TSS1500	Shore	0.739173	0.548731	Hypo
cg26037142	NM_001136153	6	32097481	ATF6B	TSS1500	Shore	0.299725	0.102772	Hypo
cg12273368	NM_001136153	6	32097507	ATF6B	TSS1500	Shore	0.358396	0.182147	Hypo
cg12320039	NM_030651	6	32118204	PRRT1	Body	Island	0.445545	0.204345	Hypo
cg05985317	NM_030651	6	32118208	PRRT1	Body	Island	0.614912	0.309249	Hypo
cg15194163	NM_030651	6	32118213	PRRT1	Body	Island	0.510319	0.285703	Hypo
cg05714552	NM_030651	6	32118295	PRRT1	Body	Island	0.561776	0.279878	Hypo
cg05764839	NM_030651	6	32118298	PRRT1	Body	Island	0.484138	0.149821	Hypo
cg08123207	NM_030651	6	32118312	PRRT1	Body	Island	0.766157	0.243685	Hypo
cg19227031	NM_030651	6	32118315	PRRT1	Body	Island	0.805402	0.336554	Hypo
cg22849665	NM_030651	6	32118375	PRRT1	Body	Island	0.637446	0.179676	Hypo
cg11617964	NM_030651	6	32118399	PRRT1	Body	Island	0.789598	0.348392	Hypo
cg25845985	NM_030651	6	32118405	PRRT1	Body	Island	0.380179	0.169281	Hypo
cg22268510	NM_030651	6	32118420	PRRT1	Body	Island	0.490529	0.100194	Hypo
cg13705391	NM_030651	6	32118441	PRRT1	Body	Island	0.347988	0.119162	Hypo
cg00254681	NM_030651	6	32118457	PRRT1	Body	Island	0.308114	0.0934191	Hypo
cg16040614	NM_030651	6	32118811	PRRT1	Body	Shore	0.686778	0.529791	Hypo
cg16602460	NM_002586	6	32156071	PBX2	Body	Open_sea	0.208071	0.42692	Hyper
cg05592483	NM_018833	6	32794046	TAP2	Body	Open_sea	0.421434	0.597548	Hyper
cg19455396	NM_018833	6	32796056	TAP2	Body	Open_sea	0.867484	0.637696	Hypo
cg24364491	NM_018833	6	32806906	TAP2	TSS1500	Shore	0.878918	0.70769	Hypo
cg08557029	NM_018833	6	32806921	TAP2	TSS1500	Shore	0.813439	0.63698	Hypo
cg26595909	NM_005104	6	32946524	BRD2	Body	Open_sea	0.512604	0.824286	Hyper
cg11759354	NM_005104	6	32946541	BRD2	Body	Open_sea	0.67159	0.907029	Hyper
cg10995964	NM_005104	6	32948461	BRD2	Body	Open_sea	0.314505	0.480749	Hyper
cg17112076	NM_001077516	6	33170692	SLC39A7	Body	Shore	0.610612	0.781144	Hyper
cg20159193	NM_006703	6	34352082	NUDT3	Body	Open_sea	0.665759	0.32828	Hypo
cg19494811	NM_006703	6	34356253	NUDT3	Body	Shore	0.282854	0.498894	Hyper
cg00116315	NM_003214	6	35466268	TEAD3	TSS1500	Island	0.598455	0.393888	Hypo
cg17477273	NM_015695	6	36198473	BRPF3	3'UTR	Open_sea	0.604066	0.803452	Hyper
cg04680754	NM_153487	6	37612545	MDGA1	Body	Shore	0.729849	0.889993	Hyper
cg07345532	NM_153487	6	37631284	MDGA1	Body	Open_sea	0.431074	0.59279	Hyper
cg26053840	NM_006708	6	38644662	GLO1	3'UTR	Open_sea	0.903285	0.314902	Hypo
cg00507815	NM_006708	6	38672050	GLO1	TSS1500	Shore	0.217946	0.461695	Hyper
cg17275551	NM_145027	6	39462994	KIF6	Body	Open_sea	0.689577	0.861287	Hyper
cg15478981	NM_145027	6	39637466	KIF6	Body	Open_sea	0.511687	0.843464	Hyper
cg05602161	NM_018561	6	41855268	USP49	5'UTR	Open_sea	0.756508	0.906608	Hyper
cg05264377	NM_033502	6	42194691	TRERF1	3'UTR	Open_sea	0.16374	0.595433	Hyper
cg11854981	NM_033502	6	42219847	TRERF1	Body	Open_sea	0.22113	0.457115	Hyper
cg21669966	NM_033502	6	42224838	TRERF1	Body	Shore	0.256038	0.568079	Hyper
cg11548059	NM_033502	6	42225756	TRERF1	Body	Shore	0.617345	0.402728	Hypo
cg00311751	NM_033502	6	42226895	TRERF1	Body	Shore	0.694178	0.908781	Hyper
cg18371976	NM_033502	6	42227082	TRERF1	Body	Island	0.228536	0.894642	Hyper
cg10013121	NM_033502	6	42227422	TRERF1	Body	Island	0.123949	0.802789	Hyper
cg05917713	NM_033502	6	42264793	TRERF1	5'UTR	Open_sea	0.560247	0.795788	Hyper
cg05048402	NM_033502	6	42282128	TRERF1	5'UTR	Open_sea	0.131673	0.291709	Hyper
cg10575547	NM_033502	6	42283846	TRERF1	5'UTR	Open_sea	0.06695	0.3697	Hyper
cg25155298	NM_033502	6	42408281	TRERF1	5'UTR	Open_sea	0.744645	0.26663	Hypo
cg13635299	NM_033502	6	42409704	TRERF1	5'UTR	Open_sea	0.636477	0.461056	Hypo
cg02711899	NM_033502	6	42410890	TRERF1	5'UTR	Open_sea	0.912438	0.754641	Hypo
cg21910650	NM_057161	6	42982891	KLHDC3	5'UTR	Shore	0.31906	0.167692	Hypo
cg00890649	NM_057161	6	42987318	KLHDC3	Body	Shore	0.620766	0.830333	Hyper
cg05586540	NM_152880	6	43046201	PTK7	Body	Shore	0.160695	0.489946	Hyper
cg26352161	NM_152880	6	43071742	PTK7	Body	Open_sea	0.291188	0.712235	Hyper
cg19595277	NM_152880	6	43090809	PTK7	Body	Open_sea	0.491549	0.673501	Hyper
cg06560379	NM_004556	6	44231305	NFKBIE	Body	Shore	0.166708	0.547435	Hyper
cg18739537	NM_004556	6	44232189	NFKBIE	Body	Shore	0.554526	0.804785	Hyper
cg16175713	NM_016593	6	46617172	CYP39A1	Body	Shore	0.251171	0.760231	Hyper
cg23457901	NM_012288	6	52402140	TRAM2	Body	Open_sea	0.326488	0.527056	Hyper
cg12793314	NM_012288	6	52409436	TRAM2	Body	Open_sea	0.540863	0.82078	Hyper
cg16246962	NM_012288	6	52423308	TRAM2	Body	Open_sea	0.245261	0.638547	Hyper
cg18397730	NM_012288	6	52439185	TRAM2	Body	Shore	0.426889	0.224272	Hypo
cg02485479	NM_001031623	6	56953492	ZNF451	TSS1500	Shore	0.722151	0.560595	Hypo
cg12292268	NM_001031623	6	56982370	ZNF451	Body	Open_sea	0.856158	0.477672	Hypo
cg00289053	NM_001031623	6	56995422	ZNF451	Body	Open_sea	0.458567	0.904235	Hyper
cg08516181	NM_001031623	6	57005930	ZNF451	Body	Open_sea	0.579191	0.802039	Hyper
cg23137934	NM_020819	6	71133107	FAM135A	5'UTR	Open_sea	0.76627	0.926585	Hyper
cg18086819	NM_018247	6	75977411	TMEM30A	Body	Open_sea	0.386892	0.598811	Hyper
cg18997901	NM_004999	6	76461321	MYO6	5'UTR	Shore	0.18164	0.522313	Hyper
cg07188551	NM_017934	6	79765976	PHIP	Body	Open_sea	0.688609	0.839991	Hyper
cg04346283	NM_017633	6	82459454	FAM46A	Body	Shore	0.606444	0.361682	Hypo
cg09451215	NM_017633	6	82459960	FAM46A	Body	Shore	0.531669	0.283297	Hypo
cg26504263	NM_014942	6	90192032	ANKRD6	5'UTR	Open_sea	0.514021	0.161308	Hypo
cg26978611	NM_014942	6	90271866	ANKRD6	5'UTR	Open_sea	0.299609	0.699417	Hyper
cg19064302	NM_001198	6	106536036	PRDM1	Body	Shore	0.16819	0.475315	Hyper
cg24116687	NM_001198	6	106537991	PRDM1	Body	Shore	0.106321	0.825082	Hyper
cg17521665	NM_001198	6	106546704	PRDM1	Body	Open_sea	0.10787	0.266978	Hyper
cg24874254	NM_001198	6	106546747	PRDM1	Body	Open_sea	0.10983	0.265759	Hyper
cg08742502	NM_001198	6	106546754	PRDM1	Body	Open_sea	0.0892155	0.278415	Hyper
cg17143179	NM_001198	6	106546824	PRDM1	Body	Open_sea	0.194294	0.6055	Hyper
cg08358263	NM_001198	6	106557481	PRDM1	3'UTR	Open_sea	0.305627	0.485095	Hyper
cg26954751	NM_020381	6	107506867	PDSS2	Body	Open_sea	0.785442	0.489946	Hypo
cg01477319	NM_020381	6	107531017	PDSS2	Body	Open_sea	0.745964	0.566067	Hypo
cg01916632	NM_020381	6	107781506	PDSS2	TSS1500	Shore	0.724677	0.497169	Hypo
cg05726239	NM_018013	6	107816677	SOBP	Body	Shore	0.479214	0.102108	Hypo
cg00429523	NM_018013	6	107900838	SOBP	Body	Open_sea	0.202888	0.811457	Hyper
cg14564965	NM_018013	6	107942932	SOBP	Body	Open_sea	0.527739	0.761842	Hyper
cg07944936	NM_018013	6	107950685	SOBP	Body	Open_sea	0.816414	0.482924	Hypo
cg03380512	NM_018013	6	107960476	SOBP	3'UTR	Shore	0.546964	0.917033	Hyper
cg18817459	NM_018013	6	107977784	SOBP	3'UTR	Open_sea	0.421397	0.218744	Hypo
cg12664806	NM_201559	6	108882981	FOXO3	Body	Island	0.424847	0.260292	Hypo
cg03278811	NM_201559	6	108883330	FOXO3	Body	Island	0.530422	0.211322	Hypo
cg08792630	NM_201559	6	108883909	FOXO3	Body	Shore	0.397839	0.0891136	Hypo
cg19484481	NM_201559	6	108945312	FOXO3	Body	Open_sea	0.720813	0.880985	Hyper
cg25202367	NM_015076	6	110964408	CDK19	Body	Shore	0.524461	0.829614	Hyper
cg26818197	NM_015076	6	110986361	CDK19	Body	Open_sea	0.455481	0.833815	Hyper
cg20119080	NM_002356	6	114183715	MARCKS	3'UTR	Shore	0.607753	0.87771	Hyper
cg11045746	NM_001010919	6	116783807	FAM26F	Body	Shore	0.808367	0.587883	Hypo
cg21760990	NM_152730	6	121656542	C6orf170	TSS1500	Shore	0.435517	0.250182	Hypo
cg23699648	NM_000165	6	121756560	GJA1	TSS200	Open_sea	0.263672	0.552391	Hyper
cg02580095	NM_000165	6	121769777	GJA1	3'UTR	Open_sea	0.641923	0.885221	Hyper
cg02104893	NM_006714	6	123109391	SMPDL3A	TSS1500	Shore	0.161976	0.610814	Hyper
cg01050920	NM_006714	6	123109741	SMPDL3A	TSS1500	Shore	0.193665	0.384921	Hyper
cg12379307	NM_006714	6	123109837	SMPDL3A	TSS200	Shore	0.251442	0.441381	Hyper
cg04258335	NM_006714	6	123121585	SMPDL3A	Body	Open_sea	0.17226	0.780522	Hyper
cg13919358	NM_001003396	6	125573188	TPD52L1	Body	Open_sea	0.491384	0.809283	Hyper
cg24072331	NM_001003396	6	125584119	TPD52L1	3'UTR	Open_sea	0.771641	0.275622	Hypo
cg08358392	NM_032438	6	130339410	L3MBTL3	TSS1500	Shore	0.428611	0.219093	Hypo
cg07730100	NM_032438	6	130356172	L3MBTL3	5'UTR	Open_sea	0.37353	0.702864	Hyper
cg04066634	NM_001431	6	131174253	EPB41L2	3'UTR	Open_sea	0.150294	0.500726	Hyper
cg24327877	NM_001431	6	131222276	EPB41L2	Body	Open_sea	0.575442	0.749207	Hyper
cg16963127	NM_001431	6	131336044	EPB41L2	5'UTR	Open_sea	0.52554	0.695593	Hyper
cg14847662	NM_001431	6	131350835	EPB41L2	5'UTR	Open_sea	0.481312	0.797893	Hyper
cg00665374	NM_004842	6	131602870	AKAP7	3'UTR	Open_sea	0.609977	0.368983	Hypo
cg00156497	NM_004100	6	133663589	EYA4	Body	Open_sea	0.790955	0.500892	Hypo
cg02965931	NM_004100	6	133672385	EYA4	Body	Open_sea	0.577548	0.880847	Hyper
cg15865026	NM_004100	6	133689927	EYA4	Body	Open_sea	0.47589	0.83961	Hyper
cg25075347	NM_004100	6	133731801	EYA4	Body	Open_sea	0.407501	0.662751	Hyper
cg07224291	NM_004100	6	133777802	EYA4	Body	Open_sea	0.68704	0.890748	Hyper
cg18817392	NM_004100	6	133788156	EYA4	Body	Open_sea	0.634221	0.126587	Hypo
cg13212956	NM_198392	6	134209935	TCF21	TSS1500	Shore	0.748906	0.0822881	Hypo
cg10771262	NM_198392	6	134209980	TCF21	TSS1500	Shore	0.76148	0.29848	Hypo
cg09988461	NM_198392	6	134210138	TCF21	TSS200	Shore	0.803078	0.105268	Hypo
cg20986996	NM_198392	6	134210159	TCF21	TSS200	Shore	0.849711	0.157523	Hypo
cg12359158	NM_198392	6	134210253	TCF21	TSS200	Shore	0.839424	0.199479	Hypo
cg10066534	NM_198392	6	134210257	TCF21	TSS200	Shore	0.761034	0.15773	Hypo
cg12468478	NM_198392	6	134210273	TCF21	1stExon	Shore	0.603022	0.0700883	Hypo
cg17470942	NM_198392	6	134210279	TCF21	1stExon	Shore	0.554889	0.086312	Hypo
cg24157171	NM_198392	6	134210307	TCF21	1stExon	Shore	0.749571	0.0581151	Hypo
cg24215443	NM_198392	6	134210598	TCF21	1stExon	Shore	0.678958	0.155673	Hypo
cg03087607	NM_198392	6	134210667	TCF21	1stExon	Island	0.646748	0.131687	Hypo
cg04692403	NM_198392	6	134210812	TCF21	1stExon	Island	0.586708	0.114025	Hypo
cg04467618	NM_198392	6	134210946	TCF21	1stExon	Island	0.447288	0.0828457	Hypo
cg18685594	NM_198392	6	134211217	TCF21	Body	Island	0.303279	0.0888225	Hypo
cg19324940	NM_198392	6	134213992	TCF21	3'UTR	Island	0.559905	0.191342	Hypo
cg20317123	NM_198392	6	134214026	TCF21	3'UTR	Island	0.516325	0.197659	Hypo
cg15794859	NM_198392	6	134214134	TCF21	3'UTR	Island	0.564442	0.278591	Hypo
cg14801038	NM_198392	6	134214307	TCF21	3'UTR	Island	0.894052	0.447046	Hypo
cg00777805	NM_198392	6	134214649	TCF21	3'UTR	Shore	0.778354	0.375193	Hypo
cg04129308	NM_198392	6	134214995	TCF21	3'UTR	Shore	0.868195	0.588882	Hypo
cg02153490	NM_198392	6	134215661	TCF21	3'UTR	Shore	0.602956	0.371616	Hypo
cg12486558	NM_145176	6	134350854	SLC2A12	Body	Open_sea	0.195568	0.834802	Hyper
cg11381149	NM_145176	6	134356379	SLC2A12	Body	Open_sea	0.328066	0.629941	Hyper
cg16626958	NM_018945	6	136394502	PDE7B	Body	Open_sea	0.377509	0.541997	Hyper
cg18573082	NM_018945	6	136425179	PDE7B	Body	Open_sea	0.109562	0.556614	Hyper
cg01985595	NM_018945	6	136479501	PDE7B	Body	Open_sea	0.479872	0.881745	Hyper
cg16804882	NM_018945	6	136501885	PDE7B	Body	Open_sea	0.583775	0.85765	Hyper
cg07474842	NM_005923	6	136915088	MAP3K5	Body	Open_sea	0.145331	0.370946	Hyper
cg21778987	NM_005923	6	136915367	MAP3K5	Body	Open_sea	0.0959088	0.257908	Hyper
cg25277723	NM_005923	6	137072948	MAP3K5	Body	Open_sea	0.386277	0.663703	Hyper
cg24999105	NM_005923	6	137106435	MAP3K5	Body	Open_sea	0.918052	0.650054	Hypo
cg07932300	NM_016217	6	139454928	HECA	TSS1500	Shore	0.0964524	0.423863	Hyper
cg08943714	NM_016217	6	139470282	HECA	Body	Open_sea	0.850192	0.688864	Hypo
cg27656786	NM_001032394	6	142677346	GPR126	Body	Open_sea	0.385472	0.695612	Hyper
cg09547025	NM_001032394	6	142721804	GPR126	Body	Open_sea	0.698874	0.147956	Hypo
cg08612271	NM_016108	6	143575123	AIG1	Body	Open_sea	0.505676	0.886594	Hyper
cg15029183	NM_016108	6	143586006	AIG1	Body	Open_sea	0.100344	0.54005	Hyper
[truncated: 3,425 more rows]

## Sheet: EIUM+ vs EIUM- Matched CpGs
Supplemental Table 2: Differentially methylated CpGs in EIUM+ versus EIUM-
Illumina Probe ID	RefSeq	Chromosome	Chromosome Position	Gene Symbol	Gene Context	Island Context	Average EIUM- b	Average EIUM+ b	Methylation
cg23809813	NM_001031709	10	90217672	RNLS	Body	-	0.725438	0.291636	hypo
cg00476430	NM_018440	8	81947741	PAG1	5'UTR	-	0.832435	0.482179	hypo
cg11593949	NM_000596	7	45927735	IGFBP1	TSS1500	N_Shore	0.696245	0.365699	hypo
cg17707493	NM_024032	17	42222405	C17orf53	Body	S_Shelf	0.616422	0.305937	hypo
cg02333960	NM_001031617	7	1012935	COX19	Body	N_Shore	0.756087	0.463792	hypo
cg25903122	NM_024104	19	16765692	C19orf42	Body	-	0.767412	0.493597	hypo
cg16689761	NM_001080392	7	141360223	KIAA1147	3'UTR	-	0.764838	0.5002	hypo
cg24342318	NM_017784	3	32015661	OSBPL10	Body	-	0.739248	0.483596	hypo
cg12724221	NM_021732	10	99448480	AVPI1	TSS1500	S_Shore	0.606982	0.354617	hypo
cg16908552	NM_198552	1	231174153	FAM89A	Body	N_Shore	0.670101	0.422649	hypo
cg21295827	NM_152663	1	178708719	RALGPS2	5'UTR	-	0.850659	0.603609	hypo
cg12692722	NM_003196	1	23751371	TCEA3	TSS200	Island	0.669865	0.424193	hypo
cg21067632	NM_032682	3	71258221	FOXP1	5'UTR	-	0.756202	0.520423	hypo
cg12803615	NM_003994	12	88961036	KITLG	Body	-	0.551947	0.316715	hypo
cg04940329	NM_015515	17	39093054	KRT23	5'UTR	-	0.60393	0.375379	hypo
cg14031381	NM_001143999	17	75181131	SEC14L1	Body	-	0.818545	0.596492	hypo
cg11063088	NM_004747	10	79622515	DLG5	Body	-	0.549255	0.329634	hypo
cg12074090	NM_001118888	8	6360436	ANGPT2	3'UTR	-	0.844993	0.627123	hypo
cg19364538	NM_015678	13	36042394	NBEA	Body	N_Shelf	0.788192	0.571458	hypo
cg00201133	NM_145012	10	35740216	CCNY	Body	-	0.537335	0.324484	hypo
cg14119158	NM_003980	6	136767958	MAP7	Body	-	0.51349	0.301455	hypo
cg12157761	NM_018003	15	71005778	UACA	Body	-	0.485398	0.277651	hypo
cg21557445	NM_014505	12	70777528	KCNMB4	Body	-	0.768097	0.562878	hypo
cg06500365	NM_181519	10	46959737	SYT15	3'UTR	-	0.583049	0.381985	hypo
cg03372603	NM_001068	3	25639601	TOP2B	3'UTR	-	0.410628	0.210608	hypo
cg02638523	NM_014914	2	236548728	AGAP1	Body	-	0.828359	0.628411	hypo
cg10624729	NM_198549	1	78298207	FAM73A	Body	-	0.496698	0.297447	hypo
cg16490209	NM_005504	12	25051773	BCAT1	Body	N_Shelf	0.675145	0.478133	hypo
cg03489186	NM_018193	15	89790844	FANCI	5'UTR	S_Shelf	0.72863	0.538015	hypo
cg25588740	NM_022470	3	178781898	ZMAT3	Body	-	0.637715	0.448625	hypo
cg18634175	NM_002213	3	124505038	ITGB5	Body	-	0.495108	0.310093	hypo
cg05578480	NM_198552	1	231174269	FAM89A	Body	N_Shore	0.564693	0.381231	hypo
cg12293095	NM_032169	3	132324571	ACAD11	Body	-	0.842266	0.658949	hypo
cg24420432	NM_181500	7	101518619	CUX1	Body	-	0.407596	0.225567	hypo
cg19779379	NM_153819	11	64502689	RASGRP2	Body	-	0.767247	0.587961	hypo
cg17298352	NM_144767	15	86286038	AKAP13	Body	S_Shore	0.432591	0.253452	hypo
cg25281029	NM_003994	12	88969462	KITLG	Body	N_Shelf	0.325225	0.146388	hypo
cg04226903	NM_005245	4	187544998	FAT1	Body	-	0.824418	0.646615	hypo
cg08811259	NM_152731	6	56878665	BEND6	Body	-	0.632197	0.45503	hypo
cg14763706	NM_198516	11	11374588	GALNTL4	Body	-	0.679852	0.503266	hypo
cg26434370	NM_001079512	16	10909361	FAM18A	Body	N_Shelf	0.52897	0.356903	hypo
cg00303210	NM_020119	7	138745709	ZC3HAV1	Body	-	0.709723	0.53841	hypo
cg13829849	NM_153267	9	72735830	MAMDC2	Body	-	0.478181	0.308819	hypo
cg16964946	NM_018490	11	27442973	LGR4	Body	-	0.678698	0.510514	hypo
cg25356639	NM_032682	3	71349304	FOXP1	5'UTR	-	0.573855	0.406282	hypo
cg08067983	NM_017664	13	111535587	ANKRD10	Body	-	0.471676	0.304764	hypo
cg13935206	NM_001040658	15	99752192	TTC23	Body	-	0.821838	0.655121	hypo
cg08797864	NM_001007225	3	185531258	IGF2BP2	Body	-	0.635232	0.468724	hypo
cg25424742	NM_057164	2	238292904	COL6A3	Body	-	0.510329	0.344266	hypo
cg08608126	NM_203330	11	33744567	CD59	5'UTR	-	0.592139	0.429039	hypo
cg06044751	NM_001166110	4	169789830	PALLD	5'UTR	-	0.817334	0.655799	hypo
cg05917480	NM_031490	16	48369920	LONP2	Body	-	0.549299	0.389761	hypo
cg03723716	NM_181699	11	111609239	PPP2R1B	Body	-	0.415211	0.256835	hypo
cg09131339	NM_002959	1	109914235	SORT1	Body	-	0.386651	0.230365	hypo
cg23528247	NM_032359	3	99832772	C3orf26	Body	-	0.72152	0.566823	hypo
cg21848671	NM_001111018	11	19395666	NAV2	Body	-	0.502155	0.348123	hypo
cg03381237	NM_053043	7	155446645	RBM33	Body	-	0.55609	0.402886	hypo
cg03541331	NM_001134445	1	85786958	DDAH1	3'UTR	-	0.708211	0.555569	hypo
cg05576949	NM_001007225	3	185540331	IGF2BP2	Body	N_Shore	0.683699	0.531917	hypo
cg07650392	NM_198859	3	64127184	PRICKLE2	Body	-	0.875918	0.725439	hypo
cg14420490	NM_018482	8	131303466	ASAP1	Body	-	0.723421	0.877983	hyper
cg15724328	NM_001146	8	108314948	ANGPT1	Body	-	0.634941	0.818801	hyper
cg16230755	NM_016824	10	111812447	ADD3	5'UTR	-	0.317856	0.509243	hyper

## Sheet: ANOVA ID CpGs
Supplemental Table 2: Differentially methylated CpGs identified by ANOVA interaction
Illumina Probe ID	RefSeq	Chromosome	Chromosome Position	Gene Symbol	Gene Context	Island Context	Average EIUM- b	Average OSIS- b	Methylation
cg06090818	NM_001080484	1	1886501	KIAA1751	3'UTR	Island	0.746256	0.951638	Hyper
cg15151929	NM_001080484	1	1896429	KIAA1751	Body	Island	0.881206	0.341344	Hypo
cg13168877	NM_001080484	1	1896470	KIAA1751	Body	Island	0.755252	0.376165	Hypo
cg03330818	NM_001080484	1	1896553	KIAA1751	Body	Island	0.796133	0.611058	Hypo
cg07105421	NM_001080484	1	1905575	KIAA1751	Body	Open_sea	0.921344	0.716661	Hypo
cg05035280	NM_001080484	1	1909092	KIAA1751	Body	Shore	0.508515	0.34439	Hypo
cg00328210	NM_002744	1	1993016	PRKCZ	Body	Shore	0.596945	0.820108	Hyper
cg03959306	NM_001033581;NM_002744	1	2004968	PRKCZ;PRKCZ	TSS200;Body	Shore	0.121722	0.335389	Hyper
cg13387826	NM_001033581;NM_002744;NM_001033581	1	2005260	PRKCZ;PRKCZ;PRKCZ	1stExon;Body;5'UTR	Island	0.0913914	0.292039	Hyper
cg19803229	NM_001033581;NM_002744;NM_001033581	1	2005320	PRKCZ;PRKCZ;PRKCZ	1stExon;Body;5'UTR	Island	0.136825	0.326608	Hyper
cg14418633	NM_002744;NM_001033581	1	2005489	PRKCZ;PRKCZ	Body;5'UTR	Island	0.0228449	0.177909	Hyper
cg13591369	NM_002744;NM_001033581	1	2005564	PRKCZ;PRKCZ	Body;5'UTR	Island	0.170539	0.366337	Hyper
cg27587033	NM_002744;NM_001033581	1	2006032	PRKCZ;PRKCZ	Body;5'UTR	Shore	0.478001	0.766249	Hyper
cg06791083	NM_002744;NM_001033581	1	2006465	PRKCZ;PRKCZ	Body;5'UTR	Shore	0.556194	0.82414	Hyper
cg14171824	NM_002744;NM_001033581	1	2006656	PRKCZ;PRKCZ	Body;5'UTR	Shore	0.0898288	0.295836	Hyper
cg12085265	NM_002744;NM_001033581	1	2014628	PRKCZ;PRKCZ	Body;5'UTR	Open_sea	0.612098	0.790234	Hyper
cg16735509	NM_002744;NM_001033581	1	2023157	PRKCZ;PRKCZ	Body;5'UTR	Shore	0.819771	0.655427	Hypo
cg02587648	NM_002744;NM_001033581	1	2023258	PRKCZ;PRKCZ	Body;5'UTR	Shore	0.349597	0.18765	Hypo
cg17023856	NM_001033582;NM_002744;NM_001033581	1	2036508	PRKCZ;PRKCZ;PRKCZ	5'UTR;Body;5'UTR	Shore	0.750838	0.379459	Hypo
cg13072890	NM_001033582;NM_002744;NM_001033581	1	2038377	PRKCZ;PRKCZ;PRKCZ	5'UTR;Body;5'UTR	Shore	0.384954	0.55005	Hyper
cg06717814	NM_001033582;NM_002744;NM_001033581	1	2038593	PRKCZ;PRKCZ;PRKCZ	5'UTR;Body;5'UTR	Island	0.665959	0.830822	Hyper
cg22626579	NM_001033582;NM_002744;NM_001033581	1	2038628	PRKCZ;PRKCZ;PRKCZ	5'UTR;Body;5'UTR	Island	0.453374	0.604394	Hyper
cg06801943	NM_001033581;NM_001033582;NM_002744	1	2101479	PRKCZ;PRKCZ;PRKCZ	Body;Body;Body	Open_sea	0.242515	0.453646	Hyper
cg18025961	NM_001033581;NM_001033582;NM_002744	1	2102170	PRKCZ;PRKCZ;PRKCZ	Body;Body;Body	Open_sea	0.387242	0.728778	Hyper
cg23648809	NM_001033581;NM_001033582;NM_002744	1	2106400	PRKCZ;PRKCZ;PRKCZ	Body;Body;Body	Open_sea	0.357378	0.184523	Hypo
cg02393699	NM_001033581;NM_001033582;NM_002744	1	2106620	PRKCZ;PRKCZ;PRKCZ	Body;Body;Body	Open_sea	0.554146	0.303647	Hypo
cg17025688	NM_001033581;NM_001033582;NM_002744	1	2107410	PRKCZ;PRKCZ;PRKCZ	Body;Body;Body	Open_sea	0.430842	0.206416	Hypo
cg00660626	NM_001033581;NM_001033582;NM_002744	1	2107451	PRKCZ;PRKCZ;PRKCZ	Body;Body;Body	Open_sea	0.404875	0.184331	Hypo
cg00347918	NM_015557	1	6162744	CHD5	3'UTR	Open_sea	0.793712	0.537389	Hypo
cg12135344	NM_015557	1	6188120	CHD5	Body	Island	0.58243	0.382845	Hypo
cg11069824	NM_015557	1	6205325	CHD5	Body	Shore	0.143956	0.396769	Hyper
cg15727545	NM_015557	1	6205418	CHD5	Body	Shore	0.230899	0.62338	Hyper
cg19706390	NM_017766;NM_001079843	1	10709702	CASZ1;CASZ1	Body;Body	Shore	0.206401	0.420825	Hyper
cg09415955	NM_017766;NM_001079843	1	10709885	CASZ1;CASZ1	Body;Body	Shore	0.119817	0.275516	Hyper
cg22508928	NM_017766;NM_001079843	1	10710134	CASZ1;CASZ1	Body;Body	Shore	0.252614	0.555306	Hyper
cg19370715	NM_017766;NM_001079843	1	10710847	CASZ1;CASZ1	Body;Body	Shore	0.357207	0.620762	Hyper
cg15597109	NM_017766;NM_001079843	1	10711695	CASZ1;CASZ1	Body;Body	Shore	0.287277	0.527454	Hyper
cg01016030	NM_017766;NM_001079843	1	10717077	CASZ1;CASZ1	Body;Body	Shore	0.475542	0.812117	Hyper
cg24872446	NM_017766;NM_001079843	1	10720716	CASZ1;CASZ1	Body;Body	Shore	0.401246	0.834444	Hyper
cg15031409	NM_017766;NM_001079843	1	10723630	CASZ1;CASZ1	Body;Body	Shore	0.253632	0.482382	Hyper
cg07177917	NM_017766;NM_001079843	1	10724490	CASZ1;CASZ1	Body;Body	Shore	0.240956	0.418109	Hyper
cg01515508	NM_017766;NM_001079843	1	10728270	CASZ1;CASZ1	Body;Body	Shore	0.444689	0.636358	Hyper
cg12631000	NM_017766;NM_001079843	1	10729216	CASZ1;CASZ1	Body;Body	Shore	0.639726	0.868922	Hyper
cg07159230	NM_017766;NM_001079843	1	10731250	CASZ1;CASZ1	Body;Body	Open_sea	0.210471	0.819964	Hyper
cg18271964	NM_017766;NM_001079843	1	10732063	CASZ1;CASZ1	Body;Body	Open_sea	0.223991	0.444678	Hyper
cg23670372	NM_017766;NM_001079843	1	10732290	CASZ1;CASZ1	Body;Body	Open_sea	0.211077	0.529848	Hyper
cg10053369	NM_017766;NM_001079843	1	10732333	CASZ1;CASZ1	Body;Body	Open_sea	0.249045	0.597985	Hyper
cg24293689	NM_017766;NM_001079843	1	10732356	CASZ1;CASZ1	Body;Body	Open_sea	0.188417	0.471604	Hyper
cg11222217	NM_017766;NM_001079843	1	10732519	CASZ1;CASZ1	Body;Body	Open_sea	0.2077	0.381092	Hyper
cg13840252	NM_017766;NM_001079843	1	10732744	CASZ1;CASZ1	Body;Body	Open_sea	0.428728	0.831707	Hyper
cg22853713	NM_017766;NM_001079843	1	10732872	CASZ1;CASZ1	Body;Body	Open_sea	0.344022	0.868216	Hyper
cg09179249	NM_017766;NM_001079843	1	10732900	CASZ1;CASZ1	Body;Body	Open_sea	0.416856	0.815422	Hyper
cg11732134	NM_017766;NM_001079843	1	10732912	CASZ1;CASZ1	Body;Body	Open_sea	0.492193	0.889339	Hyper
cg01399485	NM_017766;NM_001079843	1	10733030	CASZ1;CASZ1	Body;Body	Open_sea	0.454977	0.774514	Hyper
cg07966265	NM_017766;NM_001079843	1	10733477	CASZ1;CASZ1	Body;Body	Open_sea	0.565824	0.833598	Hyper
cg18236877	NM_017766;NM_001079843	1	10733511	CASZ1;CASZ1	Body;Body	Open_sea	0.278495	0.850712	Hyper
cg02342906	NM_017766;NM_001079843	1	10733858	CASZ1;CASZ1	Body;Body	Open_sea	0.614065	0.798565	Hyper
cg14206273	NM_017766;NM_001079843	1	10734693	CASZ1;CASZ1	Body;Body	Open_sea	0.624386	0.825097	Hyper
cg20288000	NM_017766;NM_001079843	1	10735169	CASZ1;CASZ1	Body;Body	Open_sea	0.634169	0.880161	Hyper
cg27295042	NM_017766;NM_001079843	1	10738569	CASZ1;CASZ1	Body;Body	Open_sea	0.313476	0.826199	Hyper
cg22513691	NM_017766;NM_001079843	1	10738664	CASZ1;CASZ1	Body;Body	Open_sea	0.393293	0.889436	Hyper
cg09579869	NM_017766;NM_001079843	1	10738769	CASZ1;CASZ1	Body;Body	Open_sea	0.320032	0.837956	Hyper
cg20935317	NM_017766;NM_001079843	1	10739184	CASZ1;CASZ1	Body;Body	Open_sea	0.708967	0.886374	Hyper
cg04899446	NM_017766;NM_001079843	1	10739980	CASZ1;CASZ1	Body;Body	Open_sea	0.462697	0.821545	Hyper
cg01821043	NM_001079843;NM_017766	1	10766044	CASZ1;CASZ1	5'UTR;5'UTR	Shore	0.57146	0.797833	Hyper
cg11073602	NM_001079843;NM_017766	1	10768738	CASZ1;CASZ1	5'UTR;5'UTR	Shore	0.373589	0.718426	Hyper
cg02697519	NM_001079843;NM_017766	1	10769910	CASZ1;CASZ1	5'UTR;5'UTR	Open_sea	0.526741	0.779412	Hyper
cg20141509	NM_001079843;NM_017766	1	10781431	CASZ1;CASZ1	5'UTR;5'UTR	Open_sea	0.356609	0.802761	Hyper
cg24661860	NM_001079843;NM_017766	1	10784363	CASZ1;CASZ1	5'UTR;5'UTR	Open_sea	0.0906838	0.432582	Hyper
cg10234511	NM_001079843;NM_017766	1	10788801	CASZ1;CASZ1	5'UTR;5'UTR	Open_sea	0.188029	0.764521	Hyper
cg18437144	NM_001079843;NM_017766	1	10788928	CASZ1;CASZ1	5'UTR;5'UTR	Open_sea	0.278337	0.662945	Hyper
cg12760995	NM_001079843;NM_017766	1	10789713	CASZ1;CASZ1	5'UTR;5'UTR	Open_sea	0.508939	0.904502	Hyper
cg04090867	NM_001079843;NM_017766	1	10794229	CASZ1;CASZ1	5'UTR;5'UTR	Open_sea	0.682156	0.854988	Hyper
cg19253831	NM_001079843;NM_017766	1	10795020	CASZ1;CASZ1	5'UTR;5'UTR	Open_sea	0.417827	0.805435	Hyper
cg08537783	NM_001079843;NM_017766	1	10795394	CASZ1;CASZ1	5'UTR;5'UTR	Open_sea	0.190568	0.451064	Hyper
cg23051261	NM_001079843;NM_017766	1	10799025	CASZ1;CASZ1	5'UTR;5'UTR	Open_sea	0.717366	0.890429	Hyper
cg23690808	NM_001079843;NM_017766	1	10799738	CASZ1;CASZ1	5'UTR;5'UTR	Open_sea	0.419017	0.685053	Hyper
cg00003345	NM_001079843;NM_017766	1	10816499	CASZ1;CASZ1	5'UTR;5'UTR	Open_sea	0.315442	0.506934	Hyper
cg24073777	NM_001079843;NM_017766	1	10832698	CASZ1;CASZ1	5'UTR;5'UTR	Open_sea	0.435773	0.617152	Hyper
cg23957159	NM_001079843;NM_017766	1	10843154	CASZ1;CASZ1	5'UTR;5'UTR	Open_sea	0.472601	0.71128	Hyper
cg19682048	NM_000478	1	21836326	ALPL	5'UTR	Island	0.153581	0.322621	Hyper
cg22681190	NM_000478	1	21862932	ALPL	5'UTR	Open_sea	0.649637	0.286302	Hypo
cg22719004	NM_000478	1	21864788	ALPL	5'UTR	Open_sea	0.364241	0.168465	Hypo
cg14781605	NM_000478	1	21864896	ALPL	5'UTR	Open_sea	0.47901	0.211583	Hypo
cg01037895	NM_000478;NM_001127501	1	21877781	ALPL;ALPL	5'UTR;TSS200	Open_sea	0.659921	0.822977	Hyper
cg00831127	NM_004442;NM_017449	1	23038925	EPHB2;EPHB2	Body;Body	Shore	0.710054	0.436009	Hypo
cg07952381	NM_004442;NM_017449	1	23040723	EPHB2;EPHB2	Body;Body	Shore	0.772617	0.535732	Hypo
cg15639556	NM_004442;NM_017449	1	23080947	EPHB2;EPHB2	Body;Body	Open_sea	0.560616	0.807781	Hyper
cg02974898	NM_004442;NM_017449	1	23105600	EPHB2;EPHB2	Body;Body	Open_sea	0.493291	0.720335	Hyper
cg12717584	NM_004442;NM_017449	1	23122112	EPHB2;EPHB2	Body;Body	Open_sea	0.684256	0.85689	Hyper
cg13378083	NM_004442;NM_017449	1	23142734	EPHB2;EPHB2	Body;Body	Open_sea	0.299608	0.498802	Hyper
cg18156963	NM_004442;NM_017449	1	23153308	EPHB2;EPHB2	Body;Body	Open_sea	0.498581	0.651741	Hyper
cg15447913	NM_004442;NM_017449	1	23162550	EPHB2;EPHB2	Body;Body	Open_sea	0.283945	0.907325	Hyper
cg21298759	NM_020448	1	24741723	NIPAL3	TSS1500	Shore	0.504226	0.292491	Hypo
cg15697160	NM_020448	1	24743492	NIPAL3	5'UTR	Shore	0.471071	0.669318	Hyper
cg02336364	NM_020448	1	24764700	NIPAL3	Body	Open_sea	0.332522	0.813016	Hyper
cg25100011	NM_005610;NM_030786;NM_001135255;NM_001135256;NM_001161708	1	33146725	RBBP4;SYNC;RBBP4;RBBP4;SYNC	3'UTR;3'UTR;3'UTR;3'UTR;3'UTR	Open_sea	0.235632	0.86439	Hyper
cg05342835	NM_030786;NM_001161708	1	33160791	SYNC;SYNC	Body;Body	Open_sea	0.69822	0.411584	Hypo
cg04014002	NM_020888	1	33206468	KIAA1522	TSS1500	Shore	0.612818	0.843308	Hyper
cg16728604	NM_020888	1	33206504	KIAA1522	TSS1500	Shore	0.264378	0.46395	Hyper
cg06746774	NM_020888	1	33216950	KIAA1522	Body	Shore	0.917993	0.646958	Hypo
cg22048405	NM_020888	1	33226596	KIAA1522	Body	Open_sea	0.76434	0.55715	Hypo
cg09804503	NM_020888	1	33231313	KIAA1522	Body	Open_sea	0.3963	0.550163	Hyper
cg13629162	NM_020888	1	33234487	KIAA1522	Body	Shore	0.878873	0.676465	Hypo
cg05695699	NM_020888	1	33235324	KIAA1522	Body	Shore	0.208559	0.415676	Hyper
cg00423597	NM_020888	1	33235531	KIAA1522	Body	Island	0.60747	0.850061	Hyper
cg06100445	NM_032017	1	36807572	STK40	Body	Island	0.884388	0.656224	Hypo
cg17827328	NM_032017	1	36817299	STK40	Body	Open_sea	0.638575	0.859479	Hyper
cg08529481	NM_032017	1	36832173	STK40	5'UTR	Open_sea	0.216803	0.691834	Hyper
cg25722983	NM_032017	1	36840028	STK40	5'UTR	Open_sea	0.453217	0.643419	Hyper
cg13054119	NM_001038633	1	38098935	RSPO1	5'UTR	Shore	0.631616	0.263102	Hypo
cg17161617	NM_001038633	1	38101652	RSPO1	TSS1500	Shore	0.147147	0.460855	Hyper
cg25880954	NR_026878;NM_004474	1	47900630	MGC12982;FOXD2	TSS1500;TSS1500	Shore	0.81935	0.597295	Hypo
cg26518431	NR_026878;NM_004474	1	47901555	MGC12982;FOXD2	TSS1500;TSS200	Shore	0.842112	0.570896	Hypo
cg23659056	NR_026878;NM_004474	1	47901632	MGC12982;FOXD2	TSS1500;TSS200	Shore	0.83122	0.538165	Hypo
cg24114899	NR_026878;NM_004474;NM_004474	1	47901721	MGC12982;FOXD2;FOXD2	TSS1500;1stExon;5'UTR	Shore	0.840578	0.583973	Hypo
cg16342298	NM_004474;NM_004474	1	47902085	FOXD2;FOXD2	1stExon;5'UTR	Shore	0.86302	0.515025	Hypo
cg16076997	NM_004474	1	47905067	FOXD2	1stExon	Island	0.498032	0.177147	Hypo
cg15691862	NM_004474;NM_004474	1	47905438	FOXD2;FOXD2	3'UTR;1stExon	Island	0.936052	0.187455	Hypo
cg14513071	NM_004474;NM_004474	1	47905517	FOXD2;FOXD2	3'UTR;1stExon	Island	0.925276	0.397273	Hypo
cg02294302	NM_004474;NM_004474	1	47906276	FOXD2;FOXD2	3'UTR;1stExon	Shore	0.550332	0.397612	Hypo
cg24049468	NM_203464;NM_001005353;NM_013410	1	65615281	AK3L1;AK3L1;AK3L1	Body;Body;Body	Shore	0.454385	0.682355	Hyper
cg26524552	NM_203464;NM_001005353;NM_013410	1	65616297	AK3L1;AK3L1;AK3L1	Body;Body;Body	Shore	0.795743	0.620781	Hypo
cg26036018	NM_203464;NM_001005353;NM_013410	1	65641680	AK3L1;AK3L1;AK3L1	Body;Body;Body	Open_sea	0.665645	0.342765	Hypo
cg10716862	NM_203464;NM_001005353;NM_013410	1	65674876	AK3L1;AK3L1;AK3L1	Body;Body;Body	Open_sea	0.777943	0.606372	Hypo
cg06994324	NM_203464;NM_001005353;NM_013410	1	65682156	AK3L1;AK3L1;AK3L1	Body;Body;Body	Open_sea	0.796163	0.497171	Hypo
cg07956346	NM_032291	1	67001108	SGIP1	Body	Shore	0.627962	0.899691	Hyper
cg23217983	NM_032291	1	67018825	SGIP1	Body	Open_sea	0.399434	0.18996	Hypo
cg20812318	NM_032291	1	67072952	SGIP1	Body	Open_sea	0.433098	0.866171	Hyper
cg25030888	NM_032291	1	67156909	SGIP1	Body	Open_sea	0.480103	0.245989	Hypo
cg10802509	NM_032291	1	67178638	SGIP1	Body	Open_sea	0.662611	0.476532	Hypo
cg14254720	NM_032270	1	90097981	LRRC8C	TSS1500	Shore	0.295473	0.126952	Hypo
cg00064255	NM_032270	1	90100012	LRRC8C	5'UTR	Shore	0.829289	0.316411	Hypo
cg06804564	NM_032270	1	90100070	LRRC8C	5'UTR	Shore	0.658047	0.408202	Hypo
cg26233651	NM_032270	1	90137953	LRRC8C	5'UTR	Open_sea	0.130361	0.716376	Hyper
cg17176894	NM_032270	1	90160031	LRRC8C	Body	Open_sea	0.333653	0.849142	Hyper
cg01807748	NM_000350	1	94534645	ABCA4	Body	Open_sea	0.24632	0.795934	Hyper
cg04350215	NM_000350	1	94559714	ABCA4	Body	Open_sea	0.364719	0.778165	Hyper
cg09234454	NM_000350	1	94560697	ABCA4	Body	Open_sea	0.214967	0.735746	Hyper
cg12869058	NM_000350	1	94587872	ABCA4	TSS1500	Open_sea	0.885024	0.471455	Hypo
cg09360041	NM_000350	1	94587905	ABCA4	TSS1500	Open_sea	0.89689	0.384449	Hypo
cg17325318	NM_020775	1	109659927	KIAA1324	Body	Shore	0.601702	0.310488	Hypo
cg01778864	NM_020775	1	109729851	KIAA1324	Body	Open_sea	0.362389	0.525734	Hyper
cg08655800	NM_020775	1	109735314	KIAA1324	Body	Open_sea	0.218421	0.87257	Hyper
cg04403423	NM_001160233;NM_000701	1	116917619	ATP1A1;ATP1A1	Body;Body	Shore	0.906181	0.610358	Hypo
cg17469276	NM_001160234;NM_001160233;NM_000701	1	116925411	ATP1A1;ATP1A1;ATP1A1	TSS1500;Body;Body	Open_sea	0.815676	0.164238	Hypo
cg17107017	NM_001160234;NM_001160233;NM_000701	1	116925613	ATP1A1;ATP1A1;ATP1A1	TSS1500;Body;Body	Open_sea	0.909714	0.162013	Hypo
cg20309677	NM_001160234;NM_001160233;NM_000701	1	116925753	ATP1A1;ATP1A1;ATP1A1	TSS1500;Body;Body	Open_sea	0.909116	0.259266	Hypo
cg00253735	NM_000396	1	150779776	CTSK	5'UTR	Open_sea	0.222479	0.452098	Hyper
cg20802392	NM_000396	1	150780684	CTSK	5'UTR	Open_sea	0.0653848	0.2258	Hyper
cg20817941	NM_000396;NM_000396	1	150780718	CTSK;CTSK	1stExon;5'UTR	Open_sea	0.0863281	0.284367	Hyper
cg16516490	NM_000396	1	150781194	CTSK	TSS1500	Open_sea	0.112483	0.640872	Hyper
cg11946165	NM_000396	1	150781434	CTSK	TSS1500	Open_sea	0.124817	0.711709	Hyper
cg13201342	NM_178427;NM_178426;NM_001668;NM_000396	1	150782303	ARNT;ARNT;ARNT;CTSK	3'UTR;3'UTR;3'UTR;TSS1500	Open_sea	0.141555	0.412522	Hyper
cg00891995	NR_003062	1	153113262	SPRR2C	Body	Open_sea	0.461521	0.228033	Hypo
cg07804289	NR_003062	1	153114690	SPRR2C	TSS1500	Open_sea	0.619866	0.873289	Hyper
cg01411912	NM_019554;NM_002961	1	153517265	S100A4;S100A4	Body;Body	Open_sea	0.575031	0.791943	Hyper
cg23048494	NM_002961;NM_019554	1	153517384	S100A4;S100A4	5'UTR;5'UTR	Open_sea	0.253418	0.739545	Hyper
cg24691453	NM_019554;NM_002961	1	153518384	S100A4;S100A4	TSS200;TSS200	Open_sea	0.295207	0.833371	Hyper
cg18273417	NM_019554;NM_002961	1	153518418	S100A4;S100A4	TSS200;TSS200	Open_sea	0.102102	0.852884	Hyper
cg13091627	NM_019554;NM_002961	1	153518476	S100A4;S100A4	TSS200;TSS200	Open_sea	0.375086	0.800814	Hyper
cg07587610	NM_002961;NM_019554	1	153519020	S100A4;S100A4	TSS1500;TSS1500	Open_sea	0.727329	0.891429	Hyper
cg24935121	NM_207194;NM_207191;NM_207196;NM_001143687;NM_207197;NM_152494;NM_207195;NM_003815	1	155022635	ADAM15;ADAM15;ADAM15;DCST1;ADAM15;DCST1;ADAM15;ADAM15	TSS1500;TSS1500;TSS1500;Body;TSS1500;Body;TSS1500;TSS1500	Shore (Except for DCST1 which has a deranged Jersey Shore)	0.553408	0.393511	Hypo
cg27576241	NM_207194;NM_207196;NM_207197;NM_003815;NM_207195;NM_207191	1	155034570	ADAM15;ADAM15;ADAM15;ADAM15;ADAM15;ADAM15	Body;Body;Body;Body;Body;Body	Shore	0.351461	0.534533	Hyper
cg13069100	NM_207197;NM_182689;NM_207195;NM_207194;NM_182690;NM_207191;NM_207196;NM_005227;NM_003815	1	155035008	ADAM15;EFNA4;ADAM15;ADAM15;EFNA4;ADAM15;ADAM15;EFNA4;ADAM15	3'UTR;TSS1500;3'UTR;3'UTR;TSS1500;3'UTR;3'UTR;TSS1500;3'UTR	Island	0.0797455	0.344165	Hyper
cg06440960	NM_152280	1	155828926	SYT11	TSS1500	Shore	0.36797	0.205147	Hypo
cg26521129	NM_152280	1	155830797	SYT11	Body	Shore	0.148006	0.473174	Hyper
cg04234543	NM_006617	1	156638610	NES	3'UTR	Open_sea	0.514136	0.699298	Hyper
cg12080906	NM_006617	1	156646065	NES	Body	Shore	0.115444	0.457292	Hyper
cg07177437	NM_017625	1	160850377	ITLN1	Body	Open_sea	0.611352	0.839734	Hyper
cg21476940	NM_017625;NM_017625	1	160854954	ITLN1;ITLN1	5'UTR;1stExon	Open_sea	0.131007	0.338296	Hyper
cg10094191	NM_017625	1	160855148	ITLN1	TSS200	Open_sea	0.288471	0.619278	Hyper
cg11578532	NM_001113207;NM_001113205;NM_001113206	1	161008127	TSTD1;TSTD1;TSTD1	Body;Body;Body	Shore	0.700304	0.372279	Hypo
cg24411043	NM_001113207;NM_001113205;NM_001113206	1	161008297	TSTD1;TSTD1;TSTD1	Body;Body;Body	Shore	0.457992	0.245431	Hypo
cg00329300	NM_001113207;NM_001113205;NM_001113206	1	161008462	TSTD1;TSTD1;TSTD1	Body;Body;Body	Island	0.55772	0.191055	Hypo
cg11731300	NM_001113207;NM_001113205;NM_001113206	1	161008542	TSTD1;TSTD1;TSTD1	Body;Body;Body	Island	0.237042	0.0755588	Hypo
cg00446235	NM_001113207;NM_001113205;NM_001113206	1	161008644	TSTD1;TSTD1;TSTD1	Body;Body;Body	Island	0.28117	0.117244	Hypo
cg13466383	NM_001113205;NM_001113207;NM_001113207;NM_001113205;NM_001113206;NM_001113206	1	161008705	TSTD1;TSTD1;TSTD1;TSTD1;TSTD1;TSTD1	5'UTR;1stExon;5'UTR;1stExon;1stExon;5'UTR	Island	0.482739	0.137284	Hypo
cg27180868	NM_001113205;NM_001113207;NM_001113207;NM_001113205;NM_001113206;NM_001113206	1	161008750	TSTD1;TSTD1;TSTD1;TSTD1;TSTD1;TSTD1	5'UTR;1stExon;5'UTR;1stExon;1stExon;5'UTR	Island	0.4284	0.119067	Hypo
cg24161057	NM_001113206;NM_001113205;NM_001113207	1	161008811	TSTD1;TSTD1;TSTD1	TSS200;TSS200;TSS200	Island	0.479002	0.0959989	Hypo
cg13906823	NM_001113206;NM_001113205;NM_001113207	1	161008824	TSTD1;TSTD1;TSTD1	TSS200;TSS200;TSS200	Island	0.576605	0.117494	Hypo
cg12426196	NM_001113206;NM_001113205;NM_001113207	1	161008826	TSTD1;TSTD1;TSTD1	TSS200;TSS200;TSS200	Island	0.493787	0.138277	Hypo
cg13458210	NM_001113207;NM_207005;NM_001113205;NM_001113206;NM_007122	1	161010071	TSTD1;USF1;TSTD1;TSTD1;USF1	TSS1500;Body;TSS1500;TSS1500;Body	Shore	0.808722	0.617989	Hypo
cg04353106	NM_003617	1	163136667	RGS5	Body	Open_sea	0.210134	0.690589	Hyper
cg10759651	NM_003617	1	163144950	RGS5	Body	Open_sea	0.56641	0.410447	Hypo
cg00250483	NM_003617	1	163172914	RGS5	TSS200	Open_sea	0.68855	0.372697	Hypo
cg24901474	NM_003617	1	163173040	RGS5	TSS200	Open_sea	0.801804	0.566262	Hypo
cg15514848	NM_002021	1	171217555	FMO1	TSS200	Open_sea	0.896947	0.401052	Hypo
cg04413226	NM_002021	1	171217592	FMO1	TSS200	Open_sea	0.824011	0.331922	Hypo
cg11192688	NM_002021	1	171226702	FMO1	5'UTR	Open_sea	0.609012	0.289122	Hypo
cg23933289	NM_014864	1	178998656	FAM20B	5'UTR	Shore	0.89802	0.243916	Hypo
cg24108508	NM_014864	1	179016233	FAM20B	Body	Open_sea	0.794811	0.315765	Hypo
cg10312498	NM_015101	1	183957982	GLT25D2	Body	Open_sea	0.673653	0.845898	Hyper
cg25605307	NM_015101	1	183965312	GLT25D2	Body	Open_sea	0.610477	0.843463	Hyper
cg12222949	NM_015101	1	184005360	GLT25D2	Body	Island	0.666329	0.424665	Hypo
cg01068808	NM_015101	1	184007101	GLT25D2	TSS1500	Shore	0.847621	0.664591	Hypo
cg26524547	NM_018085	1	201820022	IPO9	Body	Open_sea	0.835613	0.346898	Hypo
cg26915799	NM_018085	1	201852272	IPO9	3'UTR	Open_sea	0.228006	0.433778	Hyper
cg07026666	NM_005686	1	204050380	SOX13	5'UTR	Open_sea	0.332482	0.705377	Hyper
cg04918708	NM_005686	1	204057900	SOX13	5'UTR	Open_sea	0.490282	0.892619	Hyper
cg22346959	NM_005686	1	204082391	SOX13	Body	Open_sea	0.625958	0.807302	Hyper
cg24047926	NM_005686	1	204095587	SOX13	3'UTR	Open_sea	0.437676	0.633619	Hyper
cg14181289	NM_015090;NM_001160333;NM_001005388;NM_001005389;NM_001160332	1	204799888	NFASC;NFASC;NFASC;NFASC;NFASC	5'UTR;5'UTR;5'UTR;5'UTR;5'UTR	Shore	0.523853	0.755739	Hyper
cg05663480	NM_015090;NM_001160333;NM_001005388;NM_001005389;NM_001160332	1	204803813	NFASC;NFASC;NFASC;NFASC;NFASC	5'UTR;5'UTR;5'UTR;5'UTR;5'UTR	Open_sea	0.664591	0.872992	Hyper
cg27426044	NM_015090;NM_001160333;NM_001005388;NM_001005389;NM_001160332	1	204839864	NFASC;NFASC;NFASC;NFASC;NFASC	5'UTR;5'UTR;5'UTR;5'UTR;5'UTR	Open_sea	0.831761	0.65866	Hypo
cg12046837	NM_015090;NM_001160333;NM_001005388;NM_001005389;NM_001160332	1	204839875	NFASC;NFASC;NFASC;NFASC;NFASC	5'UTR;5'UTR;5'UTR;5'UTR;5'UTR	Open_sea	0.796202	0.622512	Hypo
cg08915824	NM_015090;NM_001160333;NM_001005388;NM_001005389;NM_001160331;NM_001160332	1	204911863	NFASC;NFASC;NFASC;NFASC;NFASC;NFASC	5'UTR;5'UTR;5'UTR;5'UTR;TSS1500;5'UTR	Open_sea	0.732813	0.436814	Hypo
cg10567964	NM_018203	1	205312695	KLHDC8A	Body	Island	0.412514	0.847947	Hyper
cg21538450	NM_018203	1	205313833	KLHDC8A	5'UTR	Shore	0.656416	0.392619	Hypo
cg09502111	NM_018203	1	205326624	KLHDC8A	TSS1500	Open_sea	0.57118	0.348707	Hypo
cg16524005	NM_018203	1	205326641	KLHDC8A	TSS1500	Open_sea	0.752007	0.444822	Hypo
cg24692170	NM_018203	1	205327054	KLHDC8A	TSS1500	Open_sea	0.861348	0.516252	Hypo
cg02743029	NM_019605;NR_024337	1	210405212	SERTAD4;C1orf133	TSS1500;Body	Shore	0.159727	0.469456	Hyper
cg05723989	NR_024337;NM_019605	1	210407677	C1orf133;SERTAD4	TSS1500;5'UTR	Shore	0.752314	0.358905	Hypo
cg16174106	NM_018194;NM_001170564;NM_001170580;NM_001170588;NM_001122834;NM_001170587	1	210503830	HHAT;HHAT;HHAT;HHAT;HHAT;HHAT	5'UTR;5'UTR;5'UTR;5'UTR;5'UTR;Body	Shore	0.425679	0.245413	Hypo
cg04776040	NM_001170580;NM_001170588;NM_018194;NM_001122834;NM_001170587;NM_001170564	1	210607796	HHAT;HHAT;HHAT;HHAT;HHAT;HHAT	Body;Body;Body;Body;Body;Body	Open_sea	0.51058	0.33692	Hypo
cg16166061	NM_001170580;NM_001170588;NM_018194;NM_001122834;NM_001170587;NM_001170564	1	210612391	HHAT;HHAT;HHAT;HHAT;HHAT;HHAT	Body;Body;Body;Body;Body;Body	Open_sea	0.0803074	0.30133	Hyper
cg16395183	NM_001170580;NM_001170588;NM_018194;NM_001122834;NM_001170587;NM_001170564	1	210771699	HHAT;HHAT;HHAT;HHAT;HHAT;HHAT	Body;Body;Body;Body;Body;Body	Open_sea	0.100496	0.538811	Hyper
cg05380808	NM_001170580;NM_001170588;NM_018194;NM_001122834;NM_001170587;NM_001170564	1	210820877	HHAT;HHAT;HHAT;HHAT;HHAT;HHAT	Body;Body;Body;Body;Body;Body	Open_sea	0.325875	0.653832	Hyper
cg03048947	NM_194442;NM_002296	1	225611366	LBR;LBR	Body;Body	Shore	0.689062	0.879144	Hyper
cg24834199	NM_194442;NM_002296	1	225613299	LBR;LBR	5'UTR;5'UTR	Shore	0.328672	0.676567	Hyper
cg11385536	NM_020247	1	227133801	CABC1	5'UTR	Open_sea	0.41262	0.575464	Hyper
cg00786909	NM_020247	1	227163427	CABC1	Body	Shore	0.676214	0.830803	Hyper
cg24674680	NM_020247	1	227174512	CABC1	3'UTR	Open_sea	0.170553	0.532302	Hyper
cg18765906	NM_002508	1	236175393	NID1	Body	Open_sea	0.365871	0.807311	Hyper
cg13081429	NM_002508	1	236175585	NID1	Body	Open_sea	0.708335	0.890935	Hyper
cg11706717	NM_002508	1	236203666	NID1	Body	Open_sea	0.357999	0.853727	Hyper
cg22129571	NM_002508	1	236215502	NID1	Body	Open_sea	0.481545	0.668803	Hyper
cg23028178	NM_002508	1	236229267	NID1	TSS1500	Shore	0.68897	0.433962	Hypo
cg19249231	NM_003272	1	236304341	GPR137B	TSS1500	Shore	0.762147	0.280577	Hypo
cg16044595	NM_003272	1	236304396	GPR137B	TSS1500	Shore	0.32625	0.11892	Hypo
cg23646820	NM_003272	1	236304503	GPR137B	TSS1500	Shore	0.419664	0.134064	Hypo
cg04077303	NM_003272	1	236308094	GPR137B	Body	Shore	0.536991	0.826785	Hyper
cg07921235	NM_024027;NM_199235	2	3642098	COLEC11;COLEC11	TSS1500;TSS1500	Shore	0.742626	0.458749	Hypo
cg03579365	NM_024027;NM_199235	2	3642211	COLEC11;COLEC11	TSS1500;TSS1500	Shore	0.515079	0.316024	Hypo
cg24755996	NM_024027;NM_199235	2	3642967	COLEC11;COLEC11	5'UTR;5'UTR	Shore	0.670466	0.457686	Hypo
cg14264023	NM_024027;NM_199235	2	3649318	COLEC11;COLEC11	5'UTR;5'UTR	Open_sea	0.417748	0.74428	Hyper
cg21151163	NM_024027;NM_199235	2	3649407	COLEC11;COLEC11	5'UTR;5'UTR	Open_sea	0.329805	0.658956	Hyper
cg01745480	NM_024027;NM_199235	2	3683030	COLEC11;COLEC11	Body;Body	Island	0.674174	0.499507	Hypo
cg27472937	NM_024027;NM_199235	2	3683119	COLEC11;COLEC11	Body;Body	Island	0.70907	0.550105	Hypo
cg24048627	NM_024027;NM_199235	2	3683186	COLEC11;COLEC11	Body;Body	Island	0.777543	0.542781	Hypo
cg09256862	NM_024027;NM_199235	2	3683283	COLEC11;COLEC11	Body;Body	Island	0.767016	0.468425	Hypo
cg01268866	NM_024027;NM_199235	2	3683757	COLEC11;COLEC11	Body;Body	Shore	0.911319	0.67467	Hypo
cg02414889	NM_014746	2	7059030	RNF144A	5'UTR	Shore	0.480846	0.665996	Hyper
cg08182975	NM_014746	2	7164527	RNF144A	Body	Open_sea	0.710141	0.386874	Hypo
cg20995753	NM_014746	2	7164586	RNF144A	Body	Open_sea	0.793184	0.523796	Hypo
cg18022012	NM_002149;NM_134421	2	10444757	HPCAL1;HPCAL1	5'UTR;5'UTR	Shore	0.071337	0.262865	Hyper
cg16246488	NM_002149;NM_134421	2	10444921	HPCAL1;HPCAL1	5'UTR;5'UTR	Shore	0.105075	0.301026	Hyper
cg18969008	NM_002149;NM_134421	2	10445016	HPCAL1;HPCAL1	5'UTR;5'UTR	Shore	0.22721	0.653932	Hyper
cg14118850	NM_002149;NM_134421	2	10447890	HPCAL1;HPCAL1	5'UTR;5'UTR	Shore	0.509034	0.215649	Hypo
cg04618171	NM_002149;NM_134421	2	10470465	HPCAL1;HPCAL1	5'UTR;5'UTR	Open_sea	0.313703	0.883522	Hyper
cg08478685	NM_002149;NM_134421	2	10471301	HPCAL1;HPCAL1	5'UTR;5'UTR	Open_sea	0.495039	0.780893	Hyper
cg02101833	NM_002149;NM_134421	2	10471388	HPCAL1;HPCAL1	5'UTR;5'UTR	Open_sea	0.398228	0.751411	Hyper
cg01641286	NM_002149;NM_134421	2	10483916	HPCAL1;HPCAL1	5'UTR;5'UTR	Open_sea	0.749428	0.908876	Hyper
cg10283844	NM_002149;NM_134421	2	10487314	HPCAL1;HPCAL1	5'UTR;5'UTR	Open_sea	0.238401	0.91772	Hyper
cg11938718	NM_002149;NM_134421	2	10526453	HPCAL1;HPCAL1	5'UTR;5'UTR	Open_sea	0.377751	0.729138	Hyper
cg05616379	NM_002246	2	26943660	KCNK3	Body	Open_sea	0.312736	0.601806	Hyper
cg10356210	NM_002246	2	26946568	KCNK3	Body	Shore	0.840181	0.665116	Hypo
cg11273176	NM_002246	2	26947126	KCNK3	Body	Shore	0.179212	0.343011	Hyper
cg08605458	NM_002246	2	26949714	KCNK3	Body	Shore	0.80345	0.595581	Hypo
cg23136742	NM_002246	2	26950956	KCNK3	Body	Island	0.946119	0.719149	Hypo
cg27485108	NM_002246	2	26951130	KCNK3	Body	Island	0.764391	0.34032	Hypo
cg18712919	NM_199191;NM_199193;NM_004899;NM_199194;NM_022128;NM_199192	2	28112170	BRE;BRE;BRE;BRE;RBKS;BRE	TSS1500;TSS1500;TSS1500;TSS1500;Body;TSS1500	Shore	0.78463	0.39924	Hypo
cg16185457	NM_199192;NM_199193;NM_199191;NM_004899;NM_199194	2	28200724	BRE;BRE;BRE;BRE;BRE	Body;Body;Body;Body;Body	Open_sea	0.0896391	0.538331	Hyper
cg10827768	NM_199192;NM_199193;NM_199191;NM_004899;NM_199194	2	28387339	BRE;BRE;BRE;BRE;BRE	Body;Body;Body;Body;Body	Open_sea	0.115923	0.474845	Hyper
cg20657709	NM_199192;NM_199193;NM_199191;NM_004899;NM_199194	2	28509570	BRE;BRE;BRE;BRE;BRE	Body;Body;Body;Body;Body	Open_sea	0.594243	0.345334	Hypo
cg17862837	NM_199193;NM_004899;NM_199191;NM_199194;NM_199192	2	28550531	BRE;BRE;BRE;BRE;BRE	3'UTR;3'UTR;Body;Body;3'UTR	Open_sea	0.424945	0.676111	Hyper
cg09386458	NM_012413	2	37571178	QPCT	TSS1500	Shore	0.557298	0.913044	Hyper
cg22629987	NM_012413	2	37571677	QPCT	TSS200	Island	0.126011	0.300152	Hyper
cg25727520	NM_012413	2	37576821	QPCT	Body	Open_sea	0.174577	0.776832	Hyper
cg11656478	NM_000104	2	38297759	CYP1B1	3'UTR	Shore	0.564897	0.90428	Hyper
cg14407177	NM_000104	2	38298023	CYP1B1	Body	Shore	0.620132	0.912027	Hyper
cg02162897	NM_000104	2	38300537	CYP1B1	Body	Shore	0.388268	0.843191	Hyper
cg20408276	NM_000104	2	38300586	CYP1B1	Body	Shore	0.377464	0.81774	Hyper
cg00565882	NM_000104	2	38300707	CYP1B1	Body	Shore	0.33308	0.637406	Hyper
cg09799983	NM_000104	2	38301756	CYP1B1	Body	Island	0.298515	0.06183	Hypo
cg12802310	NM_000104	2	38304720	CYP1B1	TSS1500	Shore	0.202564	0.685036	Hyper
cg05062676	NM_000104	2	38304725	CYP1B1	TSS1500	Shore	0.211939	0.849277	Hyper
cg21715189	NM_000104	2	38304802	CYP1B1	TSS1500	Shore	0.427045	0.73456	Hyper
cg26144569	NM_000104	2	38304804	CYP1B1	TSS1500	Shore	0.435627	0.86775	Hyper
cg14738493	NM_001142650;NM_138394	2	38818738	HNRPLL;HNRPLL	Body;Body	Open_sea	0.881491	0.461759	Hypo
cg20313856	NM_001142650;NM_138394	2	38825345	HNRPLL;HNRPLL	Body;Body	Shore	0.200627	0.727943	Hyper
cg15243721	NM_019063;NM_001145076	2	42396143	EML4;EML4	TSS1500;TSS1500	Shore	0.706735	0.5543	Hypo
cg04741211	NM_001145076;NM_019063	2	42399049	EML4;EML4	Body;Body	Shore	0.208798	0.523062	Hyper
cg15425670	NM_001145076;NM_019063	2	42461109	EML4;EML4	Body;Body	Open_sea	0.849121	0.402045	Hypo
cg00820919	NM_172069	2	43863839	PLEKHH2	TSS1500	Shore	0.43113	0.217399	Hypo
cg04520370	NM_172069	2	43876954	PLEKHH2	Body	Open_sea	0.710465	0.493163	Hypo
cg17110364	NM_172069;NM_001101330	2	43903227	PLEKHH2;LOC728819	Body;1stExon	Open_sea	0.132244	0.501711	Hyper
cg09325404	NM_172069;NM_001101330	2	43903470	PLEKHH2;LOC728819	Body;TSS200	Open_sea	0.0637842	0.305969	Hyper
cg11267669	NM_172069;NM_001101330	2	43903524	PLEKHH2;LOC728819	Body;TSS200	Open_sea	0.0830441	0.342761	Hyper
cg14230606	NM_172069;NM_001101330	2	43903526	PLEKHH2;LOC728819	Body;TSS200	Open_sea	0.0818576	0.438676	Hyper
cg20563666	NM_172069;NM_001101330	2	43903842	PLEKHH2;LOC728819	Body;TSS1500	Open_sea	0.0737182	0.374853	Hyper
cg14454477	NM_172069;NM_001101330	2	43903900	PLEKHH2;LOC728819	Body;TSS1500	Open_sea	0.0917071	0.378054	Hyper
cg08726338	NM_172069;NM_001101330	2	43904011	PLEKHH2;LOC728819	Body;TSS1500	Open_sea	0.103344	0.547889	Hyper
cg05939149	NM_172069	2	43986106	PLEKHH2	Body	Open_sea	0.0880277	0.817305	Hyper
cg00916179	NM_172069	2	43992805	PLEKHH2	3'UTR	Open_sea	0.527586	0.719242	Hyper
cg12256705	NM_005400	2	45926674	PRKCE	Body	Open_sea	0.40542	0.672071	Hyper
cg03075156	NM_005400	2	45986586	PRKCE	Body	Open_sea	0.128879	0.51845	Hyper
cg12269743	NM_005400	2	45992130	PRKCE	Body	Open_sea	0.331564	0.892998	Hyper
cg00040103	NM_005400	2	46040236	PRKCE	Body	Open_sea	0.487626	0.725927	Hyper
cg08845722	NM_005400	2	46041801	PRKCE	Body	Open_sea	0.178193	0.702499	Hyper
cg15549075	NM_005400	2	46098874	PRKCE	Body	Open_sea	0.568041	0.79397	Hyper
cg13480738	NM_005400	2	46110087	PRKCE	Body	Open_sea	0.0959464	0.301584	Hyper
cg14536764	NM_005400	2	46229463	PRKCE	Body	Open_sea	0.670637	0.288507	Hypo
cg08900316	NM_005400	2	46301083	PRKCE	Body	Open_sea	0.312868	0.728746	Hyper
cg00518941	NM_005400	2	46361964	PRKCE	Body	Open_sea	0.325362	0.655764	Hyper
cg12428440	NM_005400	2	46370979	PRKCE	Body	Open_sea	0.730261	0.915987	Hyper
cg21218883	NM_005400	2	46378287	PRKCE	Body	Open_sea	0.510394	0.769638	Hyper
cg09999348	NM_005400	2	46398848	PRKCE	Body	Open_sea	0.172071	0.336389	Hyper
cg00409434	NM_005400	2	46414317	PRKCE	3'UTR	Open_sea	0.385145	0.229371	Hypo
cg07894334	NM_014011;NM_144949	2	46925333	SOCS5;SOCS5	TSS1500;TSS1500	Shore	0.240313	0.0857114	Hypo
cg27496793	NM_144949;NM_144949;NM_014011	2	46926433	SOCS5;SOCS5;SOCS5	5'UTR;1stExon;5'UTR	Island	0.171633	0.357732	Hyper
cg18206867	NM_006577	2	62422351	B3GNT2	TSS1500	Island	0.715922	0.526958	Hypo
cg25240172	NM_006577	2	62435157	B3GNT2	5'UTR	Open_sea	0.271797	0.577918	Hyper
cg25521400	NM_006577	2	62445279	B3GNT2	5'UTR	Open_sea	0.0927002	0.30557	Hyper
cg10184289	NM_014755	2	64870490	SERTAD2	5'UTR	Open_sea	0.771479	0.329617	Hypo
cg18462521	NM_014755	2	64879911	SERTAD2	5'UTR	Shore	0.29909	0.0666258	Hypo
cg11357542	NM_002398	2	66669737	MEIS1	Body	Shore	0.170391	0.757102	Hyper
cg01271812	NM_002398	2	66671478	MEIS1	Body	Shore	0.0635367	0.518419	Hyper
cg09535924	NM_002398	2	66671659	MEIS1	Body	Shore	0.0391522	0.515406	Hyper
cg12082609	NM_002398	2	66671727	MEIS1	Body	Shore	0.0728242	0.556544	Hyper
cg09550083	NM_002398	2	66672337	MEIS1	Body	Shore	0.0652114	0.656033	Hyper
cg06994420	NM_002398	2	66672553	MEIS1	Body	Island	0.0306168	0.547487	Hyper
cg10464312	NM_002398	2	66672688	MEIS1	Body	Island	0.110144	0.542157	Hyper
cg14775296	NM_002398	2	66672841	MEIS1	Body	Island	0.0271004	0.301227	Hyper
cg06833110	NM_002398	2	66673316	MEIS1	Body	Island	0.0269371	0.490963	Hyper
cg02551743	NM_002398	2	66673428	MEIS1	Body	Island	0.0678168	0.531665	Hyper
cg04751149	NM_002398	2	66673449	MEIS1	Body	Island	0.0712085	0.493121	Hyper
cg08238215	NM_002398	2	66673985	MEIS1	Body	Shore	0.082658	0.542639	Hyper
cg14553338	NM_002398	2	66689807	MEIS1	Body	Open_sea	0.345846	0.786039	Hyper
cg12055515	NM_002398	2	66735203	MEIS1	Body	Open_sea	0.0954682	0.330541	Hyper
cg09170232	NM_002398	2	66759368	MEIS1	Body	Open_sea	0.486244	0.872223	Hyper
cg06919693	NM_002398	2	66763598	MEIS1	Body	Open_sea	0.611994	0.782751	Hyper
cg01863674	NM_002398	2	66765310	MEIS1	Body	Open_sea	0.638381	0.915832	Hyper
cg04732596	NM_002398	2	66789740	MEIS1	Body	Open_sea	0.273912	0.832895	Hyper
cg05395210	NM_001007231;NM_014882;NM_001166276;NM_001166277	2	69002378	ARHGAP25;ARHGAP25;ARHGAP25;ARHGAP25	Body;1stExon;1stExon;Body	Open_sea	0.462231	0.207484	Hypo
cg17754943	NM_014882;NM_001007231;NM_001166276;NM_001166277	2	69046817	ARHGAP25;ARHGAP25;ARHGAP25;ARHGAP25	Body;Body;Body;Body	Open_sea	0.881395	0.286689	Hypo
cg00999152	NM_019885	2	72369887	CYP26B1	Body	Shore	0.76549	0.612042	Hypo
cg22856324	NM_019885	2	72371255	CYP26B1	Body	Island	0.244713	0.597952	Hyper
cg22979783	NM_019885	2	72371261	CYP26B1	Body	Island	0.199764	0.566832	Hyper
cg22540115	NM_019885	2	72371477	CYP26B1	Body	Island	0.277138	0.427999	Hyper
cg15777261	NR_029402;NR_029403;NM_001009570;NM_006429;NM_001166284;NM_001166285	2	73462569	CCT7;CCT7;CCT7;CCT7;CCT7;CCT7	Body;Body;Body;Body;Body;5'UTR	Shore	0.744332	0.545323	Hypo
cg19515186	NM_001166285;NR_029402;NR_029403;NM_001009570;NM_006429;NM_001166284	2	73478549	CCT7;CCT7;CCT7;CCT7;CCT7;CCT7	Body;Body;Body;Body;Body;Body	Open_sea	0.862851	0.515119	Hypo
cg26801943	NM_004263	2	74880862	SEMA4F	TSS1500	Shore	0.418185	0.232439	Hypo
cg01477253	NM_004263	2	74885882	SEMA4F	Body	Shore	0.687429	0.874553	Hyper
cg01942372	NM_004987	2	109203501	LIMS1	TSS1500	Open_sea	0.274919	0.636421	Hyper
cg00585790	NM_004987;NM_004987	2	109204845	LIMS1;LIMS1	1stExon;5'UTR	Open_sea	0.694033	0.228112	Hypo
cg10879348	NM_004987	2	109251064	LIMS1	5'UTR	Open_sea	0.340393	0.708527	Hyper
cg05310309	NM_004987	2	109257429	LIMS1	5'UTR	Open_sea	0.193785	0.591732	Hyper
cg02785604	NM_032995;NM_015320	2	131676136	ARHGEF4;ARHGEF4	5'UTR;5'UTR	Shore	0.808465	0.630869	Hypo
cg21559452	NM_032995;NM_015320	2	131688463	ARHGEF4;ARHGEF4	5'UTR;5'UTR	Open_sea	0.757077	0.38303	Hypo
cg18754629	NM_032995;NM_015320	2	131688506	ARHGEF4;ARHGEF4	5'UTR;5'UTR	Open_sea	0.466515	0.301816	Hypo
cg06044945	NM_032995;NM_015320	2	131722957	ARHGEF4;ARHGEF4	Body;Body	Shore	0.607146	0.353024	Hypo
cg08310581	NM_032995;NM_015320	2	131797438	ARHGEF4;ARHGEF4	Body;Body	Island	0.386524	0.636284	Hyper
cg20794334	NM_032995;NM_015320	2	131797972	ARHGEF4;ARHGEF4	Body;Body	Island	0.505488	0.760218	Hyper
cg25464702	NM_032995;NM_015320	2	131798087	ARHGEF4;ARHGEF4	Body;Body	Island	0.553421	0.802097	Hyper
cg23415434	NM_032995;NM_015320	2	131798869	ARHGEF4;ARHGEF4	Body;Body	Shore	0.745765	0.897195	Hyper
cg17730764	NM_005168	2	151334267	RND3	Body	Open_sea	0.712051	0.863387	Hyper
cg26784822	NM_005168	2	151340750	RND3	Body	Shore	0.331249	0.833917	Hyper
cg14660163	NM_002897;NM_016836	2	161150008	RBMS1;RBMS1	Body;Body	Open_sea	0.57511	0.856361	Hyper
cg10582795	NM_002897;NM_016836	2	161172036	RBMS1;RBMS1	Body;Body	Open_sea	0.499283	0.860742	Hyper
cg18172516	NM_002897;NM_016836	2	161214856	RBMS1;RBMS1	Body;Body	Open_sea	0.202875	0.591756	Hyper
cg08095566	NM_002897;NM_016836	2	161221369	RBMS1;RBMS1	Body;Body	Open_sea	0.380011	0.681212	Hyper
cg26055370	NM_002897;NM_016836	2	161233779	RBMS1;RBMS1	Body;Body	Open_sea	0.610738	0.454558	Hypo
cg00335252	NM_002897;NM_016836	2	161245200	RBMS1;RBMS1	Body;Body	Open_sea	0.244187	0.683469	Hyper
cg08035195	NM_002897;NM_016836	2	161262014	RBMS1;RBMS1	Body;Body	Shore	0.40708	0.682398	Hyper
cg03157115	NM_002897;NM_016836	2	161265247	RBMS1;RBMS1	Body;Body	Shore	0.290436	0.762856	Hyper
cg19506623	NM_002897;NM_016836	2	161265259	RBMS1;RBMS1	Body;Body	Shore	0.152525	0.78351	Hyper
cg18852574	NM_002897;NM_016836	2	161265289	RBMS1;RBMS1	Body;Body	Shore	0.363709	0.834543	Hyper
cg02696675	NM_002897;NM_016836	2	161265366	RBMS1;RBMS1	Body;Body	Shore	0.501195	0.889163	Hyper
cg23489137	NM_002897;NM_016836	2	161290449	RBMS1;RBMS1	Body;Body	Open_sea	0.318304	0.758189	Hyper
cg13165846	NM_002897;NM_016836	2	161328958	RBMS1;RBMS1	Body;Body	Open_sea	0.301732	0.608889	Hyper
cg02048613	NM_002897;NM_016836	2	161343862	RBMS1;RBMS1	Body;Body	Open_sea	0.504632	0.714958	Hyper
cg19241089	NM_002897;NM_016836	2	161351392	RBMS1;RBMS1	TSS1500;TSS1500	Shore	0.725498	0.908312	Hyper
cg11778734	NM_003387;NM_001077269	2	175439522	WIPF1;WIPF1	Body;Body	Open_sea	0.578996	0.357714	Hypo
cg27305009	NM_003387;NM_001077269	2	175471320	WIPF1;WIPF1	5'UTR;5'UTR	Open_sea	0.154285	0.563195	Hyper
cg13821008	NM_003387;NM_001077269	2	175499113	WIPF1;WIPF1	5'UTR;5'UTR	Open_sea	0.64075	0.808495	Hyper
cg03983223	NM_003387;NM_003387;NM_001077269	2	175499283	WIPF1;WIPF1;WIPF1	1stExon;5'UTR;5'UTR	Open_sea	0.164087	0.482277	Hyper
cg14035238	NM_001077269;NM_003387	2	175499365	WIPF1;WIPF1	5'UTR;TSS200	Open_sea	0.215794	0.614254	Hyper
cg27117828	NM_001077269;NM_003387	2	175499377	WIPF1;WIPF1	5'UTR;TSS200	Open_sea	0.141908	0.436209	Hyper
cg20649017	NM_002148	2	176980837	HOXD10	TSS1500	Island	0.0678019	0.473703	Hyper
cg03918304	NM_002148	2	176981654	HOXD10	1stExon	Shore	0.102495	0.524094	Hyper
cg17489939	NM_002148	2	176981919	HOXD10	1stExon	Shore	0.155685	0.652313	Hyper
cg02249732	NM_002148	2	176982108	HOXD10	1stExon	Island	0.164774	0.365188	Hyper
cg10125317	NM_002148	2	176982230	HOXD10	1stExon	Island	0.107511	0.455118	Hyper
cg25953239	NM_002148	2	176982342	HOXD10	Body	Island	0.0883	0.377457	Hyper
cg06479254	NM_002148	2	176983285	HOXD10	Body	Shore	0.353472	0.904065	Hyper
cg23105697	NM_002148	2	176983519	HOXD10	Body	Shore	0.141214	0.868808	Hyper
cg10393811	NM_002148	2	176983927	HOXD10	Body	Shore	0.0980136	0.860181	Hyper
cg08992581	NM_002148	2	176983949	HOXD10	Body	Shore	0.14499	0.666075	Hyper
cg06005169	NM_002148	2	176984634	HOXD10	3'UTR	Shore	0.347186	0.833247	Hyper
cg00872532	NM_016315	2	189168448	GULP1	5'UTR	Open_sea	0.72986	0.9221	Hyper
cg09305096	NM_016315	2	189191655	GULP1	5'UTR	Open_sea	0.336415	0.776827	Hyper
cg04546573	NM_016315	2	189198567	GULP1	5'UTR	Open_sea	0.363451	0.763156	Hyper
cg19202813	NM_016315	2	189216616	GULP1	5'UTR	Open_sea	0.443588	0.866686	Hyper
cg13698212	NM_016315	2	189229123	GULP1	5'UTR	Open_sea	0.447964	0.894793	Hyper
cg21218363	NM_016315	2	189247165	GULP1	5'UTR	Open_sea	0.143769	0.795716	Hyper
cg04322162	NM_016315	2	189315917	GULP1	5'UTR	Open_sea	0.221292	0.623587	Hyper
cg18413212	NM_016315	2	189382445	GULP1	Body	Open_sea	0.615536	0.884011	Hyper
cg09563893	NM_016315	2	189434064	GULP1	Body	Open_sea	0.694717	0.893229	Hyper
cg04004830	NM_004657	2	192711243	SDPR	1stExon	Open_sea	0.882036	0.433547	Hypo
cg07488576	NM_004657	2	192711481	SDPR	1stExon	Open_sea	0.800818	0.267439	Hypo
cg18843739	NM_004657	2	192712530	SDPR	TSS1500	Open_sea	0.509545	0.214143	Hypo
cg23649088	NM_153689	2	200775458	C2orf69	TSS1500	Shore	0.585686	0.788882	Hyper
cg17644776	NM_153689	2	200775616	C2orf69	TSS1500	Shore	0.472622	0.633525	Hyper
cg13143872	NM_153689	2	200778865	C2orf69	Body	Shore	0.42846	0.159586	Hypo
cg25957058	NM_001098199;NM_005279	2	207040811	GPR1;GPR1	3'UTR;3'UTR	Open_sea	0.831685	0.681172	Hypo
cg23155767	NM_001098199;NM_005279	2	207083231	GPR1;GPR1	TSS1500;TSS1500	Open_sea	0.76789	0.923736	Hyper
cg00935043	NM_005544	2	227598603	IRS1	3'UTR	Open_sea	0.916628	0.5679	Hypo
cg14880788	NM_005544	2	227633016	IRS1	3'UTR	Open_sea	0.865403	0.649329	Hypo
cg22386281	NM_005544	2	227652132	IRS1	3'UTR	Shore	0.643213	0.870724	Hyper
cg11996390	NM_005544	2	227654510	IRS1	3'UTR	Shore	0.66621	0.846156	Hyper
cg00305996	NM_005544	2	227655319	IRS1	3'UTR	Shore	0.395043	0.721885	Hyper
cg17848496	NM_005544	2	227661213	IRS1	1stExon	Shore	0.0908863	0.292547	Hyper
cg00912573	NM_005544	2	227661291	IRS1	1stExon	Shore	0.0957186	0.401686	Hyper
cg14078053	NM_005544	2	227661656	IRS1	1stExon	Shore	0.12709	0.309297	Hyper
cg14283647	NM_005544	2	227662014	IRS1	1stExon	Shore	0.101848	0.357925	Hyper
cg04129548	NM_005544	2	227662083	IRS1	1stExon	Island	0.112049	0.372832	Hyper
cg00727310	NM_005544	2	227662704	IRS1	1stExon	Island	0.139862	0.295452	Hyper
cg12793238	NM_000867;NM_002807	2	231977049	HTR2B;PSMD1	Body;Body	Open_sea	0.141708	0.818722	Hyper
cg03138127	NM_002807;NM_000867	2	231989146	PSMD1;HTR2B	Body;5'UTR	Open_sea	0.417283	0.79455	Hyper
cg06842071	NR_027663;NM_025202	2	233499460	EFHD1;EFHD1	Body;Body	Island	0.132346	0.694309	Hyper
cg24936500	NR_027663;NM_025202	2	233499637	EFHD1;EFHD1	Body;Body	Island	0.179104	0.61947	Hyper
cg16975639	NR_027663;NM_025202	2	233501753	EFHD1;EFHD1	Body;Body	Shore	0.602191	0.815178	Hyper
cg14288066	NM_057165;NM_004369;NM_057167;NM_057166;NM_057164	2	238307342	COL6A3;COL6A3;COL6A3;COL6A3;COL6A3	5'UTR;5'UTR;5'UTR;5'UTR;5'UTR	Open_sea	0.570753	0.350774	Hypo
cg08950375	NM_057165;NM_004369;NM_057166;NM_057164;NM_057167	2	238323400	COL6A3;COL6A3;COL6A3;COL6A3;COL6A3	TSS1500;TSS1500;TSS1500;TSS1500;TSS1500	Open_sea	0.501729	0.670254	Hyper
cg14070755	NM_001042467;NM_024101	2	238394933	MLPH;MLPH	TSS1500;TSS1500	Shore	0.194804	0.510721	Hyper
cg17187163	NM_001042467;NM_024101	2	238395007	MLPH;MLPH	TSS1500;TSS1500	Shore	0.114173	0.313547	Hyper
cg01387102	NM_001042467;NM_024101	2	238395125	MLPH;MLPH	TSS1500;TSS1500	Island	0.0565774	0.22177	Hyper
cg16426459	NM_024101;NM_001042467	2	238396155	MLPH;MLPH	5'UTR;5'UTR	Island	0.450901	0.244652	Hypo
cg14271023	NM_001042467;NM_024101	2	238410067	MLPH;MLPH	Body;Body	Open_sea	0.102954	0.873688	Hyper
cg04953503	NM_001042467;NM_024101	2	238420656	MLPH;MLPH	Body;Body	Open_sea	0.707589	0.91934	Hyper
cg16937168	NM_001080437	2	241936844	SNED1	TSS1500	Shore	0.223664	0.613577	Hyper
cg03785076	NM_001080437	2	241936915	SNED1	TSS1500	Shore	0.152046	0.416111	Hyper
cg21304158	NM_001080437	2	241937034	SNED1	TSS1500	Shore	0.178129	0.408963	Hyper
cg02532017	NM_001080437	2	241974917	SNED1	Body	Island	0.837002	0.686698	Hypo
cg09991306	NM_001080437	2	241975140	SNED1	Body	Island	0.822593	0.432277	Hypo
cg22635676	NM_001080437	2	241975971	SNED1	Body	Island	0.572455	0.783963	Hyper
cg19322479	NM_001080437	2	241987099	SNED1	Body	Shore	0.206939	0.484674	Hyper
cg23491743	NM_001080437	2	241989271	SNED1	Body	Island	0.582812	0.368919	Hypo
cg25241559	NM_001080437	2	241989379	SNED1	Body	Island	0.919352	0.484814	Hypo
cg15361291	NM_001080437	2	242003523	SNED1	Body	Shore	0.648761	0.41758	Hypo
cg01121603	NM_001080437	2	242005101	SNED1	Body	Island	0.669032	0.828876	Hyper
cg11165881	NM_006614	3	238048	CHL1	TSS1500	Shore	0.451188	0.188019	Hypo
cg10289744	NM_006614	3	271185	CHL1	5'UTR	Open_sea	0.744406	0.318338	Hypo
cg02057681	NM_006614	3	285234	CHL1	5'UTR	Open_sea	0.758597	0.348449	Hypo
cg25188006	NM_006614	3	350503	CHL1	5'UTR	Shore	0.494846	0.743139	Hyper
cg10208485	NM_006614	3	350602	CHL1	5'UTR	Shore	0.186566	0.409801	Hyper
cg03994820	NM_006614	3	350682	CHL1	5'UTR	Island	0.386803	0.722848	Hyper
cg13925692	NM_006614	3	350789	CHL1	5'UTR	Island	0.214567	0.604934	Hyper
cg00907008	NM_006614	3	350892	CHL1	5'UTR	Island	0.643526	0.905331	Hyper
cg08707471	NM_006614	3	353166	CHL1	5'UTR	Shore	0.366137	0.638087	Hyper
cg21617903	NM_014667;NM_001128220;NM_001128219;NM_001128221	3	11599713	VGLL4;VGLL4;VGLL4;VGLL4	3'UTR;3'UTR;3'UTR;3'UTR	Open_sea	0.229725	0.446032	Hyper
cg03182000	NM_014667;NM_001128220;NM_001128219;NM_001128221	3	11600407	VGLL4;VGLL4;VGLL4;VGLL4	Body;Body;Body;Body	Open_sea	0.742287	0.512669	Hypo
cg05361415	NM_014667;NM_001128220;NM_001128221;NM_001128219;NM_001128221	3	11610138	VGLL4;VGLL4;VGLL4;VGLL4;VGLL4	Body;Body;1stExon;Body;5'UTR	Island	0.200095	0.388934	Hyper
cg21527078	NM_014667;NM_001128220;NM_001128221;NM_001128219;NM_001128221	3	11610214	VGLL4;VGLL4;VGLL4;VGLL4;VGLL4	Body;Body;1stExon;Body;5'UTR	Island	0.0947467	0.275411	Hyper
cg27083087	NM_014667;NM_001128220;NM_001128221;NM_001128219;NM_001128221	3	11610239	VGLL4;VGLL4;VGLL4;VGLL4;VGLL4	Body;Body;1stExon;Body;5'UTR	Island	0.079268	0.246797	Hyper
cg26959247	NM_014667;NM_001128220;NM_001128219;NM_001128221	3	11611863	VGLL4;VGLL4;VGLL4;VGLL4	Body;Body;Body;TSS1500	Shore	0.312652	0.606112	Hyper
cg14720543	NM_014667;NM_001128220;NM_001128219;NM_001128221	3	11611878	VGLL4;VGLL4;VGLL4;VGLL4	Body;Body;Body;TSS1500	Shore	0.306211	0.733657	Hyper
cg22841079	NM_014667;NM_001128220;NM_001128219	3	11617586	VGLL4;VGLL4;VGLL4	Body;Body;Body	Open_sea	0.213447	0.572048	Hyper
cg08559364	NM_014667;NM_001128219	3	11634536	VGLL4;VGLL4	Body;Body	Open_sea	0.221814	0.557863	Hyper
cg08525922	NM_014667;NM_001128219	3	11643368	VGLL4;VGLL4	Body;Body	Open_sea	0.292482	0.666888	Hyper
cg18062721	NM_014667;NM_001128219	3	11643427	VGLL4;VGLL4	Body;Body	Open_sea	0.294469	0.554048	Hyper
cg01948850	NM_014667;NM_001128219	3	11651536	VGLL4;VGLL4	Body;Body	Open_sea	0.820638	0.20652	Hypo
cg19149463	NM_014667;NM_001128219	3	11651759	VGLL4;VGLL4	Body;Body	Open_sea	0.605737	0.189271	Hypo
cg15876825	NM_014667;NM_001128219	3	11651881	VGLL4;VGLL4	Body;Body	Open_sea	0.571304	0.131669	Hypo
cg21396517	NM_014667;NM_001128219	3	11655466	VGLL4;VGLL4	Body;Body	Open_sea	0.577413	0.762061	Hyper
cg08423851	NM_014667;NM_001128219	3	11658043	VGLL4;VGLL4	Body;Body	Open_sea	0.244214	0.472405	Hyper
cg17553677	NM_014667;NM_001128219	3	11674707	VGLL4;VGLL4	Body;Body	Open_sea	0.810297	0.210896	Hypo
cg19880542	NM_014667;NM_001128219	3	11678156	VGLL4;VGLL4	Body;Body	Open_sea	0.828667	0.575821	Hypo
cg22079057	NM_014667;NM_001128219	3	11680536	VGLL4;VGLL4	Body;Body	Shore	0.692843	0.408933	Hypo
cg02309841	NM_014667	3	11758425	VGLL4	5'UTR	Shore	0.222581	0.431264	Hyper
cg10313625	NM_014667	3	11763067	VGLL4	TSS1500	Shore	0.704	0.522274	Hypo
cg25120326	NM_001004019;NM_001998	3	13591084	FBLN2;FBLN2	5'UTR;5'UTR	Shore	0.221697	0.628093	Hyper
cg16960810	NM_001004019;NM_001998	3	13594910	FBLN2;FBLN2	5'UTR;5'UTR	Shore	0.621329	0.38733	Hypo
cg23080199	NM_001004019;NM_001998	3	13594970	FBLN2;FBLN2	5'UTR;5'UTR	Shore	0.574282	0.384045	Hypo
cg15097422	NM_001004019;NM_001998	3	13597750	FBLN2;FBLN2	5'UTR;5'UTR	Open_sea	0.287855	0.697589	Hyper
cg26031678	NM_001165035;NM_001998;NM_001004019	3	13613505	FBLN2;FBLN2;FBLN2	Body;Body;Body	Shore	0.479123	0.66895	Hyper
cg18183817	NM_001165035;NM_001998;NM_001004019	3	13665008	FBLN2;FBLN2;FBLN2	Body;Body;Body	Open_sea	0.958842	0.418799	Hypo
cg00498816	NM_001165035;NM_001998;NM_001004019	3	13665022	FBLN2;FBLN2;FBLN2	Body;Body;Body	Open_sea	0.91913	0.461042	Hypo
cg03372603	NM_001068	3	25639601	TOP2B	3'UTR	Open_sea	0.410895	0.883511	Hyper
cg12352399	NM_001068	3	25689774	TOP2B	Body	Open_sea	0.467116	0.75892	Hyper
cg04008913	NM_017719;NM_001100594	3	43327465	SNRK;SNRK	TSS1500;TSS1500	Shore	0.488403	0.333777	Hypo
cg01801643	NM_017719;NM_001100594	3	43387641	SNRK;SNRK	Body;Body	Open_sea	0.175541	0.432762	Hyper
cg02037573	NM_022842	3	45148056	CDCP1	Body	Open_sea	0.428237	0.698714	Hyper
cg19455306	NM_022842;NM_178181	3	45154734	CDCP1;CDCP1	Body;Body	Open_sea	0.58707	0.776306	Hyper
cg09000199	NM_022842;NM_178181	3	45181094	CDCP1;CDCP1	Body;Body	Open_sea	0.197245	0.870877	Hyper
cg13722619	NM_178181;NM_022842	3	45188139	CDCP1;CDCP1	TSS1500;TSS1500	Shore	0.508356	0.266538	Hypo
cg15107641	NM_178181;NM_022842	3	45188186	CDCP1;CDCP1	TSS1500;TSS1500	Shore	0.642874	0.364059	Hypo
cg15779716	NM_178181;NM_022842	3	45188208	CDCP1;CDCP1	TSS1500;TSS1500	Shore	0.922724	0.6636	Hypo
cg17378686	NM_000316	3	46925524	PTH1R	Body	Shore	0.216518	0.781163	Hyper
cg18707417	NM_000316	3	46937363	PTH1R	Body	Shore	0.648569	0.479593	Hypo
cg13607709	NM_000316	3	46940153	PTH1R	Body	Island	0.516051	0.249461	Hypo
cg11594731	NM_000316	3	46940212	PTH1R	Body	Island	0.46566	0.120398	Hypo
cg21792155	NM_000316	3	46940347	PTH1R	Body	Island	0.424378	0.110267	Hypo
cg11733272	NM_000316	3	46940439	PTH1R	Body	Shore	0.816029	0.550735	Hypo
cg05125838	NM_033199;NM_000094	3	48601585	UCN2;COL7A1	TSS1500;3'UTR	Open_sea	0.403032	0.649766	Hyper
cg17183531	NM_000094	3	48603978	COL7A1	Body	Open_sea	0.497038	0.744297	Hyper
cg14364903	NM_000094	3	48631834	COL7A1	Body	Shore	0.541097	0.902446	Hyper
cg00057231	NM_000094	3	48631958	COL7A1	Body	Island	0.355283	0.591422	Hyper
cg08977790	NM_000094	3	48633441	COL7A1	TSS1500	Shore	0.173739	0.720957	Hyper
cg06359884	NM_002012;NM_001166243	3	59735420	FHIT;FHIT	3'UTR;3'UTR	Open_sea	0.472725	0.749734	Hyper
cg07351758	NM_001166243;NM_002012	3	59752350	FHIT;FHIT	Body;Body	Open_sea	0.125794	0.705366	Hyper
cg20366397	NM_001166243;NM_002012	3	59759843	FHIT;FHIT	Body;Body	Open_sea	0.180221	0.810697	Hyper
cg16806041	NM_001166243;NM_002012	3	59996265	FHIT;FHIT	Body;Body	Open_sea	0.165064	0.45563	Hyper
cg13745692	NM_001166243;NM_002012	3	60065489	FHIT;FHIT	Body;Body	Open_sea	0.598085	0.873711	Hyper
cg16140565	NM_001166243;NM_002012	3	60420416	FHIT;FHIT	Body;Body	Open_sea	0.537761	0.807915	Hyper
cg00506250	NM_001166243;NM_002012	3	60747416	FHIT;FHIT	5'UTR;5'UTR	Open_sea	0.546843	0.914657	Hyper
cg08195983	NM_001166243;NM_002012	3	61235829	FHIT;FHIT	5'UTR;5'UTR	Shore	0.781448	0.487376	Hypo
cg25736251	NM_001166243;NM_002012	3	61235869	FHIT;FHIT	5'UTR;5'UTR	Shore	0.905515	0.508357	Hypo
cg15570148	NM_001166243;NM_002012	3	61235985	FHIT;FHIT	5'UTR;5'UTR	Shore	0.731208	0.507281	Hypo
cg21541638	NM_001166243;NM_002012	3	61236016	FHIT;FHIT	5'UTR;5'UTR	Shore	0.834227	0.582574	Hypo
cg07390647	NM_006100	3	98453086	ST3GAL6	5'UTR	Shore	0.104638	0.25653	Hyper
cg24969820	NM_006100	3	98497864	ST3GAL6	Body	Open_sea	0.333655	0.163938	Hypo
cg11874323	NM_024616	3	111804830	C3orf52	TSS1500	Shore	0.415122	0.26007	Hypo
cg16217908	NM_024616	3	111809470	C3orf52	Body	Shore	0.421781	0.741185	Hyper
cg08451978	NM_024616	3	111821058	C3orf52	Body	Open_sea	0.605026	0.857516	Hyper
cg13717684	NM_024616;NR_030292	3	111830803	C3orf52;MIR567	Body;TSS1500	Open_sea	0.540518	0.385252	Hypo
cg22828305	NM_020733	3	124722991	HEG1	Body	Open_sea	0.798012	0.643386	Hypo
cg01378515	NM_020733	3	124773106	HEG1	Body	Shore	0.422898	0.120416	Hypo
cg14706455	NM_020733	3	124776038	HEG1	TSS1500	Shore	0.440762	0.686759	Hyper
cg01311222	NM_020733	3	124776153	HEG1	TSS1500	Shore	0.076639	0.24516	Hyper
cg22572820	NM_032343	3	126554736	CHCHD6	Body	Open_sea	0.16307	0.778039	Hyper
cg09690040	NM_032343	3	126569599	CHCHD6	Body	Open_sea	0.421201	0.186239	Hypo
cg10459100	NM_032343	3	126570587	CHCHD6	Body	Open_sea	0.716814	0.498337	Hypo
cg13782388	NM_032343	3	126614750	CHCHD6	Body	Open_sea	0.475729	0.227206	Hypo
cg24448870	NM_032343	3	126668133	CHCHD6	Body	Shore	0.571393	0.761502	Hyper
cg11629955	NM_032343	3	126679199	CHCHD6	3'UTR	Open_sea	0.258036	0.731431	Hyper
cg14788242	NM_013336	3	127773954	SEC61A1	Body	Shore	0.347708	0.772293	Hyper
cg10167316	NM_013336	3	127780031	SEC61A1	Body	Open_sea	0.135038	0.300977	Hyper
cg10935762	NM_001145661;NM_032638;NM_001145662	3	128202176	GATA2;GATA2;GATA2	Body;Body;Body	Shore	0.111692	0.380467	Hyper
cg01518889	NM_001145661;NM_032638;NM_001145662	3	128202493	GATA2;GATA2;GATA2	Body;Body;Body	Shore	0.0998741	0.486307	Hyper
cg02815312	NM_001145661;NM_032638;NM_001145662	3	128202731	GATA2;GATA2;GATA2	Body;Body;Body	Shore	0.179257	0.605338	Hyper
cg07195926	NM_001145661;NM_032638;NM_001145662	3	128203414	GATA2;GATA2;GATA2	Body;Body;Body	Shore	0.146899	0.579945	Hyper
cg22915582	NM_001145661;NM_032638;NM_001145662	3	128204047	GATA2;GATA2;GATA2	Body;Body;Body	Shore	0.0877965	0.395266	Hyper
cg25229470	NM_001145661;NM_032638;NM_001145662	3	128204413	GATA2;GATA2;GATA2	Body;Body;Body	Shore	0.210579	0.485588	Hyper
cg01102073	NM_001145661;NM_032638;NM_001145662	3	128204813	GATA2;GATA2;GATA2	Body;Body;Body	Shore	0.061263	0.627648	Hyper
cg06796779	NM_001145661;NM_032638;NM_001145662	3	128204927	GATA2;GATA2;GATA2	Body;Body;Body	Shore	0.0643903	0.638971	Hyper
cg06115614	NM_001145661;NM_032638;NM_001145662	3	128205143	GATA2;GATA2;GATA2	Body;Body;Body	Shore	0.140955	0.612957	Hyper
cg09852607	NM_001145661;NM_032638;NM_001145662	3	128205200	GATA2;GATA2;GATA2	Body;Body;Body	Shore	0.11868	0.50968	Hyper
cg07263393	NM_001145661;NM_032638;NM_001145662	3	128205274	GATA2;GATA2;GATA2	Body;Body;Body	Shore	0.0851048	0.650087	Hyper
cg08755743	NM_001145661;NM_032638;NM_001145662	3	128205418	GATA2;GATA2;GATA2	Body;Body;Body	Shore	0.107434	0.318418	Hyper
cg04347582	NM_001145661;NM_032638;NM_001145662	3	128205496	GATA2;GATA2;GATA2	Body;Body;Body	Island	0.111639	0.335065	Hyper
cg00241663	NM_032638	3	128209772	GATA2	5'UTR	Island	0.119369	0.414322	Hyper
cg22801992	NM_032638	3	128210000	GATA2	5'UTR	Island	0.0934396	0.310464	Hyper
cg07841173	NM_032638	3	128210150	GATA2	5'UTR	Island	0.106663	0.509158	Hyper
cg03839949	NM_032638	3	128210541	GATA2	5'UTR	Island	0.0898083	0.332967	Hyper
cg19759549	NM_032638	3	128211096	GATA2	5'UTR	Island	0.0670996	0.306083	Hyper
cg25772723	NM_032638	3	128211126	GATA2	5'UTR	Island	0.125485	0.400401	Hyper
cg02436004	NM_032638	3	128211540	GATA2	5'UTR	Island	0.12039	0.333197	Hyper
cg06490988	NM_032638;NM_032638	3	128212001	GATA2;GATA2	5'UTR;1stExon	Island	0.0760955	0.265962	Hyper
cg13483882	NM_032638	3	128212476	GATA2	TSS1500	Shore	0.127935	0.282312	Hyper
cg16803678	NM_001005861;NM_002958	3	133941748	RYK;RYK	Body;Body	Open_sea	0.755174	0.29828	Hypo
cg07283011	NM_002958;NM_001005861	3	133970158	RYK;RYK	TSS1500;TSS1500	Shore	0.393006	0.720303	Hyper
cg12268123	NM_002718;NM_181897	3	135741936	PPP2R3A;PPP2R3A	Body;1stExon	Open_sea	0.284024	0.876577	Hyper
cg15210622	NM_002718;NM_181897	3	135774360	PPP2R3A;PPP2R3A	Body;Body	Open_sea	0.716246	0.507708	Hypo
cg23021638	NM_002718;NM_181897	3	135789866	PPP2R3A;PPP2R3A	Body;Body	Open_sea	0.194206	0.730256	Hyper
cg21612382	NM_001080412	3	141080844	ZBTB38	5'UTR	Open_sea	0.278704	0.730783	Hyper
cg20959189	NM_001080412	3	141122632	ZBTB38	5'UTR	Shore	0.159895	0.567484	Hyper
cg19825988	NM_001080412	3	141146295	ZBTB38	5'UTR	Open_sea	0.335482	0.790578	Hyper
cg13787933	NM_001080412	3	141151009	ZBTB38	5'UTR	Open_sea	0.181856	0.920597	Hyper
cg15726045	NM_000935;NM_182943	3	145790097	PLOD2;PLOD2	Body;Body	Open_sea	0.849689	0.51412	Hypo
cg24291309	NM_000935;NM_182943	3	145835726	PLOD2;PLOD2	Body;Body	Open_sea	0.230759	0.654799	Hyper
cg08204129	NM_000935;NM_182943	3	145852537	PLOD2;PLOD2	Body;Body	Open_sea	0.534204	0.816912	Hyper
cg18543991	NM_000935;NM_182943	3	145871392	PLOD2;PLOD2	Body;Body	Open_sea	0.905668	0.339165	Hypo
cg22234419	NM_000935;NM_182943	3	145875907	PLOD2;PLOD2	Body;Body	Shore	0.922635	0.54611	Hypo
cg07574216	NM_015508;NR_027954	3	156394398	TIPARP;LOC100287227	5'UTR;TSS1500	Shore	0.664926	0.82086	Hyper
cg04830857	NM_015508;NR_027954	3	156394724	TIPARP;LOC100287227	5'UTR;TSS1500	Shore	0.356727	0.789925	Hyper
cg15106744	NM_015508	3	156395883	TIPARP	Body	Shore	0.726946	0.888093	Hyper
cg07895499	NM_015508	3	156409317	TIPARP	Body	Open_sea	0.49674	0.217009	Hypo
cg00894757	NM_005602	3	170137240	CLDN11	Body	Island	0.365623	0.0969763	Hypo
cg12741994	NM_005602	3	170137321	CLDN11	Body	Island	0.545525	0.0836389	Hypo
cg17078427	NM_005602	3	170137552	CLDN11	Body	Island	0.386472	0.0763107	Hypo
cg05022688	NM_005602	3	170137633	CLDN11	Body	Island	0.604452	0.139913	Hypo
cg06023994	NM_005602	3	170137871	CLDN11	Body	Island	0.922834	0.155339	Hypo
cg20794824	NM_005602	3	170138205	CLDN11	Body	Shore	0.911916	0.143964	Hypo
cg09389280	NM_005602	3	170141005	CLDN11	Body	Shore	0.885244	0.343107	Hypo
cg06086012	NM_005602	3	170143582	CLDN11	Body	Open_sea	0.870596	0.594445	Hypo
cg22463444	NM_005602	3	170146757	CLDN11	Body	Open_sea	0.84833	0.698001	Hypo
cg15863841	NM_001130081;NM_002662	3	171430173	PLD1;PLD1	Body;Body	Open_sea	0.0484344	0.362506	Hyper
cg15216899	NM_001130081;NM_002662	3	171437465	PLD1;PLD1	Body;Body	Open_sea	0.288495	0.918966	Hyper
cg02937055	NM_001130081;NM_002662	3	171489625	PLD1;PLD1	5'UTR;5'UTR	Open_sea	0.457283	0.629891	Hyper
cg10623221	NM_014932	3	173119212	NLGN1	5'UTR	Shore	0.438143	0.895088	Hyper
cg02328758	NM_014932	3	173681262	NLGN1	Body	Open_sea	0.698146	0.864528	Hyper
cg00781378	NM_014932	3	173999704	NLGN1	3'UTR	Open_sea	0.543363	0.73158	Hyper
[truncated: 2,393 more rows]
