# Supplementary material for: Genome-Wide DNA Methylation Analysis Predicts an Epigenetic Switch for GATA Factor Expression in Endometriosis
Source: PLoS Genet. 2014 Mar 6;10(3):e1004158. doi: 10.1371/journal.pgen.1004158 (PMC3945170; doi:10.1371/journal.pgen.1004158)
Supplement: Table S3 — Lists of reagents used. Tab 1. DNA oligo primers and probes used for qPCR and MSP. Tab 2. siRNA oligos used for transient transfection. Tab 3. Antibodies used for immunoblotting and immunofluorescence. (XLSX) [file pgen.1004158.s005.xlsx]

## Sheet: primers
Supplemental table 3: qPCR Primers
Target	Source	Assay Type	Product Id/Reference
TBP	Life Technologies	Taqman	Hs99999910_m1
ESR1	Life Technologies	Taqman	Hs00174860_m1
ESR2	Life Technologies	Taqman	Hs01100353_m1
PGR	Life Technologies	Taqman	Hs01556702_m1
NR5A1	Life Technologies	Taqman	Hs00610436_m1
HOXC6	Qiagen	SYBR	QT00000476
ALDH1A2	Qiagen	SYBR	QT00066045
MMP11	IDT	SYBR	Navarro, PLoS, 2011
CYP19A1	IDT	Taqman	Chen, Cancer Res, 2007
FOXO1	Qiagen	SYBR	QT00044247
PRL	IDT	SYBR	Francis, MHR, 2006
IGFBP	Qiagen	SYBR	QT00049427
HAND2	Qiagen	SYBR	QT01012907
GATA2	Life Technologies	Taqman	Hs00231119_m1
GATA4	Life Technologies	Taqman	Hs00171403_m1
GATA6	Life Technologies)	Taqman	Hs00232018_m1
ZFPM1	IDT	SYBR	Hs.PT.53.19747590
ZFPM2	IDT	SYBR	Hs.PT.53.569914
MSP Primers	Source	Assay Type	Sequence (5'-3')
GATA2-Ex4-Meth-Forward	IDT	SYBR/endpoint	TTCGCGTAGTTGTTGTTTTTAGAC
GATA2-Ex4-Meth-Reverse	IDT	SYBR/endpoint	GAACCCAATACTCACCGTACG
GATA2-Ex4-Un-Forward	IDT	SYBR/endpoint	TTGTGTAGTTGTTGTTTTTAGATGA
GATA2-Ex4-Un-Reverse	IDT	SYBR/endpoint	ACAAACCCAATACTCACCATACAC
GATA6-Ex2-Meth-Forward	IDT	SYBR/endpoint	TTGGGTAATTTAGAGTTCGGTAGC
GATA6-Ex2-Meth-Reverse	IDT	SYBR/endpoint	CAAATATACATTTAATCTCATCCGTA
GATA6-Ex2-Un-Forward	IDT	SYBR/endpoint	GGTTGGGTAATTTAGAGTTTGGTAGT
GATA6-Ex4-Un-Reverse	IDT	SYBR/endpoint	CAAATATACATTTAATCTCATCCATA

## Sheet: siRNAs
Supplemental table 3: siRNAs
Target	Source	Product Type	Product Id/Reference
Negative control #1	Life Technologies	Silencer Select	4390843
GATA2	Life Technologies	Silencer Select	s5596
GATA2	Life Technologies	Silencer Select	s5598
GATA6	Life Technologies	Silencer Select	s5605
GATA6	Life Technologies	Silencer Select	s223692

## Sheet: antibodies
Supplemental table 3: antibodies used for immunoblotting and immunofluorescence
Target	Source	Conjugated	Product ID
ACTA2	Dako	No	M0851
GATA2	Sigma	No	HPA005633
GATA4	Proteintech	No	19530-1-AP
GATA6	Cell Signaling	No	5851P
ACTB	Sigma	No	A1978
ZFPM1	Bethyl Labs	No	A301-431A
ZFPM2	Abcam	No	ab86281
Anti-rabbit (Donkey)	Jackson Immunoresearch	HRP	711-035-152
Anti-rabbit (Donkey)	Jackson Immunoresearch	Cy3	711-165-152
Anti-mouse (Donkey)	Cell Signaling	HRP	7076
Anti-mouse (Donkey)	Jackson Immunoresearch	Cy3	715-165-150
